# Supplementary material for: The nature and nurture of cell heterogeneity: accounting for macrophage gene-environment interactions with single-cell RNA-Seq
Source: BMC Genomics. 2017 Jan 7;18:53. doi: 10.1186/s12864-016-3445-0 (PMC5219790; doi:10.1186/s12864-016-3445-0)
Supplement: Additional file 2: — Supplementary Data. (XLSX 30285 kb) [file 12864_2016_3445_MOESM2_ESM.xlsx]

## Sheet: tpms
	DON2531A1	DON2531A9	DON2531A18	DON2531A98	DON2531A11	DON2531A19	DON2531A115	DON2531A12	DON2531A100	DON2531A108	DON2531A116	DON2531A5	DON2531A117	DON2531A109	DON2531A14	DON2531A118	DON2531A110	DON2531A102	DON2531A7	DON2531A119	DON2531A111	DON2531A103	DON2531A137	DON2531A130	DON2531A138	DON2531A131	DON2531A28	DON2531A36	DON2531A44	DON2531A132	DON2531A141	DON2531A125	DON2531A46	DON2531A126	DON2531A143	DON2531A144	DON2531A152	DON2531A159	DON2531A52	DON2531A58	DON2531A146	DON2531A160	DON2531A167	DON2531A53	DON2531A59	DON2531A154	DON2531A161	DON2531A168	DON2531A155
ENSG00000087086_FTL	10.91	16.6743	17.0622	17.1481	16.4922	9.39239	16.8319	14.1087	11.8456	9.10172	8.98753	15.1484	16.7433	16.5087	14.1736	16.8767	10.6591	17.2415	11.6248	16.8105	15.2098	16.4533	5.70306	15.6248	15.9432	17.1439	16.9249	7.21435	16.0086	7.57414	15.8827	15.7357	12.1947	15.6085	7.25908	0	11.0231	11.6887	11.2243	9.53982	15.8856	6.19612	6.76591	9.20603	6.90419	9.23502	7.15971	6.36581	8.10844
ENSG00000210082_MT-RNR2	14.1033	14.2277	13.6213	13.0576	13.5639	16.0745	14.4474	16.2875	10.8801	15.9094	15.2681	11.567	14.568	13.2135	16.9991	15.0109	15.1127	12.0252	15.5422	14.1274	13.192	12.3992	4.89605	14.828	13.7034	14.3108	13.9238	14.7143	14.8213	12.7429	13.5317	14.3017	16.3141	14.6442	16.3943	17.0872	9.83309	8.16451	8.52487	7.00463	13.3025	5.88714	4.40887	5.98321	14.0491	8.40855	14.5228	5.80888	7.12478
ENSG00000198712_MT-CO2	12.8546	15.0186	12.5146	12.1318	14.6252	16.7422	14.9091	16.5948	8.74936	16.7439	14.8144	8.47373	14.621	14.9307	16.9914	14.1512	15.6503	13.5746	16.4582	15.1225	9.82565	12.7633	0	14.8116	14.7116	15.2732	15.4016	14.9324	14.8266	9.69406	14.314	13.9128	17.6034	14.4092	16.8999	15.8148	8.21756	10.3491	9.12712	6.97105	13.8129	5.34995	8.33967	5.02389	7.26175	8.74821	9.93754	6.40365	7.0339
ENSG00000198804_MT-CO1	10.098	13.1918	13.5512	13.1511	13.3307	13.1748	14.1421	13.5823	9.57516	14.2409	13.1408	7.888	14.8991	14.1801	13.7886	13.8111	11.743	12.743	12.5306	13.7535	8.61437	11.9565	4.91134	15.2761	13.3799	15.2668	14.3895	11.2074	14.0067	7.1428	14.4954	11.8052	15.0526	13.9065	13.6795	7.27634	8.04544	7.18524	7.95761	4.27815	11.9035	4.22092	0	5.16872	5.37774	7.57968	8.34153	6.81163	6.51802
ENSG00000198886_MT-ND4	9.84547	13.4232	11.9636	13.4737	12.6336	15.7668	14.3843	16.2793	7.74225	15.7476	13.9739	8.46325	13.3583	13.155	16.1031	13.2447	14.2241	9.87364	14.9936	13.3148	10.8043	11.5774	5.06846	14.2403	13.6515	13.2943	11.9938	13.1586	11.318	9.55046	13.3736	11.532	16.9553	13.2074	15.9086	13.3601	0	9.33975	7.1244	5.39865	13.0655	4.77245	4.57901	5.0137	5.53627	7.22941	16.0908	6.71175	6.03452
ENSG00000211459_MT-RNR1	8.79271	12.2584	12.6873	12.1923	11.616	11.7039	12.8858	13.8214	8.27069	14.3465	13.2939	0	13.6554	11.2074	13.9046	12.764	12.1885	11.2756	15.8768	12.3187	8.42627	9.20946	10.3114	12.3853	5.09213	11.3183	12.3846	13.5537	12.3274	6.72354	8.62387	11.9974	16.1193	11.8066	13.6504	13.8178	7.73948	7.8742	0	4.94226	11.0116	5.28663	5.49525	4.56129	0	8.11806	9.49125	4.95383	6.33841
ENSG00000198899_MT-ATP6	14.7677	12.6584	10.4651	11.4862	12.7918	13.5435	13.0552	14.3016	0	14.9162	15.1225	12.1768	13.6453	12.4925	15.1223	10.2982	11.7819	5.8911	13.6935	13.3719	11.6151	8.95929	0	14.4482	12.9731	13.1392	12.6911	12.7919	12.3346	11.3666	12.7103	4.77545	16.3983	12.4147	14.8774	0	0	10.3555	0	0	11.4977	4.78868	0	5.03003	0	6.44591	15.8499	4.45993	13.9901
ENSG00000198727_MT-CYB	15.1606	12.948	11.5356	13.3738	13.3652	14.7654	13.6709	14.8077	10.0092	15.8745	15.5636	0	8.02127	12.4648	15.7738	12.8426	14.6438	0	13.8997	11.7252	5.53238	7.74905	0	14.6586	14.0255	14.1479	12.069	14.2826	9.76938	7.78009	12.3502	10.548	16.5415	13.4979	14.6037	9.28878	0	0	0	6.24048	10.7535	4.63517	5.81547	6.06961	5.23109	8.01222	8.63319	6.83093	5.50929
ENSG00000198938_MT-CO3	13.6577	12.3476	11.1096	12.0495	12.5934	13.2835	12.522	13.0452	0	13.143	11.1762	12.18	12.9713	12.6407	14.7582	10.5186	13.8825	11.5587	14.2872	8.52862	11.2261	10.7739	0	12.7755	12.1571	13.5256	12.6845	10.5389	11.5135	6.01543	12.4424	12.2603	15.8163	13.333	15.1839	11.0509	0	10.1524	7.93359	6.19748	13.6161	5.56316	3.84974	12.5371	6.33646	8.689	15.7356	13.4186	6.35826
ENSG00000118785_SPP1	7.53522	12.6465	3.23402	13.9001	11.2826	7.43186	15.0043	6.02398	8.0096	5.86775	7.37063	8.9006	12.6729	11.736	6.37455	12.6732	8.42261	7.37486	8.63474	12.6091	10.1987	11.9363	9.05091	12.4373	4.8385	8.44417	13.6952	4.10201	12.4346	6.46423	11.4649	11.4169	5.68112	10.4265	5.17147	0	7.47879	10.0668	8.38683	5.97753	13.9189	12.9364	5.55385	13.1112	5.2274	15.6536	4.42169	5.83982	6.87811
ENSG00000251562_MALAT1	0	10.0575	10.6223	9.9595	10.4417	3.32497	9.29835	2.9512	0	2.59137	4.61909	0	11.0011	11.1024	4.7075	11.0008	6.41405	10.0147	7.00364	9.49624	11.5245	8.84092	4.74193	10.7371	11.8621	11.29	10.1008	0	11.7378	8.35684	11.5856	11.8996	4.13118	12.4317	2.02459	6.37195	6.14788	4.73305	6.061	3.42974	12.0689	10.8902	11.3586	8.72139	13.4207	13.9767	2.19501	12.6301	12.8213
ENSG00000226608_FTLP3	9.61232	12.0322	12.3451	12.4547	11.8978	7.77617	12.0785	12.6699	9.08969	6.35861	7.57804	11.1333	11.7445	11.8218	10.3798	12.217	6.51729	12.4777	8.54809	11.8959	10.0409	12.1438	0	10.9943	11.2516	12.4271	12.1482	11.9318	11.1696	0	11.2898	11.432	8.20013	10.9939	5.65783	0	10.5547	9.69081	8.46965	5.74278	14.417	0	4.35615	6.91683	6.28998	6.77717	13.502	0	5.58687
ENSG00000198763_MT-ND2	10.9848	12.9842	11.0147	9.9287	11.3926	11.8216	11.5545	14.278	0	14.1274	14.6702	0	12.2459	9.85224	14.3867	9.73696	14.2256	9.54029	12.2401	13.4044	8.05229	10.5661	5.46116	12.6792	12.7338	11.8304	12.0744	11.6182	6.11232	4.08517	11.337	10.1095	15.6819	12.7663	13.262	16.7483	0	10.3268	0	0	10.8844	4.20246	3.47187	3.50462	5.3587	6.41757	17.7396	6.12201	5.23208
ENSG00000198786_MT-ND5	7.87011	9.50144	10.9405	11.0931	11.2548	13.5854	10.7206	13.6475	0	13.7569	12.2393	6.08556	12.4553	9.48074	14.3387	9.46043	13.2429	11.344	10.7758	7.13372	7.25807	9.15849	0	10.5926	10.8016	11.9674	10.7171	12.8259	10.177	7.20912	9.63092	9.24305	13.6368	11.8942	11.4902	12.122	8.39644	6.95419	6.73265	0	10.0867	4.95587	4.59821	3.68971	5.15102	6.03951	12.4038	5.02596	6.00259
ENSG00000130066_SAT1	7.40925	9.8986	11.5787	9.57459	12.2748	0	11.5245	5.58342	6.88952	0	5.39542	5.63039	4.49141	13.194	5.2683	11.0077	0	11.0256	7.66355	12.1615	10.2623	9.69452	4.24479	12.1084	12.9007	8.85412	12.3224	0	11.9901	2.93789	3.46186	4.49705	0	8.55127	0	0	0	8.06966	0	0	10.6231	3.95653	8.83224	2.4107	14.5093	4.61435	4.69779	2.74998	4.97826
ENSG00000228253_MT-ATP8	0	9.99515	7.54603	7.52974	10.2819	11.8163	9.49264	12.1464	0	11.0469	12.9837	9.19649	11.3414	9.35446	12.665	8.24725	11.7921	9.58648	12.2498	11.3534	6.39574	6.52029	0	11.8918	10.8393	10.9827	9.67796	11.0061	10.9473	10.3303	9.978	0	14.4366	10.2348	12.5671	12.9716	0	0	0	0	0	0	0	0	0	0	13.4535	0	12.1496
ENSG00000198695_MT-ND6	0	5.8686	10.3666	9.297	10.0269	12.2699	10.2734	13.042	0	12.0543	12.135	0	11.2314	11.3793	13.7351	9.6021	11.0022	10.5648	11.045	10.4262	6.05764	5.20155	0	10.228	0	10.7936	10.5868	10.8678	12.6119	0	9.87421	10.1858	12.647	11.3065	11.7361	15.2138	0	0	0	0	0	0	5.36013	6.37798	8.3166	7.39814	13.1537	4.82018	0
ENSG00000198888_MT-ND1	12.2462	12.6727	11.6623	11.1565	11.7177	11.6648	12.6536	10.3661	0	11.3503	9.80692	6.99798	11.3589	11.2793	12.6163	6.78522	10.6783	10.4007	0	9.69972	8.81817	10.0264	0	9.73308	13.9156	12.389	13.3342	12.6883	12.3033	0	10.7555	11.2217	15.1627	11.3245	12.3366	0	0	7.87119	0	4.93933	11.0086	5.28368	5.0879	0	5.48006	7.2712	8.27937	6.24457	6.55526
ENSG00000140678_ITGAX	6.03592	9.17462	12.1979	11.0817	9.89841	3.70315	9.52869	4.24425	6.50629	4.79706	2.6409	6.81185	10.9329	3.35109	4.63944	10.5596	5.26469	12.3952	7.47919	8.5989	11.164	10.6776	0	10.3879	11.8311	8.72155	8.87855	2.73636	6.81337	9.802	10.598	10.6306	0	10.3136	3.73024	0	5.98006	6.11334	0	2.41779	10.5581	11.7958	11.9361	12.2665	12.7173	14.1175	2.52869	2.9202	10.1851
ENSG00000248527_MTATP6P1	11.2764	11.4689	8.28433	9.54279	10.8303	11.733	11.0602	12.9121	0	12.9371	13.6339	0	11.1841	10.8227	13.2485	5.96282	10.56	0	12.6527	12.2674	7.66759	8.59754	0	12.4762	10.9171	11.3222	10.2118	10.7419	10.198	9.36826	9.54735	0	14.1325	10.1986	12.9238	0	0	0	0	0	0	0	0	0	0	5.46236	14.1364	0	12.1822
ENSG00000164733_CTSB	0	6.81341	7.44547	11.9513	13.1747	4.77629	11.7069	4.37221	0	4.92718	2.48542	4.11272	7.77712	10.9787	10.3438	9.5257	5.08271	9.43071	6.7736	7.77716	9.70887	12.1074	0	3.67217	8.64455	12.1816	6.60633	0	11.6388	4.40184	10.2084	12.345	3.6561	10.9889	4.24517	5.04138	7.36361	5.92905	5.70952	4.02327	11.8558	1.15026	10.2275	6.87031	2.72426	3.68206	2.86494	3.11995	2.61476
ENSG00000169429_CXCL8	0	8.79818	6.10192	0	10.0243	4.19161	11.0641	0	7.02397	0	4.00414	0	12.3081	13.1782	3.88226	11.633	0	12.2822	4.5337	12.3506	10.9329	8.22172	5.91129	11.8448	9.84926	11.5468	13.6724	0	11.354	3.05644	12.8098	4.07079	3.77131	9.43161	0	0	6.49562	6.62951	0	0	11.7582	10.1266	0	0	0	5.31151	0	0	6.30801
ENSG00000212907_MT-ND4L	14.9966	10.9517	0	9.11915	8.34931	15.207	12.2331	14.8921	0	13.9849	10.434	10.9958	11.4293	11.0884	13.6366	12.1028	14.6119	0	14.2012	12.0954	5.88233	6.00627	0	10.6346	10.7336	10.8696	9.76999	11.3539	11.8798	0	0	5.94263	14.6698	12.5459	13.9345	0	0	0	0	0	0	4.97919	0	0	0	8.6301	10.9235	7.18495	5.45236
ENSG00000075624_ACTB	7.0295	9.57043	5.75969	13.0663	6.02807	6.41688	10.1557	4.24865	6.51088	0	0	6.23788	3.74062	7.21666	4.89729	11.7201	5.526	11.8408	12.921	7.72529	12.732	10.4843	0	5.62369	10.5176	10.6665	2.83171	2.74031	3.5741	0	9.8427	2.70465	2.43802	8.51009	3.20277	0	5.98464	7.68896	5.8979	14.0222	10.8256	9.76058	9.06959	5.75478	10.7782	9.75852	11.1812	8.14059	8.23604
ENSG00000088448_ANKRD10	8.85847	11.8244	8.65136	0	10.9504	8.35988	9.13044	0	7.02114	0	0	0	10.8608	12.6462	0	11.2462	3.55288	9.71839	6.48339	7.57808	11.7355	9.02416	0	11.9515	7.62494	11.2595	9.4066	2.33911	10.8151	0	10.6231	9.24859	2.05568	11.7727	2.77907	0	8.28866	7.20677	6.40564	3.74996	11.9252	14.3357	2.98643	14.0913	11.8601	13.7942	8.51919	12.708	15.2854
ENSG00000006075	8.14743	3.47123	3.79471	0	12.6267	0	13.8868	0	7.62622	11.2484	12.4424	0	11.8508	13.189	4.45436	11.0782	6.63288	12.2293	7.40654	15.0702	10.4469	11.5604	0	11.3463	0	12.5439	13.7824	0	12.6324	3.60175	12.8357	0	0	9.84313	4.2393	0	8.09089	8.22574	0	0	0	2.82203	0	0	0	0	3.51478	3.40269	0
ENSG00000266658	7.38816	8.55322	7.71226	7.52037	9.2538	3.1288	8.08955	7.00253	5.88078	6.13071	5.37471	4.63885	7.54164	7.6198	3.73669	6.30948	9.00124	7.30142	7.22981	10.5673	7.29698	7.48325	7.15556	6.68208	6.84825	8.57693	7.15454	5.36248	8.36765	9.17686	7.29748	7.93994	4.56701	9.18658	3.52876	5.58029	10.079	10.6684	9.82117	10.8028	0	8.76739	7.32876	6.23746	9.10918	9.01154	8.62355	7.41197	7.87091
ENSG00000163191_S100A11	0	11.6804	0	12.772	12.2516	0	12.1646	5.46326	8.75781	0	0	0	11.337	12.3796	7.11796	13.591	0	9.77723	0	12.8387	10.4965	12.5832	0	10.7613	10.9421	11.4001	11.2571	0	12.002	0	12.6142	4.77749	0	11.3845	0	0	0	9.35869	0	5.41717	0	0	0	0	0	0	0	0	0
ENSG00000011422_PLAUR	0	2.13169	9.74822	0	9.46176	3.29464	9.95319	0	11.6863	5.64689	4.0315	5.79194	10.9289	11.4514	10.8983	3.00592	5.08453	11.8605	6.51505	13.0276	10.5877	8.67955	3.46797	0	11.1731	0	1.69383	3.21754	11.3505	0	10.4941	0	0	1.73548	0	5.76255	5.54004	0	0	0	9.78853	1.60179	0	1.77388	0	0	3.52214	0	1.94525
ENSG00000245532_NEAT1	0	10.5088	11.8516	11.497	8.49228	2.982	10.7651	2.89512	5.7169	2.27657	4.73052	5.61258	8.49202	10.4001	3.73951	9.99282	5.77408	8.46929	6.58773	7.44127	11.1434	8.68682	1.57068	7.15994	11.0426	7.92072	7.49506	4.17514	5.00924	1.67498	10.6923	10.0132	0.70662	11.2306	2.17672	4.45047	5.19581	4.36309	4.70894	2.24462	8.75936	0.483801	3.28965	7.87947	12.3925	3.65534	2.35238	2.05029	1.92246
ENSG00000203396	0	3.90662	0	0	0	6.78671	3.59233	5.79303	8.09634	0	6.01205	6.82748	6.24369	5.82863	5.88381	6.29668	5.53688	0	7.55593	5.10904	0	0	8.96822	5.06407	6.30761	5.60289	4.84546	7.69446	6.38297	7.76391	6.29383	5.10309	6.34265	5.87901	6.23719	10.3708	0	0	0	0	11.8363	6.41318	5.89732	6.34179	7.28472	7.77457	3.95127	6.55434	5.5908
ENSG00000112096_SOD2	0	9.64208	5.34066	7.47584	10.2746	2.36114	9.16704	3.12462	5.97442	1.72493	0	3.7837	8.69802	9.83725	2.10198	10.437	5.10857	9.45774	5.25414	11.7378	10.5222	11.2208	1.74974	9.54778	4.84448	10.4699	10.9599	0.981494	9.18017	2.17208	10.7526	4.83033	2.25983	7.25795	1.26758	0	4.48394	0	4.96183	1.31885	9.50552	0.563444	0.636063	1.71029	1.06943	2.4949	1.79176	0	6.32157
ENSG00000096384_HSP90AB1	7.24767	11.6259	8.61919	12.0673	4.19127	0	11.9323	3.52184	6.72838	0	0	0	7.27257	8.15964	0	3.6101	4.2093	9.40093	5.21137	10.7891	10.4942	9.39482	0	5.67251	8.53155	2.02002	11.0383	0	8.39951	3.68991	11.6082	6.02835	0	4.94073	0	0	6.20115	0	0	0	10.4606	0	2.25164	3.1234	0	0	0	0	0
ENSG00000272060	0	7.19164	7.69264	6.10542	14.4055	0	12.861	6.31173	8.30039	7.87776	6.53188	0	4.89368	6.34752	6.88354	6.20312	0	7.8088	0	7.60075	6.03348	5.68026	4.64401	6.63197	6.10018	12.5058	10.7504	10.8703	0	4.23346	11.7714	10.667	3.12074	13.0676	0	9.79851	0	0	0	0	0	0	2.72864	0	0	0	0	0	2.96327
ENSG00000112308_C6orf62	0	10.426	9.64652	11.0037	10.4091	0	9.84818	3.01655	0	5.75334	4.69093	0	11.7204	10.7275	3.09784	10.9984	5.5951	4.64552	6.21228	6.83919	10.4173	10.1689	0	11.1954	0	5.77446	12.8015	3.8506	3.26196	4.09629	12.0973	3.81153	2.16365	6.30141	2.89998	6.85677	6.63185	6.76587	6.5446	2.97529	11.218	13.0957	7.16487	13.0515	4.01218	3.92566	3.09403	13.2222	12.4492
ENSG00000136810_TXN	0	10.5938	9.36203	9.70364	9.67664	0	9.31592	0	9.00931	0	0	0	11.4259	10.2115	0	11.2111	5.45421	10.029	6.47996	11.8773	11.423	10.3455	0	8.43178	10.6486	11.695	11.7363	0	11.8784	0	10.2364	0	9.84664	10.2084	0	0	7.4813	7.61591	7.39364	0	0	0	10.9115	0	0	0	3.87235	0	11.3774
ENSG00000166710_B2M	0	9.52702	0	9.32398	10.1022	3.75116	10.3606	0	6.55766	0	0	0	7.22969	0	0	10.1901	9.12918	9.1668	0	9.87691	9.06779	9.58948	0	8.44143	6.70855	9.19649	11.0145	0	5.12187	0	10.5578	0	3.87762	7.65843	3.245	0	0	0	0	0	9.28946	0	0	4.64145	0	3.36633	0	0	3.71129
ENSG00000146457_WTAP	0	5.98741	6.78893	5.4123	5.67239	2.95959	4.89654	0	0	0	0	4.45452	5.93621	9.86084	3.55949	8.58913	0	8.0312	0	7.40251	3.98752	7.29183	5.97594	7.36968	0	7.15551	7.44837	0	10.3383	0	8.42488	8.44445	0	1.48144	3.35393	5.39202	6.72884	6.86295	0	0	9.99478	9.41367	0	7.82161	11.3503	10.3188	1.88341	12.3155	12.7021
ENSG00000100292_HMOX1	0	12.8878	4.08742	11.8686	11.5663	0	10.1074	3.72149	0	0	0	5.68404	11.9197	0	7.16963	12.1802	5.38148	4.13105	5.99696	14.1473	9.33425	12.557	0	2.21203	0	11.4588	12.0814	4.58966	0	0	2.15984	0	0	11.6938	0	6.6403	6.41573	0	0	3.67794	9.67869	0	2.42597	3.31739	10.4837	4.66689	0	9.95769	2.6516
ENSG00000164111_ANXA5	0	9.82225	5.50427	8.76718	10.1964	0	10.2506	0	8.18678	0	3.61789	5.35617	11.8838	10.0381	4.99586	10.3924	4.09807	11.4293	4.13838	12.3276	10.6505	10.0247	0	12.0213	9.3442	10.7282	12.2518	0	10.4871	0	6.96266	6.39094	0	8.81176	0	0	0	6.21838	5.99813	0	10.9274	0	2.15935	2.18733	2.97717	0	0	0	3.22905
ENSG00000273319	0	11.9446	4.95793	10.8921	9.34473	4.67604	8.50121	0	0	0	4.48526	6.26347	7.03465	0	3.42954	10.9352	6.27598	10.8059	6.57823	12.1514	10.7653	8.41722	0	0	2.10178	10.0951	0	4.5934	10.3012	3.51209	10.804	12.2736	0	9.55284	3.2259	6.23393	6.01016	0	0	0	11.2664	11.7899	2.10075	12.8806	0	3.34706	2.55401	0	0
ENSG00000129277	7.70554	0	0	0	3.15709	4.34551	13.063	0	0	0	0	0	2.92705	9.6833	0	8.59489	6.19438	10.8901	0	14.7025	4.16599	3.3574	11.6548	0	2.62798	9.21404	13.0857	0	3.28405	0	12.7614	0	0	10.2064	0	0	0	0	6.56898	0	11.5055	2.44996	0	0	0	4.9012	0	3.00728	2.85868
ENSG00000197746_PSAP	7.04364	9.69458	8.48806	4.0647	7.57512	0	7.40198	0	6.52498	0	3.5376	6.25194	3.75381	2.5015	0	7.79037	8.73438	0	5.01184	13.7807	3.54643	9.42807	3.89866	2.68271	0	0	2.84396	0	6.86656	0	12.3648	4.54196	5.19782	4.34524	6.07274	11.2036	0	6.13196	0	5.17817	10.8399	0	0	4.39717	2.90097	3.33653	2.54432	0	2.30492
ENSG00000205542_TMSB4X	0	9.23417	10.0368	8.29181	8.82683	0	9.86695	0	0	0	4.39692	0	5.81011	0	0	10.677	0	0	6.48663	7.22092	9.7475	9.80388	0	0	5.24991	0	7.46176	0	11.4847	0	10.1185	9.98413	0	8.96701	0	0	0	0	0	5.67041	11.1738	2.65996	4.28607	2.87289	4.67048	0	0	0	3.99147
ENSG00000198431_TXNRD1	6.00304	7.99877	9.70649	7.84864	8.87031	4.92472	0.919074	6.32074	7.0528	4.36742	3.48989	0	11.5216	8.95969	2.50468	10.944	4.52057	8.42087	6.39085	10.6232	10.5209	10.1753	0	7.96181	0	11.2294	8.36105	3.59318	9.69205	0	10.9737	11.7145	0	8.67765	2.32101	5.19071	4.9704	0	5.86051	0	9.20427	0	8.33073	7.28402	0	2.42998	0	2.40039	0
ENSG00000080824_HSP90AA1	0	9.38246	5.49161	9.80198	8.53943	0	10.191	0	0	0	0	0	8.7158	8.2373	2.79832	9.57279	5.2589	9.6366	4.89769	9.49811	4.58326	5.33602	0	10.0061	5.13369	4.11111	11.3775	0	10.3299	3.39429	9.51924	6.31751	2.69673	4.93927	2.60691	0	0	5.4419	0	0	8.55504	2.15604	1.58709	0	0	3.60679	2.79463	6.91821	0
ENSG00000122641_INHBA	11.3636	4.52457	10.1584	2.12676	11.5957	0	3.02104	0	0	2.76798	0	0	9.23682	10.4222	2.3646	7.35142	4.75394	8.29868	0	11.4235	9.4898	10.708	0	9.00172	9.40426	11.5378	5.88741	0	12.4522	0	11.2766	3.02811	1.54116	3.58852	0	0	0	4.93501	4.7194	0	9.03269	11.3409	0	0	9.01138	6.15231	1.61771	9.82195	12.1785
ENSG00000026508_CD44	0	3.08619	4.02678	8.95905	6.84029	0	7.19047	0	0	2.41985	0	0	10.8473	0	2.85089	7.80931	0	11.0048	2.58728	10.7112	7.9414	7.08224	0	8.38228	0	8.32731	9.23145	0	7.72178	0	7.0079	0	0	5.82632	1.8704	0	5.36954	0	0	0	9.61425	1.88949	1.03256	1.65264	0	1.96971	0	1.94268	13.2129
ENSG00000026025_VIM	0	8.17714	4.81378	9.4582	8.45567	0	8.20423	0	5.91047	9.58498	0	0	7.7453	7.36192	4.31378	7.93732	4.3721	10.1259	4.97505	11.5902	8.15702	11.9514	0	8.77301	9.31078	8.97585	8.90248	0	9.56189	0	8.13746	0	0	9.30046	2.67406	0	0	0	6.86223	5.35779	0	8.48818	0	0	4.92626	0	2.04911	0	4.03175
ENSG00000167996_FTH1	0	9.10468	9.73806	11.206	9.99961	0	9.31016	0	7.18653	0	4.15821	0	9.28201	9.41423	8.19755	10.6501	4.64966	10.9569	5.66255	10.6608	8.78843	11.2987	0	9.92748	10.1377	11.1982	9.80437	0	4.20937	0	9.18097	0	0	8.89705	0	0	0	0	0	0	0	0	0	0	0	0	0	0	0
ENSG00000079332_SAR1A	11.1026	6.75271	0	7.45324	1.73455	5.34931	2.40806	8.70245	5.44213	8.47385	0	9.38231	2.28768	1.66641	2.46495	5.03279	3.01367	0	9.15368	7.43686	3.45466	5.56102	10.8176	10.0063	8.91356	10.4863	8.55865	11.1672	9.4347	8.81749	6.88308	8.05585	2.36794	8.59057	9.70709	0	0	5.05465	13.5784	0	9.15598	1.20912	11.5203	10.8901	11.7545	2.3907	10.6591	11.3046	2.2252
ENSG00000115956_PLEK	0	8.02395	5.37985	7.03459	11.6335	0	12.1345	0	0	3.82867	0	0	2.33635	0	0	8.6261	5.90814	0	0	5.79324	8.66658	8.7165	3.86164	9.5504	7.32064	5.10923	7.40376	3.60471	12.2474	0	7.44865	0	2.41728	5.76206	0	0	5.95957	0	0	3.25739	10.2156	7.0781	0	3.42799	0	4.22567	0	2.41059	3.11582
ENSG00000234975_FTH1P2	0	9.71515	9.12932	11.263	10.2854	0	9.65941	7.1597	0	0	0	0	9.41679	8.996	6.26091	10.0547	7.89435	10.6764	7.93695	10.6982	8.84456	10.7942	0	9.35948	9.58086	11.4693	10.2373	0	0	0	9.2927	8.44744	0	9.23948	0	0	0	0	0	0	0	0	0	0	0	0	0	0	0
ENSG00000198223_CSF2RA	0	2.30335	10.3466	0	8.48454	3.49253	0	0	0	3.63562	0	0	5.83473	8.41985	0	9.37487	4.73053	10.1964	6.06161	4.31087	8.08108	6.3131	0	7.72038	7.97251	6.13252	3.51149	0	9.39538	0	9.75046	11.9787	0	8.13066	2.99589	0	0	0	6.65366	0	0	9.07313	4.12757	12.9486	0	11.7063	0	0	7.80279
ENSG00000074800_ENO1	0	2.26566	7.33458	8.45219	0	4.38179	9.56029	0	0	0	0	0	10.7822	6.46524	0	8.6136	0	6.34539	0	9.99763	5.16229	13.0765	0	11.5994	0	9.06707	11.5021	2.50445	12.3006	2.37993	11.5232	10.3835	3.04796	11.1866	0	0	0	6.82808	5.62144	4.49237	8.96109	1.71887	0	2.6892	0	0	0	0	2.07399
ENSG00000163466_ARPC2	7.5998	8.74248	6.56715	2.76504	11.1483	4.64054	7.84961	0	5.51582	2.93934	2.63553	0	8.285	2.97684	3.39605	8.52676	4.54641	10.0993	7.0396	7.82343	9.5985	10.2335	2.97021	2.93697	10.0542	9.53251	3.5394	0	0	1.82228	10.2987	9.58968	1.67476	10.7143	2.34265	0	0	5.12782	0	6.37786	8.23363	0	0	1.40245	0	4.23934	1.75475	0	1.55408
ENSG00000067082_KLF6	0	9.08664	4.3077	1.61623	0	0	11.4957	3.39943	0	0	0	0	0	11.0936	2.60687	5.79348	3.16502	0	0	2.78225	9.50142	4.02741	0	8.46176	1.44101	4.35651	5.06414	2.81299	13.0667	0	6.89751	1.97349	0	9.78788	2.42033	0	0	0	0	0	9.91142	0	0	1.46297	11.5691	2.53105	0	7.8849	8.55325
ENSG00000143322_ABL2	0	8.22914	3.81367	4.93801	10.4369	0	7.22615	1.68331	0	0	1.84031	0	3.01567	9.66694	5.44102	5.68487	0	0	2.2635	8.53631	3.33539	7.18587	5.49158	7.57113	0	6.91741	2.25013	7.69727	10.8311	0	8.63229	5.12464	0	0	0	0	4.98246	4.15477	3.94479	2.4008	9.21671	6.37692	0	0	0	8.46328	1.1213	11.9526	10.3504
ENSG00000160213_CSTB	0	6.42221	9.74594	11.0462	8.55413	0	10.5699	0	0	0	0	0	2.67594	10.8568	0	11.2016	0	10.4066	0	10.9562	2.98487	9.95092	0	6.82395	5.57028	6.65121	11.5515	0	7.92793	0	9.23049	0	0	7.2397	0	6.5907	6.36622	0	0	0	10.6277	0	0	3.27238	0	3.67635	0	0	0
ENSG00000123342_MMP19	0	6.51328	0	0	0	0	10.579	3.76035	7.97976	0	3.96778	6.71153	3.26587	9.96356	4.39725	11.8082	6.98484	12.09	6.61593	8.88339	7.47525	12.6755	0	3.08426	13.2711	12.1756	0	0	0	0	3.02542	0	0	11.5472	0	0	0	0	0	0	9.72064	0	0	0	0	3.76146	2.93935	0	0
ENSG00000248323_LUCAT1	7.19336	7.08713	9.9678	0	7.96804	0	1.60936	0	0	0	0	0	9.90353	0	0	9.56334	0	0	0	7.34493	3.68494	0	4.03984	9.46782	11.5487	8.71011	11.446	0	11.0354	0	11.4901	11.3443	0	3.02711	0	0	0	7.27142	0	0	9.40705	2.85742	0	10.8125	0	4.40663	0	11.3672	11.6807
ENSG00000156508_EEF1A1	6.17025	11.1098	0	9.57085	8.90764	0	9.02263	6.32052	0	0	0	0	8.81497	10.0018	2.6459	6.47397	0	10.7585	4.72442	12.2995	9.50829	10.5983	0	11.4856	4.08256	11.8368	11.785	0	8.70165	0	10.9695	9.97255	1.77426	0	0	5.35603	0	0	5.04941	0	0	1.33689	0	0	0	0	0	0	0
ENSG00000062716_VMP1	0	1.6689	10.0282	6.90913	5.99619	0	7.43675	0	0	0	2.5722	0	8.45262	10.163	0	2.81621	7.08117	5.55342	3.96107	4.4512	8.90424	5.56061	0	1.8184	9.82228	8.35383	0	1.87779	3.79086	0	5.88014	10.8296	0	6.1307	0	0	0	7.02131	5.81257	2.35134	10.476	12.8238	0	11.8684	0	3.77912	1.70183	13.2549	12.0696
ENSG00000196205_EEF1A1P5	7.93001	10.9118	0	9.85746	8.79923	0	9.41579	9.66311	0	0	0	6.14484	9.39424	9.97202	0	8.96573	0	10.8286	4.90675	12.4263	9.2419	10.9746	0	10.9231	5.79502	11.7615	11.5053	0	8.48656	3.40278	10.9916	10.3712	3.21391	0	0	0	0	0	0	0	0	0	0	4.69047	0	0	0	0	0
ENSG00000198840_MT-ND3	10.2538	6.4617	8.60821	6.21535	7.54735	0	8.69409	7.41344	0	8.98596	0	8.457	8.98103	6.4577	9.30697	5.94008	9.46761	0	9.99519	6.71855	5.66605	0	0	6.26234	0	8.62976	6.86006	10.064	0	6.60299	0	0	9.96438	0	10.9158	0	0	0	0	0	0	0	0	0	0	0	12.1372	0	5.23748
ENSG00000232187_FTH1P7	0	7.58623	8.82687	10.6103	9.67484	0	9.36467	5.75796	0	0	0	0	9.06596	8.57843	8.15046	9.99879	0	10.725	0	9.49233	9.05364	8.67794	0	9.54109	9.61296	11.0297	10.1057	0	0	0	8.77894	6.04676	4.75839	9.04369	0	0	0	0	0	0	0	0	0	0	0	0	0	0	0
ENSG00000184009_ACTG1	0	0	11.205	5.70418	0	4.77591	10.4284	0	0	0	3.64349	0	0	7.34556	0	4.67675	0	0	0	0	0	0	0	11.7915	3.01364	9.62144	10.6478	0	0	0	10.7239	0	2.54467	9.59925	3.31896	0	6.1124	0	6.02555	7.07136	10.3707	0	2.18101	3.95378	0	3.44098	0	2.53784	0
ENSG00000173812_EIF1	7.87051	9.55866	0	8.00293	10.2452	0	8.98225	0	0	0	0	0	6.49049	6.16062	0	9.45492	0	9.76057	3.89823	7.57198	8.82206	10.6047	0	6.7752	8.92579	10.2641	9.88284	0	9.02418	0	10.2406	0	2.31364	7.57116	3.06624	0	5.83312	5.96617	0	0	0	0	0	0	0	0	0	0	2.17228
ENSG00000150991_UBC	6.77204	8.98762	0	3.4276	10.5465	0	12.576	0	0	4.55207	4.77254	0	7.49232	3.65186	0	11.6409	4.70611	0	7.28676	7.467	5.86881	8.05624	3.64486	10.3306	9.29385	2.42866	1.83012	3.92968	2.47419	3.25394	11.1249	2.48801	3.59378	3.54301	0	0	0	6.84992	0	0	0	4.11182	0	1.91331	2.66691	0	2.32124	0	2.9107
ENSG00000182718_ANXA2	0	9.50628	7.80378	7.5971	7.10668	0	10.2371	0	6.07848	0	0	3.88196	10.853	11.2862	2.18373	10.787	4.14055	0	3.63521	4.8894	10.2095	10.0924	3.48159	0	0	9.70377	10.7545	5.1108	1.59135	1.52939	10.6933	2.34309	10.4799	5.51506	0	6.35341	0	6.26286	4.50068	2.89396	0	9.62129	0	8.9545	0	0	1.46798	2.08519	0
ENSG00000117450_PRDX1	0	8.01415	0	8.55438	10.512	0	10.2458	0	14.084	6.44757	7.66761	0	10.8556	10.7228	0	12.3532	5.05071	4.76057	5.09222	6.5828	12.5746	6.45017	0	3.64181	0	8.10893	11.3221	0	0	0	9.59586	0	0	0	0	0	0	7.20394	0	4.29602	0	12.7035	0	4.87497	0	5.30596	0	3.37846	4.14551
ENSG00000175899_A2M	0	5.84982	11.1902	8.57142	0	2.83845	6.31063	0	6.53921	0	2.66889	5.28477	0	2.51336	5.32809	2.56317	4.02921	2.03984	6.00347	7.67617	6.57622	11.213	7.6276	0	0	7.59788	0	5.95091	1.91922	1.85085	8.83207	0	2.46142	6.88407	0	0	5.035	0	0	2.44491	10.5914	1.94177	0	4.01828	2.91344	0	0	1.69642	1.58037
ENSG00000100097_LGALS1	0	8.73548	0	11.9168	11.3404	0	11.3755	0	0	0	0	0	8.13907	9.41981	0	0	5.50834	9.66974	0	13.0206	9.46391	11.0509	0	0	10.2386	9.81834	9.43026	0	0	0	10.0236	0	0	9.12538	0	0	0	0	0	6.70432	0	0	0	0	0	0	0	0	0
ENSG00000116489_CAPZA1	0	6.46928	7.31639	6.80143	0	0	7.5473	3.01777	0	0	0	0	10.584	7.99883	3.09907	5.45971	0	3.40883	0	9.03713	8.69291	7.00468	6.26745	9.51359	7.4031	6.78983	7.94857	0	0	5.05484	9.71989	5.95222	0	1.81327	3.80124	5.87053	0	5.78044	0	13.0427	11.4823	7.29407	0	3.14305	0	0	2.25491	2.15833	2.02743
ENSG00000133048_CHI3L1	7.9584	2.4392	3.6195	6.76701	12.7934	6.13239	12.7748	5.14619	6.4458	7.93686	5.3631	7.48283	4.37104	6.4793	7.0158	6.09697	8.4327	14.5926	9.09843	12.5471	9.71403	10.9028	0	0	0	11.7694	2.77531	0	0	0	2.55964	0	0	11.932	3.14424	0	7.48886	0	0	0	0	8.38243	0	0	2.83188	3.26458	0	0	2.24142
ENSG00000132334_PTPRE	6.24257	4.79097	6.14594	4.91558	4.28665	2.16228	1.63631	8.22598	12.5457	10.6894	3.33404	4.48932	7.96161	1.22061	4.13742	6.28082	4.19534	6.71067	6.17722	8.75567	6.95957	8.73745	0	0	5.89983	1.70867	8.02842	9.48492	7.29115	2.43806	8.39314	6.56733	7.41247	7.79164	0	0	0	0	13.9989	0	0	0	0	4.39535	0	0	0	0	11.1359
ENSG00000149925_ALDOA	6.1211	8.73082	10.9897	11.0595	11.7659	2.88431	3.41694	0	0	8.61571	0	0	4.87572	0	0	9.95275	3.1621	2.08026	4.11946	2.77944	10.5166	2.82961	0	0	0	0	4.10354	2.00246	0	0	10.8962	0	0	4.01696	2.41766	6.28908	0	5.21809	0	3.89097	9.32393	0	0	2.64576	0	0	0	0	0
ENSG00000169045_HNRNPH1	0	8.7914	3.71993	3.8457	6.17598	0	2.98397	0	0	0	0	0	1.27254	5.55416	0	5.2658	0	5.10981	0	2.26521	3.33392	0	0	5.34463	5.67185	5.37706	5.52939	7.46469	6.82545	5.59704	7.19175	5.13422	0	7.42528	0	0	5.4532	0	0	7.54368	7.70501	5.61006	7.92421	0	9.90726	10.8906	4.12412	8.62525	3.70749
ENSG00000142669_SH3BGRL3	0	9.33237	0	13.0129	10.5439	0	11.9266	0	0	5.64912	0	0	8.08993	9.99843	4.21421	4.92362	0	0	0	7.67078	0	11.2713	4.71165	0	2.78977	0	0	0	0	0	11.279	10.6312	0	11.5645	0	0	0	0	0	4.08251	0	0	0	0	0	4.12807	0	0	0
ENSG00000132475_H3F3B	0	10.4353	9.25145	0	9.01647	0	10.274	0	0	0	2.71762	4.37611	2.91927	8.01305	2.60785	8.21621	0	9.1898	0	10.0339	3.91057	10.9267	0	9.82721	10.2111	7.41733	7.11941	0	8.03122	0	9.76266	0	2.50876	4.02115	0	0	0	5.22244	0	0	8.33063	0	0	0	0	3.40158	0	0	0
ENSG00000226564_FTH1P20	0	8.109	8.83734	10.1775	9.52203	0	8.49064	6.75496	0	0	0	0	6.94799	7.59263	6.84653	9.16239	6.49631	10.1813	6.53862	8.85187	7.56655	10.349	0	9.20695	8.58973	9.77171	8.99437	0	0	0	6.749	0	0	8.15605	0	0	0	0	0	0	0	0	0	0	0	0	0	0	0
ENSG00000034510_TMSB10	0	0	0	12.4093	13.437	0	10.7483	0	9.22376	0	0	0	0	12.0629	10.5754	9.53972	6.65019	10.8599	0	7.2067	9.13204	7.58492	0	10.7952	9.42168	10.5286	10.5501	0	0	0	8.40986	11.9191	0	9.72325	5.78959	0	0	0	0	11.8045	0	0	0	0	0	0	0	0	0
ENSG00000108654_DDX5	0	0	0	0	3.29216	3.55251	1.78306	2.32364	0	2.80337	3.37149	5.09299	0	11.0391	2.39805	3.25785	5.36133	9.31329	6.50008	7.01364	8.55129	7.92109	0	5.33621	10.1895	10.5062	10.9876	0	5.31571	0	10.6347	0	0	0	0	0	0	4.97506	0	0	9.65807	0	0	0	0	0	0	0	1.45216
ENSG00000125538_IL1B	0	0	0	0	7.67055	0	0	0	0	0	5.09397	0	0	4.65979	0	0	0	11.3191	0	5.8897	3.59997	6.78485	0	3.24292	0	11.1482	10.2796	0	0	0	13.1792	0	0	2.12238	4.19083	0	0	0	5.96941	0	9.31483	6.52083	0	0	0	3.38929	0	0	2.35173
ENSG00000250686	0	0	9.23203	0	11.0234	0	3.30024	12.0454	0	11.1532	10.4762	13.8682	0	8.80651	11.03	4.04661	6.20352	10.585	0	5.77161	11.17	5.82911	11.3072	9.82949	10.9109	0	0	9.42681	9.36804	10.3842	10.666	10.784	0	8.6517	12.093	0	8.24087	15.7893	0	0	11.5148	0	10.8497	10.5268	0	5.47903	13.6287	0	4.31334
ENSG00000067225_PKM	5.65088	7.29937	10.4034	10.8314	10.7426	0	5.69284	0	6.11935	0	2.31945	5.44067	10.1361	8.7621	2.21618	3.58138	0	9.41935	5.39762	5.80056	11.2527	11.43	0	10.3462	9.77608	5.2049	9.13525	0	0	9.04217	10.1469	0	1.42143	8.33646	0	0	0	6.3038	4.54034	4.38281	0	5.66492	1.78841	1.17513	1.77953	2.1451	0	1.41627	0
ENSG00000087460_GNAS	6.99733	9.75577	11.1568	6.21546	0	0	8.4651	2.43358	0	2.09971	0	3.3366	9.0334	0	4.30553	10.7187	3.58725	11.1039	5.75408	7.06365	5.75519	7.28729	9.54171	10.0979	6.54666	5.18111	0	0	10.214	1.16963	9.47286	5.74455	0	7.93214	2.32551	6.17637	4.02097	5.67799	3.93839	2.88578	8.79566	1.60549	13.2428	4.51481	1.35943	3.58676	2.17301	1.65447	2.26782
ENSG00000232573_RPL3P4	0	12.2952	0	5.92978	12.005	0	11.0738	0	0	6.7071	0	9.16552	0	0	0	4.68376	0	8.55741	0	8.00549	0	10.8665	0	11.2395	0	9.98151	12.3782	0	12.1867	0	10.6776	0	0	9.9766	0	0	0	0	0	0	0	0	0	5.7002	0	0	0	0	0
ENSG00000111640_GAPDH	0	2.60103	0	10.6005	9.53554	0	10.4099	4.3723	0	4.92728	3.64393	5.38382	9.48858	0	0	11.4621	5.0828	0	4.16512	14.2393	9.95262	10.4805	0	0	11.4051	10.1636	10.8915	0	2.8012	0	12.3159	9.365	2.54507	10.1085	3.31939	0	0	6.24633	0	0	9.37226	0	0	2.20949	0	0	0	0	0
ENSG00000109971_HSPA8	6.4603	9.65499	0	0	4.13711	0	7.38228	4.65455	7.92633	4.25204	4.47041	4.70062	4.34884	2.84806	2.89655	11.6873	5.68504	5.24315	6.20463	6.8157	6.59837	10.9637	0	5.06335	11.5359	6.3272	0	0	10.0037	0	0	0	2.79379	6.69758	0	5.64327	0	5.55346	0	2.77652	9.66706	0	0	0	0	2.81794	0	0	0
ENSG00000135404_CD63	0	11.7142	3.05578	12.4068	2.83176	0	11.4814	0	0	0	3.80832	0	10.5423	0	3.68767	7.95021	0	8.34794	0	12.4009	8.30068	3.02608	0	0	0	7.51515	3.10025	0	2.95483	0	7.93803	0	0	0	0	0	0	0	0	13.12	10.5489	0	0	2.35068	3.15873	0	0	0	0
ENSG00000100906_NFKBIA	0	2.87828	0	0	0	0	9.53916	0	0	4.28141	0	0	2.73473	9.80449	0	3.29369	0	10.0893	4.47493	14.0806	6.46092	12.5403	0	0	0	7.61053	10.1263	0	11.2265	10.4112	9.51611	8.28299	0	0	0	0	0	0	0	0	9.69799	0	0	0	0	0	0	0	2.66786
ENSG00000153317_ASAP1	0	6.13343	6.90126	9.64508	8.9451	0	0	0	5.1889	0	0	3.96774	0	11.0112	0	7.3998	3.68036	8.74213	0	4.76343	9.73104	6.01278	0	0	2.87964	7.36732	0	0	0	1.59006	1.59239	5.89752	1.45319	10.3183	0	0	0	0	0	0	8.89671	2.10009	13.2344	0	0	3.01607	0	0	0
ENSG00000173559BP1	0	1.67076	6.51698	8.75422	9.94038	0	7.42503	0	0	0	1.79836	0	0	9.08258	2.46683	5.5126	2.18387	8.78103	0	1.85371	2.85544	6.70677	0	6.50579	4.21263	7.21231	0	7.13307	3.65289	2.20685	0	0	0	4.81136	1.55365	4.1861	6.21897	4.09958	3.89012	2.35353	8.16079	0.728596	10.8991	0	0	2.39256	0	1.0259	9.44846
ENSG00000133961_NUMB	0	7.23754	9.91402	8.25301	6.87857	0	0	2.68924	0	2.34144	2.06343	4.55677	11.2643	7.58798	0	7.6017	0	2.23044	4.30268	9.14945	3.78708	6.11101	0	7.81464	5.05709	3.59897	4.06516	0	4.37908	1.3487	0.828055	0	1.22478	7.14876	0	0	0	0	4.22811	0	7.52322	1.42548	0.98377	8.9604	4.04501	11.2505	0	6.72842	0
ENSG00000271204	0	12.2623	0	10.0683	0	4.36867	0	0	0	4.51779	0	0	0	10.3135	5.583	7.60356	5.64309	4.38453	6.26061	7.64175	13.4012	7.15071	0	2.42583	11.4427	11.4914	0	0	0	0	0	0	0	0	0	6.90533	0	6.81441	0	0	0	12.926	2.64729	13.4803	0	3.97146	3.13737	3.02862	0
ENSG00000115919_KYNU	0	2.56326	0	6.70417	0	0	0	0	0	0	0	0	9.09676	10.2355	0	11.6607	0	8.62845	0	4.61548	7.77994	10.0582	0	4.73424	0	0	11.0542	0	7.96449	0	6.81262	8.19805	0	2.13177	0	0	0	0	0	0	0	0	2.14616	11.197	0	3.4003	0	0	8.79405
ENSG00000219507_FTH1P8	0	8.20108	9.31588	9.271	9.29285	0	8.06361	5.85902	0	0	0	0	7.30088	6.47151	0	9.25464	0	8.73529	0	7.72559	7.07709	9.36446	0	7.90087	8.44806	9.51652	7.86775	0	6.13156	0	7.61293	6.72632	0	8.04242	0	0	0	0	0	0	0	0	0	0	0	0	0	0	0
ENSG00000111669_TPI1	0	7.57617	0	11.7751	0	0	11.3588	0	0	13.4744	3.77316	0	12.0316	11.1885	0	3.12758	4.25702	12.0546	5.26044	11.7855	6.39098	7.13148	0	10.7586	0	0	10.7267	0	11.4393	0	12.1035	0	0	4.80335	4.37814	0	0	0	0	0	11.0956	0	0	0	0	0	0	0	0
ENSG00000131051_RBM39	0	8.03221	7.36026	0	8.37193	0	7.08791	0	0	0	0	4.75776	6.67176	8.95672	0	2.45697	0	7.33179	3.56437	8.08991	8.02273	6.58358	0	9.91891	8.42536	9.6098	8.81557	3.69234	4.57898	7.64027	0	0	0	5.76968	6.39688	0	0	0	0	2.01754	8.72806	0	6.65051	10.7438	11.0627	2.86904	0	0	1.24204
ENSG00000175445_LPL	0	2.97827	8.85178	3.9514	9.29701	0	4.94978	0	0	0	0	0	0	4.83008	0	2.52828	0	0	4.58507	0	0	0	0	8.32216	0	10.397	0	6.89745	10.5199	2.2625	10.3072	0	2.09878	10.6635	0	0	5.564	0	5.47776	2.9022	0	9.15023	0	0	13.3982	0	0	12.9044	0
ENSG00000187446_CHP1	0	4.34356	4.93363	6.17881	3.20833	0	9.40245	3.08886	11.0914	3.60991	0	0	0	2.27787	0	11.7591	10.2333	4.0235	3.79761	6.22769	11.0273	9.07689	0	5.11123	1.88608	10.6639	0	2.52049	2.47207	0	10.3839	0	2.22791	0	0	0	5.72695	5.85983	5.64049	15.0403	10.5636	0	0	2.70565	14.9515	4.0026	2.31917	0	0
ENSG00000204592_HLA-E	0	11.2214	3.80054	0	2.68027	3.82808	9.91597	4.3723	0	3.97393	0	5.38382	3.32531	4.01427	0	10.5446	5.65351	6.21835	7.54953	12.1049	8.85835	13.3984	0	0	2.18243	1.95308	3.46542	0	0	0	11.7733	2.81564	2.54507	0	0	0	0	6.24633	6.02602	0	10.3712	2.01758	0	0	0	0	2.64106	2.53824	6.43339
ENSG00000119335_SET	0	8.39561	0	7.63671	7.97898	0	8.04972	3.85447	0	0	0	0	5.8196	7.04624	0	6.94673	0	5.04147	0	9.85987	4.37663	7.78848	0	8.85949	3.41559	8.10681	2.97498	3.7808	2.34437	3.11163	7.45379	6.52008	0	4.76708	0	5.79535	6.5575	6.69145	0	9.40651	8.82348	0	10.147	0	9.47127	2.95196	5.33483	0	0
ENSG00000122497	0	9.47823	0	5.71028	8.76654	0	7.18718	0	0	0	0	0	7.15307	10.3395	0	7.80639	0	8.20946	4.81825	9.0686	6.55448	7.48049	6.20299	5.36121	3.25215	8.04424	9.42945	3.99862	9.53965	5.52152	7.38941	2.5488	0	5.42805	0	0	5.80178	5.93479	0	0	0	2.5602	0	9.54376	5.12042	0	0	0	3.87996
ENSG00000128524_ATP6V1F	0	6.59294	0	11.9017	11.0093	0	10.6986	0	0	0	5.47133	0	0	0	0	12.7386	0	0	7.58964	0	0	13.0005	0	9.75628	0	13.1112	0	0	0	5.43262	0	9.46565	0	10.0946	0	0	8.01227	0	7.92446	0	0	0	0	5.39254	0	6.23616	5.33985	0	0
ENSG00000236383_LINC00854	0	5.84849	4.81238	8.84373	7.87795	0	0	12.5111	0	4.42965	0	0	2.86822	0	0	3.43441	9.04792	4.85707	9.37394	7.09338	5.37253	8.27528	0	7.71575	7.9261	6.92293	6.41254	9.16559	7.52709	9.45997	6.88868	0	0	7.29471	3.75978	0	0	6.72296	0	0	0	2.39469	0	6.87596	0	4.83557	0	9.66836	11.8462
ENSG00000185215_TNFAIP2	0	7.1178	2.27074	8.97388	9.56883	0	11.3546	0	0	0	0	0	0	0	0	10.3553	0	0	0	0	6.25438	12.4179	0	0	0	1.43242	10.096	0	9.77624	11.7129	6.27249	2.19322	1.94899	1.61584	2.65849	0	0	6.48601	0	0	9.61454	12.1777	0	0	2.36383	2.77293	0	1.94289	14.048
ENSG00000070756_PABPC1	0	7.86159	9.81348	1.87525	4.41419	0	6.98127	0	0	0	0	0	2.73318	6.92138	2.92182	4.99017	0	11.8907	0	4.01708	6.45912	3.1554	0	3.79407	1.68514	9.45211	10.4783	0	10.8425	0	6.68396	9.93726	0	7.18217	0	0	5.44963	5.582	0	2.80146	8.69791	0	1.68421	0	3.28957	0	0	0	0
ENSG00000242960_FTH1P23	0	8.94943	8.93879	9.73829	8.87403	0	8.39546	0	0	0	0	0	7.42485	8.36188	7.42208	8.57345	6.49111	10.0342	0	9.73826	6.56894	9.48901	0	8.31626	9.11938	9.54435	8.57504	0	0	0	8.09811	0	0	8.56458	0	0	0	0	0	0	0	0	0	0	0	0	0	0	0
ENSG00000144580_RQCD1	0	0	0	10.1448	4.47822	0	9.69793	2.70937	0	0	2.90021	4.57956	11.4053	1.94135	0	10.5673	9.8396	11.4636	4.32528	5.38961	9.51814	10.2558	0	10.2502	11.1134	2.08036	4.95974	0	0	2.86596	8.91226	10.6953	0	1.56671	3.4724	0	5.2981	13.9963	5.21224	0	9.54109	2.14671	0	0	2.30487	4.84422	2.78433	2.67959	13.0003
ENSG00000112149_CD83	7.42484	0	0	0	9.39201	0	10.0089	0	0	0	3.89204	5.64575	7.90694	7.47107	11.2391	11.4071	0	10.4006	5.38511	6.21009	5.63773	11.1517	5.22149	11.8927	0	8.88039	0	0	0	0	8.88765	0	2.77037	2.37921	0	0	0	0	0	0	0	2.22371	0	0	0	0	0	0	0
ENSG00000086062_B4GALT1	0	10.1062	7.57686	0	0	3.13006	9.35247	0	0	0	2.95514	0	3.83291	9.36607	0	9.81446	4.34473	9.62462	5.66534	11.1735	4.41964	7.11155	11.7839	10.0665	9.70493	0	10.4807	0	11.1901	0	8.75111	3.54146	1.94137	2.35062	0	0	5.35978	7.05538	5.27382	12.1553	8.60611	11.5614	1.62146	0	0	14.7153	0	0	7.24345
ENSG00000150347_ARID5B	0	7.76183	8.4981	7.82167	0	0	7.8733	0	0	2.6694	0	0	9.94277	9.46024	5.77093	1.18893	2.80585	1.77968	0	8.37752	6.92176	9.14797	0	7.10852	7.27121	2.04954	8.59468	0	1.66702	0	8.21591	0	0	2.60594	2.09533	0	5.66423	6.37329	0	0	8.91668	0	1.1944	0	0	3.03362	0	0	12.7876
ENSG00000131981_LGALS3	0	9.25814	0	10.3264	11.1771	0	10.7116	8.8666	0	0	0	0	11.074	10.2076	0	10.3855	0	3.2181	0	7.72958	3.03561	9.48378	0	7.82964	11.0396	0	10.3585	0	0	0	7.99768	8.86658	0	8.40778	0	0	0	6.55728	0	3.68515	0	0	0	0	0	0	2.90968	0	0
ENSG00000136167_LCP1	0	1.95982	0	9.28964	4.99346	0	0	0	6.82789	0	0	0	0	1.95681	11.9608	7.99663	0	3.10731	0	5.15373	5.34418	5.78258	0	8.28039	10.3091	0	0	0	2.1392	0	7.14712	0	1.91015	10.0392	4.9882	0	0	0	0	0	8.56384	1.45368	1.59299	0	0	3.61489	2.80219	1.9041	2.55394
ENSG00000162511_LAPTM5	0	3.35176	2.78166	7.05197	9.29969	3.70009	10.3483	0	0	0	0	0	0	8.20388	0	9.68156	0	3.71548	4.03501	7.92795	0	0	0	0	0	6.0497	0	0	2.68369	2.60494	9.4336	8.46056	0	9.0858	0	0	0	0	5.89008	3.27309	9.23431	1.91479	0	2.10234	0	0	0	0	0
ENSG00000067066_SP100	0	3.81417	6.84171	0.999458	3.10583	2.03384	0	2.49071	0	0	4.31265	0	8.63906	1.12731	0	2.75769	0	1.35921	3.16062	5.24684	4.8146	7.43281	8.7907	1.24917	2.36408	2.1264	2.30007	4.60436	6.87235	2.91788	9.00667	1.93807	1.09338	2.09525	0	4.30117	5.04346	0	0	1.69418	0	2.74803	3.99275	0.887362	4.12387	3.89463	1.78898	2.46182	1.00092
ENSG00000139644_TMBIM6	0	3.05479	2.03902	10.2461	0	2.87744	8.92834	0	0	0	9.649	0	3.56649	5.0262	0	0	5.02815	4.09216	0	7.19811	4.54033	8.89139	3.04454	7.82636	1.43392	11.7063	10.0766	0	7.65788	1.88367	9.89621	11.3365	0	10.0153	0	0	5.07886	5.21036	0	3.34665	9.31599	0	2.60897	1.45582	0	2.52176	2.59389	2.98858	1.61063
ENSG00000222041_LINC00152	0	8.57779	6.80502	0	8.90677	0	8.31022	5.26787	0	0	0	5.31459	9.14966	4.33927	0	9.94741	0	3.77767	4.0982	8.57795	10.6231	7.87987	0	7.04897	9.55527	8.31362	10.1577	0	0	0	4.48258	6.92787	0	4.78576	0	0	0	6.17633	0	0	9.3014	0	3.85446	0	12.915	4.86642	0	5.8057	0
ENSG00000166920_C15orf48	0	3.55207	0	0	9.35298	0	5.43947	0	0	0	0	0	7.4343	10.3631	0	9.37257	0	5.84702	5.20436	9.77218	8.42718	9.52494	0	7.85244	7.81903	7.31392	10.094	0	10.4293	0	7.48481	0	0	0	0	0	0	0	0	0	0	0	0	0	0	0	0	0	3.32829
ENSG00000205021	0	0	0	0	0	0	12.3542	0	0	4.94474	0	0	9.70127	11.2138	0	0	5.10033	11.2175	6.1213	12.3605	5.58181	8.20581	0	0	0	12.2217	11.3842	9.4641	10.3112	0	11.5775	0	0	0	0	0	0	0	0	0	10.3892	2.84295	0	0	0	0	0	0	0
ENSG00000187653_TMSB4XP8	0	7.7445	7.10022	6.50431	4.88191	0	5.02803	0	0	0	0	0	0	0	0	9.29866	0	0	6.49503	0	6.94166	7.38644	0	0	4.29539	0	4.2197	0	8.78498	0	7.21576	7.32216	0	7.66657	0	0	0	0	0	5.67873	0	4.0921	0	0	6.22554	0	0	0	0
ENSG00000136689_IL1RN	0	7.8895	0	0	0	0	0	0	0	0	9.22873	0	12.0717	9.72434	0	2.89104	0	11.1529	0	8.93292	0	0	0	5.45742	2.08193	10.8335	2.83171	0	0	2.61159	9.96239	0	0	8.01867	0	0	0	0	0	0	0	0	0	0	0	0	0	0	2.29357
ENSG00000148154_UGCG	0	3.4329	0	8.47361	7.5105	0	7.13335	0	0	0	0	0	0	7.17317	0	9.03963	0	7.9193	4.51352	9.66952	9.09234	4.88295	0	0	4.26693	8.25966	9.96953	0	6.21187	0	7.98906	9.54055	0	4.24801	0	5.71324	0	0	0	0	8.74001	8.97214	1.71342	0	10.8739	0	2.12979	11.3419	0
ENSG00000243716_NPIPB5	5.54578	10.28	7.04727	3.73986	5.16423	0	6.81502	3.77618	0	3.38967	0	4.7687	7.43065	6.52617	0	10.1949	2.65496	9.97715	5.07667	3.66971	9.78047	9.12585	0	0	5.31355	2.49224	6.58403	3.9093	0	3.56251	8.84245	7.49215	0	3.96528	0	0	0	0	0	0	7.74276	11.2527	3.63132	10.0391	11.6127	0	0	0	11.34
ENSG00000210196_MT-TP	0	0	0	0	0	0	9.04051	0	0	0	0	0	7.63219	0	0	0	0	0	0	0	0	8.11572	0	9.59246	0	0	8.19967	0	0	0	0	0	7.73194	0	0	0	0	0	0	0	0	7.07034	0	0	0	0	8.84334	0	9.54781
ENSG00000135931_ARMC9	0	0	8.55241	10.0892	5.10102	0	6.06563	7.07196	4.97274	0	2.18329	0	2.99049	6.53628	2.90145	7.4163	8.51434	5.92225	6.30845	7.19688	7.11144	10.7667	0	8.71979	8.23237	4.637	0	5.77152	7.89595	0	5.15149	9.10756	0	9.43059	0	0	0	0	0	0	0	0.955325	8.74102	1.08163	2.41094	0	0	0	0
ENSG00000026751_SLAMF7	0	8.33039	0	7.46992	8.43909	5.13442	6.59604	2.88133	7.58767	4.32301	5.51061	4.77262	6.94774	11.8381	0	8.69363	6.59453	4.49671	6.27844	8.46668	12.1936	10.6301	0	10.5925	0	8.85519	10.4743	0	0	0	0	6.97613	0	0	0	0	5.49425	0	0	2.84064	8.74345	1.57057	0	1.74091	0	0	0	0	0
ENSG00000105372_RPS19	0	5.60118	8.40844	8.00915	10.4125	4.43598	6.86844	0	0	0	0	0	0	0	0	10.0437	0	9.10128	0	10.613	9.0758	7.40032	0	8.83193	7.96604	8.91823	9.46739	0	0	0	8.12638	0	0	2.69115	0	0	0	0	0	0	0	7.71964	0	3.62497	0	0	2.34917	0	3.46189
ENSG00000008294_SPAG9	0	5.68562	0	6.57688	7.68472	0	8.89364	0	4.67691	0	4.57948	0	2.95242	7.55818	1.85448	10.8401	3.73166	6.42295	3.23818	6.89253	7.94277	5.27617	0	5.55686	7.58668	6.31584	6.29538	0	8.08509	0	2.16704	5.15349	0	5.44584	0	0	0	0	0	0	8.36864	8.56636	4.90948	0.928	9.85788	1.78909	0	0	0
ENSG00000117984_CTSD	0	8.84055	10.6824	6.41906	6.03117	0	10.7949	0	0	0	0	0	0	7.33452	0	6.21265	0	0	0	8.50003	0	7.74192	0	10.2821	0	0	8.16326	0	0	0	8.95458	2.8057	0	4.84302	0	0	6.10146	0	0	3.38707	9.36068	0	0	0	0	0	0	0	0
ENSG00000158195_WASF2	0	4.78691	7.62895	6.50027	0	0	9.98047	0	0	4.0401	0	4.4853	11.0619	7.75425	0	2.70758	5.15133	2.17196	4.23184	5.29353	5.34037	12.2712	0	0	5.91803	6.53896	0	9.78031	0	2.78136	9.19355	2.87638	0	8.35416	3.38304	9.97587	0	0	5.11647	0	0	0	1.51428	0	0	2.62736	0	1.81759	1.69719
ENSG00000134108_ARL8B	0	8.66466	0	5.18874	9.48541	0	2.11515	0	0	0	0	0	6.38543	6.54703	0	1.97184	0	0	0	4.40543	3.41072	4.46127	0	0	5.49754	4.7703	5.10597	0	6.57586	0	0	0	0	6.14391	0	0	5.85202	0	5.76543	0	9.10764	11.7949	0	10.9491	0	11.1514	2.42191	11.0292	0
ENSG00000128335_APOL2	0	0	0	0	5.24906	0	0	0	0	0	0	0	0	0	0	0	0	0	4.90635	6.20287	9.72791	9.1917	4.7444	0	7.4143	0	12.3165	8.77255	12.0896	9.45096	10.2694	12.1595	0	1.99516	0	6.11493	0	6.02458	0	0	11.1458	12.6759	0	0	2.80706	14.7957	3.85249	0	0
ENSG00000138670_RASGEF1B	0	5.82212	7.68584	1.2008	5.99162	2.32835	5.93991	0	0	3.85278	5.02388	3.74587	1.24765	0	2.07076	6.09614	0	4.11071	2.62316	3.59555	4.86882	3.64935	5.2385	4.019	0	1.85797	5.93523	0	0	3.48885	3.95633	4.52875	0	8.293	2.69447	0	0	0	0	0	0	7.66892	8.57057	6.93648	8.52502	2.00181	0	0	11.6146
ENSG00000052795_FNIP2	0	6.39619	2.18287	5.30402	9.5542	0	7.58707	4.93902	5.78251	0	9.17272	0	8.45842	8.56985	0	9.35269	3.32242	1.4998	3.89836	4.13791	9.87518	6.68689	2.35834	0	10.099	7.78876	0	0	0	0	8.8765	9.81721	0	9.29418	4.36952	0	0	5.39283	0	1.8524	7.50889	0	0	0	1.54553	0	0	9.1473	0
ENSG00000189067_LITAF	0	0	7.89649	10.189	10.275	0	9.14219	0	0	0	0	4.71935	0	0	0	11.4751	0	0	0	0	0	2.30114	0	0	10.4176	0	9.03825	0	5.10492	8.92062	10.5413	7.6171	0	9.99912	0	0	0	5.57252	0	2.79317	8.68825	10.8442	2.43234	1.70236	0	2.83466	0	0	12.1222
ENSG00000168036_CTNNB1	0	10.4202	9.31926	4.89702	3.05465	0	7.39071	0	0	0	0	0	11.0221	5.85525	0	4.95661	4.53718	2.81041	0	3.57619	3.51453	1.94297	0	4.77898	5.60928	4.5228	5.02983	0	3.85234	0	6.4408	5.18441	0	6.62149	0	0	6.54153	0	0	4.95739	8.22402	6.51769	7.0571	0	13.0366	13.1675	5.59029	4.01431	7.44395
ENSG00000198521_ZNF43	0	5.53364	0	4.52332	0	0	3.58742	8.03373	10.7013	7.05095	8.61721	9.69376	0	2.63572	5.06742	0	7.71645	0	6.36783	4.91718	3.16445	2.41857	4.75153	0	8.2429	7.64801	4.44195	6.57185	7.11484	0	7.54823	8.10479	6.9361	9.7169	8.87863	0	6.88658	12.4759	6.79918	0	8.83377	0	0	9.13169	0	11.243	9.80241	0	1.30414
ENSG00000100644_HIF1A	0	7.36564	0	8.85778	3.37506	0	5.49029	0	0	0	2.93425	0	0	11.1953	2.82164	8.77883	3.3923	0	0	6.00168	2.11907	2.21701	3.2796	10.1412	0	7.95537	9.04735	0	11.5794	0	10.3764	9.89721	0	0	0	0	0	7.03155	0	0	0	11.9425	0	1.62953	0	3.63177	2.81794	10.9666	12.7184
ENSG00000241941_RPL32P26	0	8.68816	0	7.78969	13.3141	6.62152	0	10.2736	15.1531	13.1726	9.21747	0	6.07922	0	0	0	0	7.21814	13.426	7.49281	11.7928	7.55105	0	0	11.9462	6.74158	0	11.7499	0	13.0336	8.18389	0	13.208	11.4429	12.9938	0	0	0	8.89079	0	12.2544	0	13.4032	0	0	0	14.6825	16.0278	14.3164
ENSG00000099250_NRP1	0	0	1.41712	1.07115	8.09538	0	4.8019	0	5.7004	0	0	0	10.2051	8.54807	0	7.16425	2.39177	10.3689	2.4265	11.8145	11.1875	0	0	7.74789	0.936755	6.92106	3.61409	3.41122	6.3433	0	10.6211	4.05337	1.16948	0	0	0	0	0	0	0	0	10.5277	0	0	0	0	0	0	0
ENSG00000131669_NINJ1	0	9.56637	0	2.53333	12.0406	0	8.3539	0	6.80612	4.13179	0	0	2.60144	10.73	0	3.68229	0	9.24962	0	0	2.90763	12.1291	0	0	0	0	0	0	10.9753	0	2.05323	2.96092	0	10.4723	0	0	0	0	0	0	9.54	2.14586	0	0	0	3.59473	0	0	0
ENSG00000124201_ZNFX1	6.51396	7.80565	8.05922	4.66901	12.1291	6.78579	4.58249	2.04933	7.56724	3.37478	3.58372	5.31986	3.94213	7.82228	2.11994	11.5444	5.23524	10.1934	6.03891	9.8466	9.89552	7.01992	0	0	0	0.937195	9.34079	5.96361	5.48343	0	9.18377	1.54793	0	6.54351	1.94901	0	5.47417	0	0	0	0	0.979065	1.08832	7.44462	0	0	0	1.34012	0
ENSG00000187514_PTMA	0	7.62467	7.47217	9.12053	5.97583	3.6585	9.16955	0	0	0	0	0	0	7.77517	0	8.76167	0	9.21677	5.51594	0	0	4.53943	0	0	0	7.41336	8.83954	0	2.64569	0	7.89528	0	0	6.03467	0	0	0	0	0	0	0	3.85064	0	0	4.28711	3.27602	0	0	4.00422
ENSG00000226380	6.00177	8.48855	0	8.75211	7.91586	0	4.96641	0	0	0	0	0	10.0876	11.1355	0	0	0	8.06711	3.0927	8.43537	7.3725	4.55258	2.94555	2.9124	0	1.187	7.73055	0	0	0	4.30003	0	0	0	3.16776	0	0	0	0	0	9.20298	11.9144	0	0	0	0	0	0	0
ENSG00000135047_CTSL	0	7.20501	11.3904	6.1432	2.96389	0	5.68233	0	0	0	0	0	4.56634	0	5.34464	8.52175	4.43817	7.60087	0	8.74191	0	0	0	0	0	8.39595	0	0	0	0	0	0	0	8.86491	0	0	0	0	0	0	9.70225	0	2.4452	0	0	0	0	0	3.55354
ENSG00000137818_RPLP1	0	10.2406	6.0286	6.3488	5.27205	0	8.11704	0	0	0	0	0	5.99514	9.16385	0	9.63834	0	11.0488	5.11589	10.0528	5.15076	9.94668	0	4.42199	0	8.43639	8.89774	0	0	0	9.54146	0	0	10.5065	0	0	0	0	0	12.907	10.3625	0	2.17461	0	0	0	0	0	0
ENSG00000250075	0	0	3.23514	7.72658	6.73612	0	0	10.2213	12.3631	7.26852	9.88252	8.54015	7.56141	0	10.9737	2.47785	11.4089	0	4.52644	5.59591	4.00608	4.68166	9.46653	9.34609	2.48694	0	8.05976	9.81273	10.2719	8.67498	6.73914	9.63471	0	4.26081	9.45612	0	6.48811	9.1947	12.7238	0	10.751	9.33051	0	2.51544	9.27942	0	12.9062	3.75664	11.9908
ENSG00000124831_LRRFIP1	5.18861	6.93785	9.4264	5.21838	5.37747	0	8.77625	2.56736	0	0	4.40085	5.9571	4.69	7.03457	4.46025	4.9877	7.97595	9.59914	3.77653	5.7158	9.12823	4.42823	2.25384	8.40717	7.65067	7.99115	5.10781	0	6.12209	5.22349	0	7.60195	0	1.45687	0	4.38933	0	0	0	1.75888	0	0	0	9.51451	9.30758	0	0	7.79563	0
ENSG00000223380	0	3.78629	8.16398	0	0	0	2.59849	0	0	4.29125	0	5.71316	7.56228	5.70168	0	7.47893	0	10.791	0	6.75804	7.33824	6.47163	0	9.08345	10.4418	0	10.5282	0	0	0	8.33634	0	0	0	0	0	0	0	0	11.2491	0	10.9143	0	0	0	0	0	0	0
ENSG00000137154_RPS6	0	6.94485	0	6.69763	0	0	4.52027	0	0	0	0	0	10.4157	9.15864	0	9.79193	0	8.68275	0	8.06056	10.007	8.15439	0	2.07711	10.0017	9.97338	10.1901	0	2.9154	0	8.44432	0	0	8.84595	0	0	0	0	0	0	0	0	0	0	0	3.56219	3.64192	2.64876	0
ENSG00000011600_TYROBP	0	0	0	11.3683	12.388	0	12.0972	0	0	0	0	14.64	6.48852	0	0	11.4632	0	5.48569	5.82182	0	11.8173	0	6.64273	3.41061	10.7668	0	3.58297	0	0	0	11.3362	0	0	11.057	0	0	0	0	0	0	0	0	0	0	0	6.61557	0	0	0
ENSG00000109046_WSB1	6.08595	4.14823	0	0	0	4.29887	4.31388	0	0	2.9892	0	0	0	4.14441	0	3.21464	3.13046	9.39896	0	3.63753	4.51382	0	0	8.981	8.34371	5.06667	7.25393	0	9.99498	1.86352	4.47007	8.56964	0	3.82496	8.21718	0	0	0	0	0	0	0	11.9033	0	0	6.14545	2.5708	0	0
ENSG00000147416_ATP6V1B2	0	10.0178	8.81846	9.17645	0	2.59103	5.34444	0	0	0	0	0	7.83089	10.352	0	7.80895	2.85988	4.41513	2.89684	9.32839	8.04008	0	0	8.48683	7.36936	0	8.71975	0	1.71037	0	9.96271	0	1.50633	4.78514	0	4.97209	0	4.88339	0	0	7.98225	0	0	0	0	2.24924	1.58193	1.50099	1.39275
ENSG00000170542_SERPINB9	0	6.14066	0	0	9.70295	0	9.09742	0	8.16118	0	3.21855	0	2.09067	10.7848	3.10278	2.60278	3.68713	0	3.72664	3.28756	11.6155	2.47608	0	6.56016	7.29432	0	11.0251	6.09573	0	0	0	0	0	3.47077	0	0	0	6.77142	5.56545	0	8.90404	0	1.82963	0	0	0	0	0	8.39809
ENSG00000237264_FTH1P11	0	6.78708	6.14638	8.43559	6.88063	0	7.44267	0	0	0	0	0	6.21102	5.79611	5.85127	8.49703	0	9.08174	6.53083	9.03626	6.56634	7.42243	0	7.45486	7.26558	9.00204	8.26846	0	0	0	5.53667	5.07096	0	6.83388	0	0	0	0	0	0	0	0	0	0	0	0	0	0	0
ENSG00000136888_ATP6V1G1	0	4.59116	7.47504	8.80739	0	0	10.7573	0	0	0	0	0	0	0	0	0	9.31816	0	0	12.2897	4.7758	0	0	9.61546	0	8.71434	10.0106	0	0	0	5.29846	9.10801	0	0	0	0	7.28997	0	0	0	0	0	0	0	4.08596	0	0	0	0
ENSG00000136235_GPNMB	0	1.8201	4.10024	1.64579	1.88837	0	8.37082	0	0	0	3.6426	4.41658	0	10.524	0	0	0	0	4.72163	0	0	0	0	0	4.22327	0	0	0	1.99353	1.9239	0	5.32993	1.7722	5.58721	0	0	0	6.2449	0	2.52715	0	0	11.9637	2.20835	0	0	0	0	0
ENSG00000103222_ABCC1	0	0	8.07802	0	7.99975	8.46594	2.0515	3.65669	5.31357	2.76098	6.58274	0	10.0337	3.44924	0	8.62751	3.79881	10.8736	2.93604	10.4183	12.6109	6.75067	0	6.69577	7.89054	1.08947	0	0	0	0	8.58587	1.75372	0	6.47145	3.00998	0	4.7964	0	0	0	8.02726	13.1659	1.91738	0	1.9082	0	1.61217	0	1.42089
ENSG00000130741_EIF2S3	0	3.27556	9.92292	8.54518	6.5501	0	0	0	0	0	0	0	0	9.03588	0	6.60437	0	5.71421	3.95561	5.72729	3.44899	7.99667	0	5.53296	2.0117	0	0	0	0	2.53449	10.2259	0	0	9.30396	3.12046	0	0	0	0	12.2406	0	10.757	0	0	0	0	0	0	9.73767
ENSG00000113312_TTC1	0	0	4.38232	0	0	6.67717	2.02629	0	8.83164	0	6.16225	0	6.39423	5.31412	6.61141	7.24754	0	4.98886	0	0	4.2306	7.09556	0	6.00277	6.16246	0	0	6.72807	5.80707	7.69429	4.74561	10.8211	5.7271	7.1866	0	0	0	0	9.94543	0	0	8.38076	7.03639	0	0	0	9.81626	0	6.43026
ENSG00000065978_YBX1	0	6.68006	0	4.76992	8.10948	0	9.12831	0	0	0	0	0	0	0	0	8.16957	0	10.8157	0	0	7.68817	0	0	11.7279	7.26447	7.98495	10.202	0	0	0	9.84131	0	0	9.78693	0	0	0	6.86393	0	11.7973	0	0	0	0	0	0	0	3.07254	2.92296
ENSG00000164924_YWHAZ	0	5.65362	6.88195	4.62746	0	0	0	2.14639	0	0	0	0	0	7.07196	0	0	0	6.68902	0	0	6.69584	5.55868	0	8.04723	0	8.46172	8.58537	2.41284	8.35295	0	8.1536	8.60583	0	5.07782	0	0	0	4.75767	4.54308	3.83468	0	1.64183	1.15679	2.86852	1.78156	0	0	2.1192	1.31345
ENSG00000124193_SRSF6	0	8.55043	0	0	0	0	9.51904	3.07396	7.22553	0	0	0	2.1366	11.1084	0	9.58976	3.74231	5.17786	0	4.2683	9.62566	3.93265	0	9.63474	1.87378	0	0	0	0	0	5.56836	10.5999	0	10.0394	0	0	7.27685	5.84323	5.62394	0	9.9622	11.6853	2.66103	1.89903	0	0	2.30568	12.905	8.53473
ENSG00000142534_RPS11	0	10.9236	0	10.8838	9.97775	0	9.84915	0	7.7298	0	0	0	3.41365	10.4804	0	5.26996	0	0	7.51004	10.2543	5.97615	8.01063	0	0	0	0	11.8446	0	11.6873	0	10.5806	9.44938	0	0	0	0	0	7.33398	0	16.6844	0	0	0	5.31447	14.7075	0	0	0	0
ENSG00000117523_PRRC2C	0	1.0442	2.95945	1.87998	7.63991	2.70823	6.21004	0	0	0	0	3.25443	7.44358	6.55785	0	7.00414	0	0	0	6.57133	5.55807	1.21677	0	9.08268	0	9.63281	7.48618	0	1.17089	0	4.71565	7.59591	0	6.22694	0	0	3.93529	0	0	0	8.12115	9.20061	0	7.46385	0	0	0	0	0.922481
ENSG00000137575_SDCBP	0	8.51959	9.66957	0	5.11618	3.20485	0	0	0	0	0	0	0	6.75451	0	9.47071	0	3.21972	0	9.71336	4.49997	4.36926	0	2.21959	9.22446	1.47936	5.26789	0	6.66346	3.9005	9.51679	11.1902	2.00409	0	0	0	0	0	0	0	0	0	0	8.55339	6.83915	0	0	0	1.87165
ENSG00000133639_BTG1	0	0	0	0	4.98598	0	7.60066	3.6067	0	0	0	0	0	11.1457	0	2.31758	4.29713	4.56871	0	9.07105	4.37191	7.17348	0	9.88282	9.89589	9.06453	5.54203	0	10.0188	0	8.83279	0	0	5.19552	0	0	6.29263	0	0	0	0	0	0	2.35421	0	0	0	0	0
ENSG00000124762_CDKN1A	0	0	0	6.49532	0	0	9.86249	0	0	0	0	0	9.06636	3.46887	0	10.0662	0	5.09922	0	0	6.35358	12.1822	0	6.73312	0	0	0	0	2.79706	0	10.1809	10.7251	0	9.26856	0	0	0	0	0	0	9.36742	0	0	0	0	0	0	0	0
ENSG00000084234_APLP2	0	10.133	0	1.43487	9.37665	0	8.6678	2.30413	0	0	0	0	8.84799	0	0	0	3.82219	11.3651	2.95794	8.14066	3.65167	4.84658	0	4.74547	0	0	1.22544	0	0	1.69416	10.5262	0	0	2.71809	3.03204	0	6.78186	0	4.73571	2.26663	0	0	0	1.29206	0	2.30508	0	0	0
ENSG00000198839_ZNF277	0	0	0	7.02826	0	0	1.98837	0	9.36515	8.40537	9.73704	4.96369	2.11899	0	8.84692	4.26463	3.7212	0	8.51216	0	5.30797	2.50642	3.60599	8.99546	9.72835	5.13166	7.22794	9.57271	11.1435	11.2274	1.62211	5.99266	9.8377	8.19641	10.8232	6.8989	0	14.4498	0	0	0	8.75697	0	0	9.02405	4.51924	9.12934	3.02293	9.66992
ENSG00000141458_NPC1	0	9.97769	0	0	4.63792	6.29943	7.6629	0	0	0	0	3.70063	1.87081	9.90812	8.73105	4.13331	0	6.08462	2.58227	7.65161	2.96705	2.71836	0	8.47428	0	5.54452	8.56112	6.14148	1.46373	5.87444	7.64991	0	0	4.28563	1.86603	0	0	0	0	0	0	10.4877	0	0	0	12.3533	0	3.62403	0
ENSG00000042493_CAPG	0	0	3.06693	11.2283	0	4.00596	12.0774	0	0	0	0	0	0	0	0	4.09014	0	0	0	0	2.92717	3.94654	0	0	0	0	10.9571	0	3.87046	0	11.1278	0	2.70467	0	0	0	0	6.43448	0	0	9.56249	0	0	3.21314	0	3.61539	0	0	2.5544
ENSG00000133805_AMPD3	0	0	7.77533	0	9.74991	0	7.85012	0	0	0	0	0	7.66209	7.26393	0	8.20351	0	5.66445	4.93903	6.017	7.05349	5.88508	6.06695	6.46712	6.50619	8.06423	1.30247	1.89668	5.87092	8.21659	6.401	8.71977	0	0	0	0	4.94823	0	0	3.22567	9.1814	0	0	0	2.02516	0	0	0	0
ENSG00000225630_MTND2P28	0	7.18385	5.24249	4.66072	6.28686	0	4.57423	7.40517	0	0	9.68003	0	4.7395	0	8.71485	0	8.36211	0	0	6.13223	0	0	5.45846	7.71592	8.09436	6.37228	6.27309	5.75926	0	0	6.33816	0	11.5731	5.35003	7.01103	13.0393	0	0	0	0	0	0	0	0	0	4.8633	12.7041	3.87807	0
ENSG00000075785_RAB7A	0	7.56716	10.7075	2.5027	0	0	4.77125	0	0	0	0	0	9.04876	10.5024	0	9.69315	0	0	0	6.07511	0	10.259	0	0	7.79369	0	0	2.96521	7.62289	0	0	0	0	8.94848	0	0	0	0	0	0	0	0	7.63266	0	0	0	0	0	10.3194
ENSG00000196743_GM2A	0	10.7769	5.30959	6.72463	10.2769	0	10.8162	0	0	0	0	0	0	10.5325	0	0	0	8.47512	3.61492	11.2964	7.23802	3.23143	0	1.56115	0	0	0	0	3.15882	0	8.26825	0	0	5.63481	2.80038	0	0	0	0	2.87488	10.7806	0	0	0	0	0	0	2.06835	0
ENSG00000178104_PDE4DIP	0	8.575	7.35704	8.13514	9.17922	0	6.52709	0	0	2.03186	1.14233	4.179	9.38146	7.19329	5.63037	8.59772	2.62746	7.85582	1.47427	4.13401	8.84691	3.4526	3.93051	0	0.455809	9.24134	2.17486	3.14314	5.64062	2.3537	0.372261	0.708521	0	4.2722	5.77481	4.15074	0	4.06435	0	0	6.13892	0	1.07972	7.71902	0	1.61871	1.07023	0	7.34764
ENSG00000164587_RPS14	0	9.91649	8.23657	0	2.18327	0	0	0	0	0	0	0	2.78822	7.48901	2.97803	8.52711	0	6.99766	9.02865	11.8573	0	0	0	7.63711	1.72994	9.12303	8.26645	2.34242	0	0	8.78661	0	0	1.71602	0	0	0	0	0	0	0	0	0	0	0	0	2.14708	0	0
ENSG00000167658_EEF2	0	4.55218	5.45938	4.52631	5.35633	0	7.71123	0	0	3.56922	0	0	4.14287	4.76186	3.1313	2.62976	0	6.13069	0	3.31653	3.25601	9.7633	0	8.51387	0	7.11804	4.37785	8.41352	0	0	9.51212	7.65683	0	5.71627	2.9328	0	0	0	0	3.91581	9.93474	0	1.85287	0	11.6282	0	0	12.5638	3.3877
ENSG00000169100_SLC25A6	7.61519	10.4809	0	12.4216	0	0	5.3051	0	0	0	0	0	9.17453	0	0	0	0	8.29068	0	0	0	0	0	3.18202	7.71575	13.3586	12.2637	4.17783	0	0	2.27946	0	0	0	0	0	8.14115	6.70033	6.47916	0	9.83085	0	3.42251	2.58103	0	0	0	0	3.67176
ENSG00000162734_PEA15	0	0	0	2.46451	0	0	5.86581	0	0	0	0	0	0	0	0	0	0	0	0	7.2794	8.08245	0	0	2.85361	0	11.0665	6.36904	0	0	2.79317	7.84497	6.77965	0	3.07066	0	0	0	0	0	4.40772	0	0	0	0	3.07604	0	0	0	3.33014
ENSG00000140264_SERF2	0	7.48793	0	7.42527	8.06743	0	9.22916	0	5.35657	2.79865	0	0	5.84887	0	4.1714	8.78282	0	6.53822	3.87961	5.14519	7.30429	5.9633	0	4.041	8.46575	7.03619	6.29072	0	0	1.70726	1.09454	0	0	7.68612	5.69825	0	4.83893	0	0	0	0	0	0	0	1.94067	0	1.64199	0	0
ENSG00000159140_SON	0	7.19054	6.78581	5.30149	2.21989	0	4.90144	0	0	0	0	0	4.4156	5.57601	4.31824	6.20633	0	6.07122	3.11064	6.85632	6.21103	10.6182	0	0	5.80866	3.33115	7.624	4.03747	4.87102	7.27486	6.08757	6.68825	0	4.94959	0	0	0	0	0	0	0	0	0	4.71883	6.35053	0	0	0	0
ENSG00000184371_CSF1	0	4.14521	0	9.06248	1.98931	3.04431	11.2717	0	0	0	0	0	0	1.91632	2.75903	2.28006	0	7.24166	0	0	0	2.15988	0	11.0663	0	4.95248	0	0	2.09701	0	8.29967	0	1.87012	0	0	0	5.26503	0	0	2.64095	0	0	0	0	0	0	1.95461	0	0
ENSG00000005483_KMT2E	0	7.40327	4.91608	3.88204	0	4.73015	3.01813	5.78186	0	0	0	0	5.88723	1.39463	0	9.11271	0	3.26492	0	0	1.51929	3.19335	0	0	5.18485	3.48363	6.60124	5.28898	6.65959	6.19284	8.19042	4.35582	0	0	0	0	0	0	8.28227	0	0	0	6.27395	7.26787	8.59818	2.06358	0	0	7.02739
ENSG00000133112_TPT1	0	6.30318	2.57901	0	0	0	5.05951	0	0	0	0	0	7.09138	8.45479	0	8.40407	3.77102	7.57811	0	6.05169	4.23378	0	0	8.01457	0	8.62314	7.72959	0	8.45151	0	8.32317	0	0	5.8428	0	0	0	0	0	0	8.99458	1.74232	0	0	0	0	2.33046	0	0
ENSG00000219699	0	11.5855	8.83577	0	10.7458	0	10.1603	6.13909	0	11.9824	13.1227	0	5.03592	5.19466	7.80231	4.68704	6.86956	0	11.9447	7.42673	6.36845	11.6271	13.036	0	11.0846	4.40919	11.4196	12.0984	11.0685	0	0	5.44569	0	12.9611	0	9.13905	9.91096	9.04751	0	0	0	11.6838	9.10171	10.0345	0	0	0	12.7908	0
ENSG00000234964_FABP5P7	0	0	0	11.1414	0	0	9.25546	0	0	0	0	0	0	10.841	0	8.48293	0	0	0	0	0	0	0	0	0	5.41546	7.19756	0	0	0	8.15913	0	0	10.8533	0	0	0	0	0	0	0	0	0	0	0	0	0	0	0
ENSG00000223361_FTH1P10	0	6.04086	5.40514	7.86302	7.29231	0	5.51836	5.02354	0	0	0	0	5.87605	5.05868	5.11318	7.81826	0	7.59441	0	5.31503	5.24933	5.37215	0	6.41889	6.97197	8.1589	7.01728	0	0	0	6.76342	5.30907	0	6.4971	0	0	0	0	0	0	0	0	0	3.65495	0	0	0	0	0
ENSG00000161011_SQSTM1	0	9.65021	9.54899	10.2375	0	0	9.45062	0	5.29714	0	9.17217	0	10.8468	0	0	9.2855	2.88434	3.50704	9.28933	10.2535	9.64159	5.49633	0	0	0	0	9.62334	1.77147	5.88112	0	0	5.43312	0	1.2357	0	0	0	0	0	0	0	0	0	1.93145	0	0	0	0	0
ENSG00000070831_CDC42	0	6.98853	6.07754	5.23059	6.23283	0	6.32126	0	0	0	0	0	8.12674	9.70179	0	9.47497	9.24619	11.3349	0	0	8.60039	2.68169	3.79994	1.81482	2.82143	9.75701	3.64196	4.08705	0	0	5.87523	0	0	8.62945	0	0	0	7.01635	0	12.3651	0	10.5771	2.01131	0	2.80955	0	0	0	0
ENSG00000198668_CALM1	0	9.70473	8.1707	9.38989	2.37227	2.60826	5.28099	2.26462	0	0	2.44376	0	0	2.29339	0	2.95984	3.77604	4.99736	0	5.26583	3.31336	3.72201	0	0	2.69289	10.8478	0	0	2.48809	0	8.11982	0	1.51974	6.99648	0	0	0	0	0	0	0	0	0	0	2.6812	0	0	0	0
ENSG00000054118_THRAP3	0	10.6109	0	4.92858	10.1754	4.13643	8.46931	0	0	0	0	0	0	0	0	7.41682	0	4.45776	0	5.28927	0	10.1446	0	9.08106	0	0	8.51965	5.17625	0	0	1.46541	3.10243	3.3383	0	5.33975	5.67662	5.45439	0	6.35072	2.80562	0	0	10.3521	2.96929	11.8534	0	2.10107	0	0
ENSG00000030582_GRN	0	3.7916	3.5767	9.69003	2.47824	0	5.05102	0	0	0	3.42224	6.70502	0	10.5589	0	3.68632	0	0	0	0	2.55892	10.9409	8.53369	0	2.80373	0	0	0	0	0	0	0	2.34697	0	0	0	0	0	0	5.0551	10.7132	0	0	3.7285	0	0	0	2.34035	2.20476
ENSG00000157483_MYO1E	0	0	11.1178	0	0	2.7924	0	0	5.50213	0	0	0	9.2592	6.20163	5.72501	7.44675	0	9.20866	0	10.9461	2.63189	6.32946	7.62456	7.70985	8.16505	8.21716	0	0	4.48829	0	7.96013	8.38621	0	7.03429	2.33142	0	0	0	0	0	0	0	8.13141	0	10.3901	2.44058	0	0	2.27367
ENSG00000112081_SRSF3	0	9.3415	0	3.9451	0	3.07634	9.53701	6.73398	0	0	0	0	0	8.40775	0	1.57423	0	4.30763	7.35024	2.96935	5.07036	6.60066	0	8.84802	1.58159	0	9.28372	2.17057	0	0	7.47455	0	0	0	0	0	5.30049	0	0	0	8.54548	10.3221	1.5807	0	0	0	1.9817	0	0
ENSG00000210140_MT-TC	0	9.83705	9.18986	8.58979	7.93575	0	10.956	0	0	0	0	0	9.99131	0	0	0	0	9.82025	0	0	0	0	0	0	8.90567	9.82529	8.82597	0	0	0	10.153	11.2594	0	9.62149	0	0	0	0	0	0	0	0	0	0	0	0	7.88936	0	0
ENSG00000142657_PGD	0	2.52457	8.30606	0	6.36118	0	1.52529	0	6.54863	6.38929	0	0	10.0998	0	0	8.55702	0	12.0886	0	0	9.08777	10.9299	0	0	7.71552	0	6.57362	0	10.9581	0	1.86027	0	0	2.9164	0	0	0	0	0	0	0	0	0	2.96386	0	0	0	0	0
ENSG00000115963_RND3	0	6.72604	0	0	9.64848	0	6.78641	0	6.37003	0	0	0	0	8.15697	0	0	7.5818	0	0	8.82309	0	5.73585	0	0	0	0	9.80785	0	10.068	0	0	2.58496	0	0	3.07645	0	0	0	0	0	0	0	0	0	0	3.19609	3.27374	2.31632	12.8666
ENSG00000056558_TRAF1	0	0	0	0	7.83351	0	0	10.3457	0	0	0	0	5.98731	7.85655	0	8.60675	0	7.27642	4.05566	6.40853	4.08943	5.65941	0	4.88038	0	8.14569	0	0	4.52563	0	3.13115	0	0	0	2.36281	0	5.02083	5.15217	0	0	0	0	0	0	0	0	0	0	0
ENSG00000233476_EEF1A1P6	0	8.93588	0	8.19657	8.62657	0	7.83572	4.46751	0	0	0	0	7.28286	7.14768	0	4.95936	0	8.01481	0	10.0239	6.64765	8.66962	0	7.94556	6.93513	9.48195	9.30514	0	6.02197	0	8.74053	8.2841	0	0	0	0	0	0	0	4.4225	0	0	0	0	0	0	0	0	0
ENSG00000119048_UBE2B	0	3.34502	0	0	0	0	7.8509	0	0	0	0	0	9.15986	3.87809	0	0	0	0	0	0	0	0	0	6.42566	7.72899	9.4553	0	4.86337	0	2.5987	6.96817	0	0	6.67203	0	0	0	0	0	3.26639	0	0	2.06914	0	11.475	0	0	0	0
ENSG00000175352_NRIP3	7.68485	9.06291	0	8.9277	8.7625	3.39595	0	3.01992	0	0	0	0	4.11083	0	0	0	0	0	3.72502	10.9251	5.41857	6.20814	0	0	0	6.39049	1.77239	2.45609	0	0	0	0	0	2.5939	3.80351	0	0	0	5.56374	0	9.90078	0	0	0	0	0	0	0	0
ENSG00000136205_TNS3	5.20093	0	10.3862	11.6579	3.39914	0	3.01237	2.5779	6.24188	4.53996	2.76565	5.71112	6.9125	5.14591	1.86778	7.07403	3.74863	4.61924	5.45023	6.87357	8.47473	9.54106	0	0	0	8.89738	0	2.51219	0	0	8.55918	4.82877	0	6.04743	2.46739	0	0	4.31416	0	0	7.39124	0	0	0	0	0	0	0	0
ENSG00000177156_TALDO1	0	10.056	0	0	0	0	1.57639	0	0	3.96038	0	0	10.7147	0	0	12.0052	4.11112	6.98431	6.08925	6.19111	6.44241	7.93613	0	2.76885	11.2337	10.6983	7.3816	0	7.27311	0	0	0	0	8.81455	0	0	0	0	0	0	0	0	0	0	3.89545	3.42828	2.62891	0	0
ENSG00000110321_EIF4G2	0	0	8.87663	5.89745	5.56948	0	7.16453	0	0	0	0	0	9.41324	5.77724	0	7.0508	0	0	0	0	2.31606	10.2797	0	7.13261	9.81964	7.39092	8.33151	2.39923	11.2986	0	11.1243	6.92389	0	1.76538	0	0	0	0	0	0	0	0	0	8.91283	0	2.13435	1.48565	0	1.30345
ENSG00000161016_RPL8	0	9.90326	12.1894	5.58467	10.981	0	10.1021	0	0	0	0	0	0	5.99244	0	10.011	0	3.35078	0	9.19502	0	0	0	9.06403	0	10.2194	10.7577	0	0	0	4.80978	6.65648	0	6.92178	0	0	0	0	0	0	9.83418	0	0	0	0	0	0	0	0
ENSG00000197744_PTMAP2	0	7.12208	5.90294	8.08995	0	0	9.43713	0	0	0	0	0	0	7.53049	0	8.70178	7.23473	9.0975	0	0	0	0	0	0	0	8.17203	9.25337	0	0	0	8.84612	5.80617	0	7.31997	0	0	0	0	0	0	0	0	0	0	0	0	0	0	0
ENSG00000100316_RPL3	6.47866	10.4308	0	0	9.5586	0	9.80682	2.83286	5.96228	0	0	0	0	0	2.91263	0	3.48804	6.9231	0	0	0	10.0079	0	7.18193	1.67785	9.79456	11.2915	0	11.9101	0	10.1245	0	2.00205	9.48992	0	0	5.43929	0	5.35321	2.79239	0	0	0	2.46096	0	0	2.08923	0	0
ENSG00000213442_RPL18AP3	0	9.52662	0	10.636	0	0	9.45016	0	0	0	0	0	10.152	5.64289	0	8.5522	0	10.5715	0	12.2699	4.86043	12.0343	0	7.92441	0	9.84461	9.74972	0	12.4015	0	9.91535	0	5.58096	10.7813	0	0	0	0	0	13.0462	0	0	0	0	0	0	0	0	0
ENSG00000153071_DAB2	0	6.44272	0	7.28107	8.67185	0	6.21639	0	0	0	0	0	6.51539	8.00162	0	0	0	0	4.36454	0	5.77036	3.96513	0	0	8.8227	8.1242	0	4.64292	0	1.65884	7.28211	0	0	4.73212	0	0	0	0	0	0	0	12.0081	0	1.26187	0	0	0	2.23547	0
ENSG00000134070_IRAK2	0	0	0	0	0	5.1223	0	0	0	8.56234	0	9.76692	6.13682	0	0	7.45115	3.91137	8.72484	4.90394	5.72281	4.685	10.4385	0	0	0	4.80655	10.8046	6.01663	2.60868	9.11717	0	0	0	0	3.11642	0	0	0	0	0	0	0	0	0	0	0	0	0	2.21671
ENSG00000028137_TNFRSF1B	0	3.17086	10.1871	8.77728	3.25505	0	1.3683	0	6.30343	3.65799	4.2608	0	0	11.5289	0	6.80707	3.80644	11.9446	6.08556	7.26998	7.8143	12.032	3.69065	0	11.5172	0	9.32452	0	0	0	8.53498	4.32815	0	1.90974	0	0	0	5.91124	5.69175	0	0	0	0	0	2.7089	0	0	0	0
ENSG00000198408_MGEA5	0	4.23628	0	5.7201	7.00028	3.50253	0.834754	0	0	0	3.32214	4.08309	1.46762	11.2557	3.20536	9.71087	4.74109	4.61592	6.07241	6.51109	6.28589	6.36778	0	8.71611	1.91459	6.29558	0	0	4.46125	0	8.55573	8.05393	0	0	0	0	0	0	0	0	0	0	0	7.5347	0	2.28096	0	2.25211	1.41768
ENSG00000236552_RPL13AP5	0	12.2652	0	0	0	0	6.42558	0	0	0	0	0	0	10.0992	0	7.51685	0	10.9546	0	12.9466	0	11.145	0	0	7.24009	11.3448	7.31176	0	0	0	9.60919	0	4.57302	8.74444	5.43795	0	0	0	0	14.9707	0	0	0	4.17724	0	0	0	0	0
ENSG00000104904_OAZ1	0	9.84723	0	8.68599	0	0	9.51485	3.24507	0	3.7721	0	5.17278	9.18835	0	0	9.09819	0	10.7715	4.91439	5.73342	4.38732	10.4989	0	0	9.15621	0	3.26979	0	0	0	5.2171	0	0	8.59057	0	0	0	6.03278	0	11.6036	9.15598	0	7.36908	0	3.7078	0	0	0	0
ENSG00000158869_FCER1G	0	5.98986	0	0	0	5.38352	9.95076	0	0	0	0	0	0	0	5.0629	0	0	12.1664	0	0	0	0	0	0	0	0	0	0	4.27982	0	9.63868	0	0	11.0224	0	0	0	0	0	0	0	0	0	5.51569	0	4.97452	4.10137	0	0
ENSG00000085662_AKR1B1	0	9.39311	3.52523	0	2.43223	0	0	0	0	0	3.37131	0	2.2226	3.20392	3.25408	3.25767	0	0	0	0	11.6484	5.96853	0	0	10.4768	2.50309	9.52337	0	4.65902	0	11.1066	0	0	0	0	0	0	5.95175	5.73216	3.12979	0	0	0	0	0	3.17272	0	0	0
ENSG00000003402_CFLAR	4.30287	4.79528	0.890659	3.74246	5.63167	0	6.68365	1.20256	0	0	0	0	0	6.89615	1.91651	1.73075	0	0	4.05828	4.3381	6.57033	4.74747	2.31693	6.28885	0.553238	4.52342	5.82573	5.55428	5.27962	0.798098	8.08582	5.88825	0.712535	2.36418	1.75378	0	3.32301	3.44537	0	0	0	0.488155	9.0061	0.564353	0	0	0	0.709328	0.645295
ENSG00000100600_LGMN	0	0	3.44213	0	0	0	8.75427	0	0	0	0	5.0043	7.76739	2.27963	3.17266	6.34685	0	0	0	0	0	0	0	0	0	0	0	5.73324	11.9395	2.39746	3.99791	0	0	0	0	6.94049	0	0	0	0	0	0	0	1.91304	2.6666	0	2.32094	0	2.91038
ENSG00000197262	0	0	0	0	0	0	11.3631	0	0	0	5.10077	0	9.58039	3.05637	0	0	0	7.19067	6.63145	7.31422	9.74188	7.20357	4.51354	0	0	5.88843	11.5335	0	0	0	10.4618	3.28522	0	0	0	0	0	0	0	0	9.90603	0	0	0	0	0	0	0	0
ENSG00000250461	0	0	9.2186	0	0	0	0	0	0	0	5.5542	0	4.25103	4.40635	0	4.86233	6.06088	4.79197	6.10303	0	7.5406	7.25326	0	8.68672	9.28467	0	0	0	0	0	8.77574	0	0	8.89347	0	0	0	0	0	0	0	0	4.87172	0	0	0	0	0	12.1444
ENSG00000140319_SRP14	0	4.00337	3.40541	10.1937	10.4068	0	8.77385	0	0	0	0	0	8.8336	0	0	0	0	6.49472	0	0	9.91145	7.40704	0	8.60315	0	10.1039	7.56838	0	9.10389	0	0	0	0	3.5057	0	0	0	0	0	8.28707	9.94083	0	0	0	0	3.96674	0	0	0
ENSG00000108424_KPNB1	0	7.24965	7.03673	7.60173	5.42366	0	2.03674	4.32864	0	0	7.16589	0	10.0456	0	4.41657	5.95972	8.6976	9.66337	8.04195	9.32262	4.24371	5.77743	0	6.91284	0	1.68959	4.15924	8.19261	7.10312	0	0	0	3.99924	5.06435	0	0	0	12.1358	0	0	8.00785	0	11.0585	1.26581	0	0	0	0	1.40871
ENSG00000092841_MYL6	0	10.4249	0	8.97876	9.4427	0	9.79791	0	0	0	3.07441	0	0	0	0	9.50469	0	3.80028	0	0	3.08293	3.1946	0	10.3481	2.97331	0	0	0	0	0	9.17587	0	8.65717	8.09603	0	0	0	0	0	0	8.74189	0	0	1.73981	0	3.77961	0	0	0
ENSG00000074416_MGLL	0	8.4647	1.54262	7.29806	11.3795	0	7.27068	1.96924	0	5.84768	0	9.47642	7.29617	7.84373	2.0386	10.5116	4.66255	10.5757	2.58776	5.33917	8.6926	8.60635	6.56504	6.91782	7.13192	0	0	2.70474	0	2.10777	0	0	0	3.9502	8.53285	0	0	4.53378	0	0	7.62033	6.02336	0	9.8406	0	0	0	0	0
ENSG00000264229_RNU4ATAC	0	0	0	0	0	0	6.56688	0	0	0	0	0	7.73049	0	0	0	0	0	0	0	0	0	0	0	0	0	10.8793	0	8.13292	0	6.05931	0	0	0	0	0	0	0	0	0	0	0	0	0	8.36394	0	0	0	0
ENSG00000118181_RPS25	0	6.68741	7.17279	3.26092	5.47851	0	10.1372	7.77715	0	0	0	0	3.33452	9.68896	0	8.91302	5.09272	3.85309	5.13427	8.07575	0	6.85199	0	10.0817	10.1295	8.23751	5.11785	0	0	0	8.36012	0	0	0	0	0	0	0	0	13.7028	0	0	0	0	3.9185	4.38317	0	0	0
ENSG00000101182_PSMA7	0	11.4382	10.1038	9.28587	11.1847	0	6.73493	0	0	0	0	0	0	9.40858	0	10.6925	0	0	0	12.0671	6.63536	0	0	0	2.81077	6.69392	9.15547	0	0	0	6.08187	3.49423	3.20505	10.0461	0	0	0	7.00402	0	7.35006	0	0	0	0	0	0	0	0	0
ENSG00000167034_NKX3-1	0	0	6.47941	0	0	0	0	7.81434	0	0	9.03342	0	6.8567	0	8.39004	0	0	0	0	0	0	0	0	8.99782	0	0	0	10.5064	8.11857	8.18504	0	8.07784	0	9.41692	8.28283	9.50599	10.8138	10.0917	9.32855	0	11.2338	0	3.41248	0	9.30437	4.80285	13.8395	0	10.7692
ENSG00000044574_HSPA5	0	0	0	0	0	0	7.59282	0	0	0	3.28614	0	0	0	0	10.5619	0	0	5.31061	0	0	0	0	1.69418	0	0	0	0	2.47116	0	8.41111	0	0	0	0	0	0	0	0	3.04633	8.9794	0	0	3.58959	0	3.08894	2.31828	2.22056	0
ENSG00000089157_RPLP0	0	8.39375	9.50602	0	7.37437	0	10.0472	0	0	0	0	0	2.1226	8.02375	0	0	3.72553	0	0	0	0	11.2492	0	5.9577	10.7165	10.5344	12.3676	0	2.44341	0	9.26208	0	2.20043	9.30308	0	0	0	0	5.60617	0	9.94407	0	0	2.67604	0	0	0	0	0
ENSG00000131236_CAP1	0	0	0	9.03073	0	0	5.43188	0	0	0	0	0	5.17762	0	3.20097	4.96046	0	0	0	0	10.529	0	0	0	7.88052	8.35788	0	0	0	0	4.76802	0	0	7.92671	0	0	0	6.88108	0	6.90738	0	0	0	0	0	0	0	0	0
ENSG00000173905_GOLIM4	0	4.10602	4.13428	3.57481	3.50969	0	0	0	0	0	0	0	1.95918	5.5326	0	2.45862	4.46312	2.39924	0	9.06855	7.82701	0	8.18295	6.02086	5.95828	0	8.57965	3.6942	0	0	5.57514	8.95412	0	4.0568	0	0	0	5.61357	0	0	8.73007	6.4083	7.95268	5.25295	0	8.59317	0	7.85733	0
ENSG00000100664_EIF5	0	4.78593	0	0	8.11518	0	7.00524	0	0	0	0	0	3.59064	1.46859	0	5.09466	0	0	0	0	8.35323	8.91505	0	5.79317	0	6.9491	8.68285	0	0	1.56411	6.57231	0	0	4.86207	0	0	0	4.76581	0	0	7.86087	0	0	0	0	0	0	0	1.99572
ENSG00000108953_YWHAE	0	6.68488	6.85831	7.68215	0	0	4.59845	5.54623	0	0	0	0	8.03716	4.36024	9.7246	8.82838	0	7.02356	0	4.86523	7.7239	8.29306	0	2.4706	7.96614	8.63866	7.60893	0	0	2.41317	9.22761	0	0	0	0	0	9.89248	0	0	11.9601	0	0	7.45945	0	0	0	12.4267	0	0
ENSG00000100647_SUSD6	0	1.84228	3.82785	0	7.9139	0	0	0	0	0	0	0	1.72347	2.62223	0	0	4.15248	6.18115	3.26969	0	5.67861	2.89671	0	0	0	1.97494	9.29488	0	0	0	9.28411	0	1.79409	0	0	6.36591	0	6.85409	0	2.55269	9.98586	1.35383	6.04343	0	2.19457	0	0	0	11.282
ENSG00000102393_GLA	0	10.0089	8.43348	0	0	0	7.39492	0	0	0	0	0	0	0	4.01233	11.8941	0	0	0	4.20776	10.4789	0	0	0	7.91076	0	9.76381	0	0	4.09761	2.33336	12.5204	0	0	3.80124	0	0	6.76726	0	0	0	3.29063	0	0	0	0	0	0	0
ENSG00000080503_SMARCA2	0	1.63863	0	6.20755	0	3.58671	0	8.99651	0	9.29237	4.89646	0	0	9.04425	6.23857	1.3016	0	0	3.01191	7.63202	1.77179	5.13983	3.76343	6.68215	6.62112	6.88759	7.59812	5.79379	9.0938	6.48672	0	0	9.06505	6.97978	8.17747	0	7.83679	5.01123	7.33621	0	9.69536	0	7.68662	1.32893	11.0407	0	10.2759	2.32534	0
ENSG00000108298_RPL19	0	7.53619	0	10.0223	5.60215	0	8.23044	0	0	5.24679	0	5.70597	11.2848	0	10.2156	9.18843	4.43701	0	0	4.97653	0	10.3819	0	9.12463	0	9.18468	6.78634	0	12.1718	0	6.9162	3.10243	0	6.84571	0	0	0	6.57167	0	3.69858	0	0	0	0	0	0	0	0	0
ENSG00000155368_DBI	0	8.02455	8.07927	10.5731	6.16676	0	9.55882	0	0	0	0	0	9.33435	0	0	10.2938	0	9.01611	0	10.4826	8.81044	8.00393	0	0	8.40115	2.97051	6.335	0	10.1252	0	9.09925	0	0	8.10464	0	0	6.36108	6.49483	0	0	9.62345	0	0	2.41023	0	0	0	0	0
ENSG00000229152_ANKRD10-IT1	0	11.2413	0	0	0	0	8.49797	0	0	0	0	0	8.31696	11.9645	0	11.3053	0	10.4097	7.06203	8.15958	10.3106	8.21793	0	11.4426	0	11.5248	0	0	0	0	8.26839	8.88842	0	10.4737	0	0	0	0	0	0	0	12.8205	0	13.6942	13.0823	0	0	13.016	0
ENSG00000067560_RHOA	0	3.66414	0	9.927	11.1244	0	6.43225	0	0	0	0	0	8.33675	2.77022	0	10.7489	0	3.12009	0	0	0	11.4789	4.19964	0	0	5.83935	7.73609	0	8.61875	0	9.52044	0	0	3.17691	0	0	0	6.44822	0	0	0	0	0	2.37208	0	0	0	2.70946	0
ENSG00000267519	0	0	11.3026	6.70262	0	0	0	0	0	4.62865	4.28943	0	0	7.89127	0	11.4277	0	0	0	0	0	0	0	0	12.0549	0	0	0	11.6258	0	0	13.2185	0	11.4968	0	0	0	6.92914	0	0	11.6455	0	3.63334	0	0	4.08008	0	14.4779	0
ENSG00000260212	0	10.3418	9.07381	0	9.63853	6.41732	9.17353	10.3016	9.30506	10.5576	12.5234	0	0	0	7.08157	4.55275	6.73083	0	10.9306	8.28297	5.24933	10.3824	12.5923	4.3068	10.2027	4.2761	10.5096	11.6722	10.7157	0	0	0	0	12.7053	5.86958	9.99791	0	0	0	0	0	11.1934	8.31156	9.58189	0	0	0	12.4827	0
ENSG00000122406_RPL5	0	7.5606	0	3.28926	6.58001	0	3.94745	0	0	0	0	0	0	8.19126	0	0	0	9.55134	0	3.75369	9.45982	5.32259	5.00206	6.36869	9.48196	5.40568	8.40434	0	0	0	7.21154	0	0	5.57627	0	0	0	0	0	0	0	0	0	9.76569	0	0	0	0	0
ENSG00000115053_NCL	0	7.46945	4.84632	0	2.49708	2.73739	7.49032	0	0	0	0	0	0	4.75673	0	5.78884	0	1.9513	0	0	0	8.95025	2.90196	7.03222	0	0	3.03362	0	8.91561	0	8.41156	1.84536	0	0	8.0403	0	0	0	0	0	9.15286	10.4571	0	0	0	0	1.69996	0	0
ENSG00000119707_RBM25	0	4.22404	8.1298	0	8.05187	3.22947	2.44561	0	0	0	0	0	0	5.52035	0	5.00927	0	3.24437	0	0	6.91178	3.17292	0	6.49948	4.86183	4.67849	8.20105	0	1.53334	0	0	2.27309	0	6.50336	0	0	0	0	0	0	0	0	0	0	4.39387	2.04615	0	0	0
ENSG00000172965_MIR4435-2HG	0	2.66006	5.21783	2.45307	5.94461	0	0	0	0	0	0	0	8.67945	9.01519	3.06264	9.18899	4.1912	6.37165	0	3.78016	8.79019	7.91888	0	3.94411	9.27118	3.32867	0	0	1.62741	0	7.21154	6.76579	0	1.15166	0	0	0	0	0	0	0	0	7.89102	0	4.52881	0	0	11.3928	1.99636
ENSG00000092199_HNRNPC	0	3.74039	1.86002	1.45082	4.88762	0	7.53162	0	0	0	0	0	3.79124	7.29631	0	4.18114	0	1.89372	0	0	4.30998	5.63851	0	7.68971	9.43442	0	6.41676	0	0	0	0	6.12483	0	3.2506	0	0	0	0	4.76	0	0	0	0	0	0	0	0	0	0
ENSG00000122566_HNRNPA2B1	0	0	0	0	0	0	0	0	0	0	0	0	1.47505	5.82825	0	2.36645	0	4.07101	0	0	3.63449	8.82047	0	6.56769	1.26077	8.90431	5.29684	0	1.74645	0	0	0	0	1.90847	0	0	0	0	0	0	8.03373	3.94809	0	5.45629	0	0	0	0	0
ENSG00000204628_GNB2L1	0	6.35637	0	11.2866	1.82428	0	5.00173	2.49304	0	0	0	0	9.74358	3.68578	0	9.70991	0	0	4.08029	2.74398	1.89509	10.1593	0	9.35536	3.21922	8.31923	6.28685	5.38885	10.3654	0	8.91622	0	0	0	0	6.24802	6.02422	5.17763	0	0	0	0	0	1.43453	0	0	0	0	0
ENSG00000177600_RPLP2	0	7.86003	7.55445	0	9.13133	0	8.02226	0	0	0	0	0	8.56458	0	0	0	0	7.52293	0	6.54394	8.46505	10.2204	0	7.86677	3.55721	6.66563	6.45329	0	0	0	7.56034	3.34933	0	7.58662	0	0	0	0	0	0	0	6.40117	0	2.70409	0	0	8.28474	0	0
ENSG00000107263_RAPGEF1	0	0	6.90503	9.53108	6.96889	0	6.8209	2.35507	6.38298	0	0	0	5.74853	0	0	6.73627	4.43333	5.10726	4.87288	5.54237	9.7592	7.597	2.86751	8.10098	0	6.449	7.13809	5.3205	0	0	6.03151	4.56713	0	10.242	0	0	0	0	0	0	0	1.18489	5.7194	0	0	2.35603	0	0	0
ENSG00000196305_IARS	0	4.66917	8.34849	0	8.24444	0	0	6.52538	0	0	0	4.1195	0	10.233	0	0	3.82996	0	0	5.32243	10.3617	0	0	5.40336	0	0	7.63566	0	0	0	0	0	0	3.61174	0	0	5.80312	0	0	0	0	0	0	0	0	0	0	0	0
ENSG00000140575_IQGAP1	0	1.26006	8.06644	5.78093	0	0	0	1.89269	0	0	0	7.49599	5.51465	1.2577	0	1.55279	3.86617	1.50514	4.29684	4.79288	4.33093	5.08937	0	0.854893	3.96491	5.28368	7.93842	0	7.75702	4.49591	4.99456	7.37184	0	0.971577	0	0	4.30586	0	0	0	8.51316	0.87926	0	0	0	1.89356	0	0	0
ENSG00000257621_PSMA3-AS1	0	6.36435	8.3584	3.69838	0	0	0	0	0	0	0	0	0	0	0	7.49267	0	0	5.12972	2.55372	1.73314	7.72478	0	4.31252	6.74932	8.96346	0	0	5.20786	0	8.93232	0	0	2.72386	2.20376	5.04684	0	0	0	0	0	1.15336	3.62742	11.5358	13.7501	7.16572	2.38029	0	4.31223
ENSG00000233913	0	9.70193	0	10.3611	5.46995	0	8.2557	0	0	0	11.333	0	9.53464	8.59027	0	5.43256	0	9.49776	10.6697	10.1271	0	0	0	9.25867	9.03707	10.4787	7.3389	12.3388	0	0	8.30092	0	4.34802	0	8.87208	0	8.09861	0	0	5.29247	0	0	0	3.9556	0	0	0	4.34018	0
ENSG00000229117_RPL41	0	11.2524	5.75622	10.299	3.98115	0	10.7204	0	0	0	0	0	3.73734	0	0	3.40646	0	0	0	10.7532	0	11.1112	0	9.3298	0	10.1243	9.81107	0	0	9.25952	0	0	0	8.84277	0	0	0	0	0	0	0	8.79075	0	0	0	8.2176	0	0	0
ENSG00000102172_SMS	0	7.19412	0	4.86954	6.18313	0	2.43841	0	0	0	0	0	0	5.10719	0	8.60252	0	0	0	11.4443	0	0	0	11.2637	5.32441	7.75881	0	0	0	0	10.4953	0	0	7.24103	0	0	0	0	0	6.73189	0	0	0	0	9.29432	3.57147	0	7.87388	11.1021
ENSG00000202502_RNA5SP151	0	0	0	0	9.1065	0	0	0	0	0	0	0	13.486	0	0	0	0	0	0	8.27372	0	0	0	10.1309	0	0	12.4782	11.8289	0	0	0	0	0	10.6426	0	0	0	0	0	0	0	0	0	14.05	0	0	0	0	0
ENSG00000162290	0	0	6.05859	3.49869	3.51865	2.8841	3.5419	4.63352	10.7067	8.56217	0	4.37164	7.6401	0	3.48011	1.43181	4.07896	3.41751	9.91787	8.20088	6.45541	8.68027	0	1.27494	0	0	6.51809	5.6177	8.178	6.45197	10.0877	8.48077	1.73899	0	0	0	5.08635	0	0	0	9.3237	0	0	5.02434	0	2.52814	0	0	0
ENSG00000233559	0	10.2229	10.8128	12.0574	0	0	0	0	0	0	0	0	0	10.5584	0	0	6.93192	0	0	0	8.54692	0	0	0	0	6.80778	0	9.66863	0	0	0	0	0	2.89258	0	0	0	0	0	0	0	2.72534	0	9.71748	0	0	0	0	0
ENSG00000170017_ALCAM	0	0	1.87969	4.47233	4.91379	0	7.26368	0	0	0	4.88731	0	8.75164	7.73127	0	3.04914	0	1.91356	0	0	9.74791	1.85515	0	0	7.99282	5.80085	3.59709	0	3.44577	0	4.90931	0	0	1.29072	0	0	0	0	0	0	0	0	0	0	0	0	0	6.78925	1.46991
ENSG00000163131_CTSS	0	4.48498	0	3.70017	0	0	5.911	0	0	0	0	0	0	2.18761	3.98062	0	0	4.86758	0	5.70652	0	0	0	0	0	7.99791	8.25243	2.42649	0	5.46931	6.63885	4.94259	0	0	0	0	0	5.74723	0	0	0	0	0	0	0	0	0	0	0
ENSG00000152520_PAN3	0	0	4.47198	6.8916	4.57244	0	0	0	0	2.97964	7.56556	0	5.28607	6.74748	0	7.01395	0	0	0	2.73972	3.19063	3.68137	0	8.63297	0	4.73039	0	0	10.1351	0	8.30997	4.56203	6.65276	9.28441	7.36628	0	0	0	4.95596	0	0	0	5.75405	1.43138	0	11.8074	0	0	2.32167
ENSG00000209082_MT-TL1	0	7.65821	0	7.41012	0	0	9.63519	0	0	9.19139	0	0	7.49158	0	0	0	0	0	0	8.91359	0	0	0	8.45335	8.72165	0	10.7547	7.95234	10.4736	0	9.3845	0	11.3917	8.11851	9.47899	0	0	0	0	0	0	7.92416	9.94075	0	8.1246	8.61564	7.70577	0	8.40878
ENSG00000003756_RBM5	0	0	6.04325	4.44581	6.87555	3.10043	6.29571	2.73461	7.15609	0	0	0	5.00318	5.84666	2.00537	6.42043	2.51571	2.27273	5.13034	0	8.68983	3.04452	0	7.24658	0	9.61906	1.5468	3.54925	0	7.62094	0	0	0	1.00114	4.04129	0	0	0	6.22199	1.90185	0	1.45932	4.0196	3.37319	0	2.73563	0	6.86922	0
ENSG00000231991_ANXA2P2	0	8.98679	7.20814	5.62651	3.73179	0	9.67853	0	0	0	0	0	10.0726	10.6089	0	10.0523	0	0	0	4.8355	10.2097	9.36837	0	0	0	8.3246	9.42083	0	0	0	9.79142	3.87946	10.0733	0	0	0	7.28449	0	0	0	0	0	0	3.20674	0	0	0	0	0
ENSG00000148834_GSTO1	0	9.74285	0	11.0521	0	0	0	0	0	0	0	0	3.15989	9.17702	0	9.07298	0	11.8677	0	0	3.48345	7.72905	0	0	0	4.71501	7.61036	0	10.1084	0	9.9764	0	0	2.83612	0	0	0	0	0	0	0	0	0	0	0	0	0	0	0
ENSG00000135077_HAVCR2	0	5.47872	0	8.29632	10.6817	0	8.01012	0	0	0	0	0	0	0	0	10.1766	0	10.5756	0	0	0	2.5706	0	0	0	5.59002	0	2.55178	0	0	5.41504	9.57281	0	6.37323	0	0	0	0	0	0	9.01823	0	0	0	0	0	0	9.21726	0
ENSG00000144224_UBXN4	0	7.42659	4.55958	8.50456	0	0	6.78829	0	0	6.43674	0	0	7.93774	6.4793	0	0	0	0	0	0	6.0955	7.61361	0	8.4358	0	0	2.29204	0	0	0	9.5633	0	0	4.10861	0	0	0	0	0	0	8.59282	0	0	0	2.34483	0	0	0	1.80147
ENSG00000168259_DNAJC7	11.3762	9.49171	7.96214	3.1887	7.41776	0	8.06903	0	0	2.50337	0	0	0	0	0	1.69131	7.81665	10.2117	0	2.27819	7.50039	6.51143	0	6.34294	8.068	2.21609	0	7.7559	6.22696	2.18633	2.18905	1.54458	6.76095	7.72452	6.9158	0	0	0	0	0	7.72131	0.97656	10.0896	0	0	0	0	0	0
ENSG00000138293	0	10.1501	0	4.01001	2.27369	0	3.62722	0	10.5224	5.01328	9.8994	4.90181	0	9.27797	0	7.45375	3.66218	0	9.92758	4.74443	5.39384	6.42795	0	4.44788	7.54449	0	0	0	6.68075	0	0	0	6.69865	6.32543	0	0	0	0	0	0	0	0	0	0	0	0	0	0	2.0102
ENSG00000231500_RPS18	0	7.69701	0	11.5672	0	0	9.33172	0	0	0	0	0	8.99485	0	0	10.6215	0	0	0	11.4196	11.4814	0	0	10.2374	0	8.81753	9.98584	0	8.90164	0	10.0973	11.1978	0	0	0	0	0	0	0	0	0	0	0	2.74031	0	4.04093	0	0	0
ENSG00000114316_USP4	0	0	0	0	2.54443	7.5224	0	7.97711	5.49512	0	2.61779	4.26357	8.29201	6.05458	3.3769	0	4.52615	3.99254	4.5671	5.92176	5.72045	11.4252	0	1.20927	2.87277	0	0	0	0	0	0	8.30713	0	8.73718	0	0	5.95294	0	0	0	0	0	0	0	0	0	1.73989	0	0
ENSG00000159128_IFNGR2	0	0	0	7.19639	7.20754	0	5.05301	0	0	0	3.65065	0	0	11.0281	3.53111	0	0	0	0	5.95344	0	5.69472	0	0	0	0	6.35355	0	0	0	0	0	0	0	0	0	0	6.25353	0	3.40416	0	2.02307	3.01928	0	0	3.44804	0	13.1021	3.26091
ENSG00000164687_FABP5	0	0	0	10.5884	0	4.31548	7.81182	0	0	0	0	0	5.88659	9.25022	0	7.65981	0	0	0	0	0	0	0	5.79938	0	4.68271	3.405	0	0	0	7.18578	0	2.98685	9.36842	0	0	0	0	0	0	0	0	0	0	8.97468	0	0	0	0
ENSG00000113013_HSPA9	0	9.8817	0	0	3.86295	0	7.6643	0	0	3.35238	0	0	0	9.17999	2.92208	10.4756	0	5.6775	0	8.78665	0	3.68564	0	3.97394	0	0	8.64923	0	11.0298	0	6.1185	0	0	0	0	0	0	0	0	0	0	10.8165	1.68442	0	0	0	0	0	0
ENSG00000143947_RPS27A	0	6.45439	7.48588	5.50993	7.41517	3.76009	6.79931	0	0	0	0	0	9.35055	6.45039	0	7.14164	0	8.19464	5.62363	0	0	2.80827	0	9.0308	9.46643	6.67246	9.09917	0	0	3.54041	0	0	2.48462	4.59836	0	0	0	0	0	0	0	0	0	0	0	0	2.57978	7.44862	2.33908
ENSG00000105223_PLD3	6.36506	1.96642	6.55125	2.55889	9.66408	0	10.2555	4.1673	0	4.16088	0	4.60807	1.84367	1.96341	0	2.81693	0	3.11516	6.29963	7.39314	11.5351	8.37028	0	2.59853	0	8.29534	0	0	0	0	0	10.094	0	2.80931	0	0	0	0	0	0	0	1.45932	0	2.36758	0	0	0	0	0
ENSG00000151012_SLC7A11	0	0	3.45599	0	5.85135	0	0	2.01431	0	0	0	0	9.57672	7.32172	2.08438	4.50247	3.47833	4.56426	2.63812	6.24493	7.25528	7.16234	0	0	0	5.68635	6.02321	2.27393	10.0721	0	2.62982	6.37465	0	7.56541	0	0	0	0	0	1.97895	0	0	0	0	8.16212	0	1.38716	0	0
ENSG00000143549_TPM3	0	1.48676	1.7227	8.39932	4.33945	0	3.02193	0	0	0	0	0	0	8.12731	0	7.43808	3.66678	10.4781	0	3.26776	8.33207	0	0	0	0	2.02326	6.17935	1.68358	0	0	9.36272	0	0	9.77953	0	0	4.65902	0	0	0	7.88506	0	0	0	1.80486	0	0	0	0
ENSG00000241553_ARPC4	6.88259	4.14672	0	5.64983	0	0	6.84442	0	0	0	0	0	0	0	0	0	0	11.2431	0	0	0	3.51322	0	0	0	0	0	0	10.505	2.48878	8.02213	0	0	0	0	0	0	0	0	14.0944	9.09441	0	0	3.31721	3.65094	0	13.1002	0	0
ENSG00000155130	6.64079	0	0	0	4.77427	0	5.51122	0	0	0	0	0	2.05006	0	0	1.78461	0	6.14449	0	4.71919	3.17966	4.52302	0	5.16043	0	1.58477	7.67123	0	0	0	0	0	0	0	0	5.82228	0	0	0	5.56942	0	10.3655	0	0	0	12.1288	9.46858	0	9.74392
ENSG00000169905_TOR1AIP2	0	7.62544	7.68559	6.81409	8.48138	0	5.47728	2.03792	4.04947	1.73073	0	0	0	7.12487	0	6.99103	0	7.59699	3.84293	4.02651	8.01795	4.24197	0	8.02366	8.86137	7.5611	8.95738	0.9856	0.956764	0	7.87522	7.62982	0	8.08277	0	0	0	4.62145	0	0	8.29405	9.3733	1.08036	9.25144	11.5806	2.03883	11.2412	0	9.42977
ENSG00000159377_PSMB4	0	7.6191	0	0	0	0	8.44621	0	0	0	0	0	5.83235	0	0	0	0	0	0	0	0	3.27931	0	11.7895	0	0	0	0	0	0	0	8.3103	4.39246	0	0	0	6.57034	6.7043	6.48313	15.9571	0	0	2.55448	0	4.90664	3.86767	3.0393	3.83378	2.78416
ENSG00000087074_PPP1R15A	0	4.91855	0	0	7.51663	0	11.7929	0	0	0	0	0	0	4.91463	0	0	0	0	0	3.66325	9.92163	2.82298	0	10.9042	2.96501	4.69276	6.70136	0	7.84986	0	0	0	0	0	0	0	7.04672	0	0	0	10.3151	0	2.13783	2.16569	0	0	0	0	0
ENSG00000185641	0	7.63919	9.12394	6.65988	0	0	8.3671	9.59352	0	0	0	0	0	10.0078	0	9.91194	0	0	0	9.37909	6.51796	9.43755	0	7.11861	8.38153	7.30737	8.03979	0	0	0	8.62991	0	0	4.82412	0	0	0	0	0	14.1174	0	0	0	0	0	0	0	0	0
ENSG00000125691_RPL23	0	6.80656	0	5.44029	4.9359	0	7.47842	0	0	0	0	0	1.69819	9.28664	0	6.4656	0	4.94978	0	6.19847	8.07083	3.38266	0	1.29951	8.2306	8.39586	0	0	2.7952	0	7.13467	5.32451	0	6.02817	0	0	0	0	0	12.3568	9.36525	0	0	0	0	2.56263	12.8215	2.53244	0
ENSG00000164548_TRA2A	0	5.82624	2.6942	0	3.88089	3.60539	0	0	0	0	0	0	2.2683	6.57079	0	4.44639	0	0	0	0	5.77823	0	0	6.53843	9.29891	6.00411	4.56479	5.02555	4.40643	0	0	0	0	1.98312	0	8.0832	0	0	0	0	9.13161	6.62988	0	0	0	0	0	7.58675	10.8173
ENSG00000214182_PTMAP5	0	7.79146	7.38	8.09717	5.81765	0	8.09109	0	0	0	0	6.71889	0	5.31509	0	7.42497	0	8.10096	0	0	0	5.0595	0	0	0	4.92658	8.01232	0	0	0	6.85631	0	0	6.87254	0	0	0	0	0	0	0	0	0	0	4.24406	0	0	0	0
ENSG00000130340_SNX9	0	0	0	0	0	0	7.26905	8.5892	0	5.73159	0	0	3.40491	0	3.99024	0	0	0	3.70099	5.93506	4.4271	5.65092	6.60254	5.18527	5.36211	0	0	0	5.2883	0	4.38347	0	0	9.35324	0	0	0	0	0	0	0	0	0	1.83552	0	0	0	7.36262	0
ENSG00000198625_MDM4	0	0	2.13086	4.79353	5.29159	0	3.3066	0	0	0	5.32438	0	1.12364	4.70529	0	2.70188	2.40525	4.06222	2.44005	0	6.56664	6.73672	0	0	6.86545	4.72881	0	0	0	4.9183	9.06383	0	0	7.15357	5.35411	0	0	0	0	0	0	9.34506	8.75034	0	7.09345	0	0	0	9.74139
ENSG00000107581_EIF3A	0	0	0	0	8.41623	8.06214	6.30023	0	0	3.04221	0	0	4.66747	6.45935	0	3.26874	0	0	0	4.24055	7.19207	6.11611	0	0	7.09583	0	2.10243	0	0	0	3.74565	0	0	4.91595	0	0	0	0	0	0	0	0	0	0	0	0	0	0	0
ENSG00000160285_LSS	0	0	9.09953	0	7.84565	3.56721	6.69863	0	0	0	0	0	6.90309	0	0	4.82923	0	5.08483	0	0	0	0	0	2.8148	0	0	7.94246	8.8569	0	0	2.98464	0	0	0	0	0	5.83468	4.99061	0	0	0	0	0	0	0	0	0	12.691	0
ENSG00000143761_ARF1	0	0	0	2.28283	0	0	10.9648	0	0	0	0	0	10.6668	9.27548	0	0	0	0	0	6.06659	2.64401	5.14482	0	0	0	0	10.3112	0	0	0	9.26196	0	0	0	0	6.1979	0	0	0	0	0	0	0	0	0	3.31416	0	0	2.28514
ENSG00000244754_N4BP2L2	5.3909	5.33963	5.18862	4.188	0	0	4.19685	0	0	0	3.45412	0	2.29489	8.61976	0	8.70977	0	2.2796	0	4.21027	3.66649	4.39639	4.20254	0	6.09652	1.80206	0	0	0	3.18187	0.855546	3.51876	0	6.96504	0	0	0	0	0	0	0	0	0	0	0	0	0	8.47158	0
ENSG00000133657_ATP13A3	0	0	0	4.48202	8.12869	0	0.668861	0	0	0	0	0	7.78332	6.05519	2.03394	3.50413	0	5.18627	0	7.09601	2.96742	2.71872	0	2.15735	7.71808	3.36549	0	4.272	3.00628	0	5.79489	0	0	3.62186	1.86635	0	0	0	0	0	0	0	0	0	4.1311	1.96555	0	0	0
ENSG00000182117_NOP10	0	11.1669	11.5526	4.58589	0	0	11.3053	0	0	0	0	0	7.78294	0	0	11.7533	0	5.21165	0	0	0	0	0	0	12.0703	0	8.50222	0	0	0	10.4132	5.07096	0	0	0	0	0	0	0	0	0	0	0	0	0	0	0	0	0
ENSG00000196262_PPIA	0	0	0	7.93298	10.1249	0	3.18101	0	0	0	0	0	5.94513	3.48317	0	7.54975	0	4.55018	3.62981	10.2177	8.66322	8.25985	0	1.57187	0	1.55049	7.13396	0	7.65473	11.0604	8.30172	0	0	1.74185	3.70787	0	0	5.6815	5.46271	2.88887	8.79923	1.6079	13.3058	0	0	2.93081	3.53045	2.0807	0
ENSG00000213719_CLIC1	0	3.13136	0	7.10991	0	0	8.42849	0	0	0	0	0	0	0	5.05277	11.1288	0	8.35916	0	0	4.22779	3.41651	0	0	0	2.43288	10.2181	0	0	0	10.4077	0	0	2.66613	0	0	0	0	0	0	10.9861	0	0	4.84634	0	0	0	0	0
ENSG00000169756_LIMS1	0	5.26899	7.64607	9.36163	0	0	0	0	0	0	0	4.07881	3.53114	0	0	2.9728	0	8.67952	2.92762	3.3876	5.72635	4.81295	0	7.37502	0	0	4.89429	0	7.1839	1.67017	7.82238	8.27467	0	5.86274	0	0	0	0	0	0	0	1.13058	0	0	8.74031	3.12031	2.34674	1.52405	10.2257
ENSG00000197061_HIST1H4C	0	0	0	11.5339	0	0	11.3984	0	0	0	0	0	9.26567	0	11.3648	0	0	5.61095	11.625	9.25217	6.97152	12.4082	0	10.9818	0	10.12	0	0	0	0	10.1119	0	0	0	0	0	0	0	0	0	0	0	0	0	0	0	0	0	0
ENSG00000119231_SENP5	0	8.67293	9.39023	0	0	0	7.79984	0	0	0	0	0	0	0	6.08001	9.41828	0	3.62013	0	2.61599	4.18083	8.62098	0	0	0	0	0	4.77075	0	1.75098	0	0	0	0	0	0	0	0	0	2.33159	0	9.90153	0	1.34085	3.30659	0	1.68483	0	1.48865
ENSG00000178464	0	10.4304	0	10.6201	0	0	8.34085	0	0	0	0	0	10.0244	9.24548	0	7.83156	0	8.40862	0	11.3918	0	0	0	9.37681	7.62124	11.1119	8.70741	7.43549	0	4.7444	8.50438	0	4.54271	0	0	0	0	0	0	0	0	0	0	0	0	0	0	0	0
ENSG00000168092_PAFAH1B2	5.91756	1.6429	0	0	1.70772	0	7.36258	0	5.40452	2.84082	0	0	7.41886	0	2.4335	1.30534	0	0	3.01742	4.97712	8.58572	4.7796	0	8.38575	1.31194	8.00726	8.95485	6.10309	0	0	10.3858	0	0	6.77104	0	0	5.86177	0	0	2.3208	9.11754	0	0	0	1.97716	0	0	1.592	0
ENSG00000101294_HM13	6.22965	6.62699	12.8569	0	0	0	3.05551	0	0	3.11737	0	0	1.74606	2.64932	0	7.16947	3.26029	6.07064	5.49825	6.58442	8.88345	6.903	0	0	5.66862	10.0093	0	0	0	1.97066	10.8526	10.5731	1.81713	9.89731	0	0	0	5.32532	0	0	0	0	0	0	0	0	0	0	1.69106
ENSG00000236947	0	0	0	0	0	8.4841	0	7.48135	0	0	0	0	0	0	8.98354	0	5.65589	7.14439	8.25944	5.22717	6.71942	0	11.2029	0	10.1263	5.94049	7.5088	10.3337	10.2538	0	8.1674	7.00068	0	6.72646	10.3102	0	7.68629	7.82099	15.138	0	0	12.0634	11.6145	0	12.8484	0	10.3868	0	0
ENSG00000116044_NFE2L2	0	0	7.93828	8.10747	0	8.32269	0	0	0	0	0	0	10.6008	7.84575	0	7.5448	3.21451	0	0	0	7.85381	2.88034	0	0	0	3.0413	2.95343	0	0	0	6.91935	0	0	1.46361	0	0	0	0	0	0	0	0	0	9.79493	3.0111	0	0	0	1.6559
ENSG00000091527_CDV3	0	2.15446	3.29444	0	5.99212	4.80646	7.9295	3.85078	0	0	0	4.84614	0	2.15132	0	10.914	3.60919	0	4.58981	5.08998	6.38919	6.81882	0	10.1718	4.16006	0	6.59709	0	0	0	0	0	2.10258	1.75614	2.83172	0	0	5.70145	0	0	8.81952	0	0	0	0	2.9485	0	0	13.5912
ENSG00000148180_GSN	0	0	6.13648	1.71614	0	2.18253	9.29943	0	0	0	0	0	0	0	1.93238	1.52764	0	2.19554	3.33385	5.20074	5.97909	6.39208	0	9.38528	6.81968	7.66341	0	1.41533	0	0	0	10.9286	1.19949	3.37265	0	4.48559	4.26949	0	0	0	8.47493	2.34684	10.4928	10.0582	0	3.83001	2.38203	2.62218	1.71817
ENSG00000110911_SLC11A2	0	0	0	8.32718	6.12542	2.32151	8.26031	2.80107	0	0	7.16799	0	0	3.113	0	2.39362	3.99474	1.59574	7.32234	6.59293	8.458	9.05767	2.47688	8.24952	10.2973	0.9029	4.82691	0	11.01	0	0	10.6171	0	2.87635	0	0	0	0	0	0	7.65398	0	0	0	0	0	0	0	0
ENSG00000239948_RN7SL368P	0	0	13.5019	0	0	0	8.23866	0	0	0	0	0	0	13.8602	6.83095	0	0	7.17437	8.51127	10.3487	9.95969	10.7289	0	0	13.7915	0	0	0	10.5886	0	0	0	0	0	0	0	0	9.65393	0	0	12.7952	0	0	0	0	0	0	0	0
ENSG00000128595_CALU	0	8.29155	0	0	7.26241	0	6.69216	0	0	0	3.09444	0	7.0024	0	0	0	0	5.17117	0	8.48777	10.1352	5.40679	0	8.73032	1.73149	0	0	0	7.75698	0	9.95961	0	0	7.74052	2.7845	0	0	0	0	9.68006	0	0	5.63487	2.52459	0	0	0	0	9.43628
ENSG00000131469_RPL27	0	8.51411	3.3918	6.90602	7.75142	4.34957	8.14591	0	0	4.4986	0	0	9.38831	6.23264	0	0	11.8422	4.36542	0	4.23379	7.61849	9.5193	0	7.07362	0	8.84764	9.04201	3.34082	3.28788	0	6.51705	0	0	8.14418	0	0	0	6.79452	0	12.7211	0	11.7291	0	0	0	0	10.1343	0	0
ENSG00000226415_TPI1P1	0	6.926	0	10.8878	0	0	10.1507	0	0	12.6221	0	0	11.0449	10.0543	0	0	0	11.0318	0	0	0	0	0	9.58861	3.91061	0	9.3187	4.6819	10.4247	4.53554	10.7801	0	0	3.89199	5.19497	0	0	0	7.9973	0	0	0	0	0	4.84846	0	0	0	0
ENSG00000137312_FLOT1	0	0	8.45634	0	0	0	0	0	0	0	0	0	0	9.45951	0	0	0	11.0464	0	8.50586	0	0	0	0	0	0	0	0	0	0	0	5.33921	0	2.91049	0	0	0	0	5.92874	0	0	0	0	2.13259	4.36732	0	2.55851	0	2.31858
ENSG00000185825_BCAP31	0	0	0	5.9934	6.53646	3.9946	10.6176	0	0	0	0	0	9.3986	0	0	10.3093	0	10.3618	0	0	0	0	0	0	9.72459	0	0	0	0	0	2.06113	8.30114	0	2.30741	0	0	0	0	0	0	9.55038	0	0	0	0	3.60426	0	0	0
ENSG00000183696_UPP1	0	0	0	0	8.7363	0	9.7719	0	6.02598	0	0	4.78079	4.21688	4.12284	0	0	0	9.20781	3.58627	9.94648	0	4.68015	0	10.2938	0	6.91258	0	0	2.28705	0	2.21575	0	2.05088	0	0	5.72494	0	0	0	2.84795	0	0	0	0	0	0	0	0	0
ENSG00000213639_PPP1CB	0	5.33119	0	4.21825	4.36168	0	4.04543	0	0	0	0	0	0	3.51594	0	6.75522	0	6.19834	0	6.66188	6.18506	5.81936	3.1356	0	6.63966	0	0	0	7.24883	0	0	0	0	0	0	0	0	0	0	9.50221	0	1.36446	1.49889	0	10.3692	0	2.68047	0	0
ENSG00000237973_MTCO1P12	0	4.36035	3.75155	4.12411	5.41689	0	5.56452	4.32205	0	0	0	0	5.73318	5.32085	4.40996	5.59697	7.80059	0	0	5.57841	0	0	0	4.16904	4.42433	7.64636	5.31243	0	6.54052	0	6.76989	0	5.25925	5.11478	0	0	0	0	0	0	0	0	0	0	0	0	0	0	0
ENSG00000004534_RBM6	5.87835	3.95004	9.55483	4.19943	8.1899	0	6.15326	2.32665	0	2.80658	0	5.09663	0	10.096	0	9.48513	0	0	0	0	0	1.83774	0	1.13553	3.94704	7.87706	8.74193	6.16918	1.7795	6.0188	0	11.0535	0	9.03867	0	0	0	0	0	2.289	0	0	0	1.3088	0	0	0	1.56548	0
ENSG00000168137_SETD5	0	10.9786	0	0	0	0	7.13376	0	6.77726	6.83795	4.71838	3.6109	7.18051	3.75681	3.65176	2.95739	2.46642	2.70366	7.0396	6.66083	4.89154	4.66359	2.36478	0.854774	0	4.6274	2.70716	5.66226	0	7.02632	4.84732	0	0	1.95695	1.79597	0	0	0	7.15275	0	0	2.37751	5.54672	0	5.92654	0	1.95738	0	0
ENSG00000138166_DUSP5	0	10.0285	0	0	3.73433	0	0	0	0	0	0	0	7.5768	0	0	0	0	3.10389	0	4.83816	2.92333	5.46341	0	0	0	2.09336	2.26591	0	0	0	10.2597	0	0	0	0	0	0	0	0	0	0	7.38804	0	0	3.16606	0	0	0	0
ENSG00000147459_DOCK5	0	3.73109	0	6.18015	6.94271	0	0	0	0	8.59884	0	0	7.00936	5.61579	2.29781	0	2.02341	8.20954	0	4.25486	1.65909	5.13542	0	6.23762	1.21377	1.65141	5.42023	6.81102	0	5.91749	0	0	0	0.723034	0	0	0	0	0	0	6.95823	1.09539	0	0	0	1.50518	0.982846	0	8.73795
ENSG00000118985_ELL2	0	0	0	0	5.35684	0	0.865562	0	0	0	0	0	8.31179	8.68571	2.40978	8.11821	0	5.93827	0	7.32547	3.02332	5.22155	0	6.96819	0	6.34311	7.51157	0	3.4336	1.72114	5.55615	0	0	5.45922	2.22895	0	0	0	0	0	0	5.90296	0	0	0	0	0	0	0
ENSG00000086061_DNAJA1	0	9.03779	6.99835	0	8.44634	0	5.25142	0	0	0	0	0	0	6.47741	3.63808	11.0481	0	0	0	8.25303	7.25176	8.21442	0	2.07064	8.32694	0	11.097	0	7.56738	0	10.4102	5.74575	0	0	0	0	0	0	0	3.51023	0	0	0	0	0	3.55443	0	0	0
ENSG00000105835MPT	0	3.22182	0	1.26389	2.66349	0	3.3527	0	5.0641	0	0	0	8.56698	4.26857	0	7.57262	0	5.55782	0	6.01831	3.1065	3.21841	6.84579	0	0	4.24338	6.6608	0	0	0	8.19138	0	0	0	0	0	0	0	0	0	0	4.6472	0	0	0	0	0	1.36792	0
ENSG00000068366_ACSL4	0	8.90807	0	0	3.09195	0	5.02548	0	0	0	0	0	6.08652	0	0	0	0	2.03456	0	0	6.82981	0	0	3.86999	0	0	0	0	10.5443	0	0	6.58859	0	1.38889	2.36895	0	0	0	0	0	0	0	0	0	2.0879	0	1.77783	0	0
ENSG00000118257_NRP2	0	0	8.85344	7.45906	6.10609	2.15428	0.607318	0	5.71733	0	8.06922	3.54274	8.65536	7.42127	1.90566	0	0	2.16722	8.17421	8.81815	8.14205	8.79846	0	0	0	6.90242	0	0	5.37781	0	1.67769	0	0	0.935468	0	0	0	0	0	1.80468	0	0	10.5678	0	0	0	1.24447	0	4.6117
ENSG00000116754_SRSF11	0	5.4489	0	5.77756	0	0	1.636	0	0	0	0	0	5.34287	0	0	0	6.78995	4.61096	0	9.74997	0	6.65488	0	3.62512	8.62475	1.59257	5.98378	0	0	0	7.97695	1.64147	0	1.7866	0	0	0	0	0	0	0	10.704	0	3.30825	1.79095	2.98608	1.50499	2.12938	0
ENSG00000165502_RPL36AL	0	8.73255	9.4981	0	10.9865	0	3.16747	0	0	0	0	0	10.3202	0	0	10.2354	6.05707	8.73844	7.08865	6.61122	4.59013	8.24467	0	6.88425	10.1953	10.6061	9.09937	0	11.2464	0	9.46249	0	0	10.276	0	0	0	0	0	0	0	0	3.91656	0	0	0	0	0	0
ENSG00000143162_CREG1	0	0	0	0	4.64094	0	1.68526	0	0	7.03645	3.77911	0	9.67936	8.50983	3.65866	5.31727	0	0	0	3.85073	5.04594	0	9.19261	0	5.69827	6.89009	6.65914	0	0	0	0	4.39614	0	4.59571	0	0	0	0	0	0	0	10.0825	0	11.0135	0	0	0	0	0
ENSG00000099331_MYO9B	0	8.92007	8.33975	0	0	0	3.62955	4.92945	0	0	0	8.07213	5.55074	0	2.86481	10.791	0	2.32025	0	4.7223	6.73613	4.96474	8.24384	0	7.25127	0	0	0	0	0	0	3.04011	0	6.64627	0	0	0	4.54869	0	0	0	8.73132	5.0781	0	1.63068	0	0	0	0
ENSG00000123562_MORF4L2	0	2.43541	7.78438	4.93889	8.79273	0	0	0	0	0	0	0	0	5.96706	6.90514	0	0	0	0	0	8.99367	0	0	4.23955	0	0	10.5382	3.56346	0	6.0064	8.50028	11.5365	0	0	0	0	5.9153	6.04848	0	3.21717	0	0	7.87547	2.05462	8.95165	0	0	0	8.02881
ENSG00000170776_AKAP13	0	4.11722	3.6305	8.25819	0	0	6.69774	0	0	0	0	0	0	10.1978	2.02958	5.84991	1.77086	6.38013	2.57782	3.92964	5.12807	8.21706	1.68356	5.64735	9.00848	0.507246	1.3067	3.20335	8.50622	0	6.26872	0	0.773585	0	0	3.66809	3.46028	0	0	0	6.61584	0	0	0	0	1.29102	0	0	7.5764
ENSG00000162772_ATF3	0	8.76182	0	0	9.8731	0	7.29685	0	0	0	0	0	6.75888	0	0	5.23045	0	6.03385	0	6.64646	0	8.74227	0	5.48082	0	2.39751	5.73502	0	0	0	8.67757	3.85473	0	10.738	3.84312	0	0	0	0	0	0	12.9049	0	0	0	0	2.29065	0	0
ENSG00000113369_ARRDC3	6.43552	0	6.15357	0	3.81224	0	5.69222	0	0	3.30329	0	0	8.35512	0	0	0	0	9.37804	0	6.21239	3.51999	5.65871	0	7.41797	9.77818	0	0	0	4.71142	0	0	6.63424	0	2.38109	2.68168	0	0	0	0	0	9.64202	4.52741	11.7365	0	13.0165	0	0	0	0
ENSG00000167601_AXL	0	1.97266	6.44057	0	2.85704	0	0	2.74173	0	8.54955	0	0	2.63426	0	0	6.35915	0	0	3.43005	0	0	0	0	0	9.89011	0	0	7.13951	0	0	9.55772	0	0	6.11902	9.22221	0	0	7.03044	5.24935	13.6814	0	0	0	2.37434	3.18484	2.74274	12.5101	0	6.89897
ENSG00000230204_FTH1P5	0	5.8156	6.74019	8.24552	6.89629	0	6.27624	0	0	0	0	0	6.63682	0	5.86679	7.07897	0	8.36229	0	0	6.99324	5.1491	0	6.0253	6.86933	9.06079	6.21171	0	0	0	5.95946	0	0	0	0	0	0	0	0	0	0	0	0	0	0	0	0	0	0
ENSG00000237039	0	11.0732	0	10.1654	0	0	11.0555	0	0	0	0	0	8.80869	9.16409	0	8.22656	0	0	0	11.1263	7.36651	8.80887	0	8.38317	7.97551	0	8.37967	0	0	0	8.63751	0	0	0	0	0	0	0	0	0	0	0	0	0	0	0	0	0	0
ENSG00000227097_RPS28P7	0	12.3105	0	11.1066	0	0	9.38784	0	0	0	0	0	10.0248	9.72295	0	9.75998	0	0	7.08482	11.8783	7.85327	8.46253	0	8.35795	7.62985	0	10.0942	0	0	0	10.0953	0	0	0	0	0	0	0	0	0	0	0	0	0	0	0	0	0	0
ENSG00000104687_GSR	0	0	7.10763	3.14526	6.78857	3.7173	4.41095	0	7.51356	0	0	0	9.64092	6.04695	7.60312	7.48225	0	0	0	4.5444	6.59866	7.7559	0	0	2.90987	4.07569	6.44798	0	5.49069	7.46017	0	7.76712	0	8.0293	4.13228	6.21888	0	6.12844	0	0	0	10.7564	0	2.93992	0	0	0	0	0
ENSG00000110880_CORO1C	0	0	6.33138	7.92884	0	2.81006	0	0	0	0	4.06298	4.28992	0	0	0	8.35455	0	0	4.59372	4.13558	3.15539	4.89588	0	0	0	0	6.18349	2.73655	2.68667	7.16682	8.53669	1.9073	1.6793	0	0	0	0	0	0	0	0	4.62104	0	0	0	2.45742	7.19497	0	5.93796
ENSG00000139624_CERS5	0	0	9.32135	0	0	0	0	0	0	0	0	5.31797	0	0	0	4.28049	3.14515	9.69602	5.05882	6.71695	3.59081	5.78807	0	0	2.60077	9.49274	2.88577	0	2.74358	9.0043	9.73006	0	0	10.0457	6.69853	0	0	0	7.75028	0	9.88906	0	0	8.74226	0	0	0	1.72006	0
ENSG00000249353_NPM1P27	0	4.26022	0	0	9.36692	0	8.27423	0	0	0	0	0	0	4.25638	0	8.7866	0	0	0	0	0	9.63211	0	0	0	0	8.63328	0	0	0	9.03243	0	0	6.24921	0	0	0	0	0	5.13702	0	0	0	0	4.70757	0	0	0	0
ENSG00000077549_CAPZB	0	0	0	10.8135	0	0	0	7.33327	6.41762	0	0	0	2.28139	5.83848	0	2.00213	0	2.74749	4.90675	6.84821	4.68779	7.0308	0	10.7014	0	0	0	0	0	0	0	0	0	6.91287	0	0	5.89185	6.02499	0	3.1959	9.14808	2.63672	11.6748	0	2.80741	0	0	0	0
ENSG00000242299	0	7.62978	0	9.31391	0	0	6.52106	0	0	0	0	0	10.7777	0	7.10017	8.51262	6.74939	0	0	9.88356	8.8178	0	0	7.842	0	7.54804	7.76843	0	8.27876	5.2196	7.77541	8.61655	0	0	5.888	0	0	0	0	0	12.0667	0	4.58001	0	0	0	0	0	4.84219
ENSG00000246851	0	0	0	0	0	0	0	0	0	0	3.59624	8.7597	0	0	6.16893	0	8.74593	7.45066	0	0	0	0	8.03801	8.35241	5.88361	4.53382	2.08073	7.49962	5.87263	8.39062	3.18823	0	7.31854	8.21583	6.58968	0	0	13.7376	10.123	0	0	8.69947	0	6.90566	2.95661	0	0	0	5.08588
ENSG00000144674_GOLGA4	0	5.05895	6.35297	2.18521	3.52434	0	0.637373	0	0	0	0	0	5.70933	6.17986	0	8.57372	0	0	0	3.85436	3.61385	3.28737	0	7.26864	7.38321	7.5504	4.9845	0	8.43956	6.43244	0.830227	0	0	4.47931	0	0	0	0	0	0	0	0	0	2.00621	0	0	0	0	0
ENSG00000182899_RPL35A	0	3.47607	4.74689	0	5.63387	0	4.64445	0	0	0	0	0	7.82296	11.4028	0	3.00352	0	7.20767	0	0	0	7.25278	4.00623	7.9516	10.2373	8.09623	6.28476	0	6.67843	0	7.88499	0	0	4.85328	0	6.33592	0	0	0	0	0	0	0	0	0	0	0	0	0
ENSG00000092964_DPYSL2	0	1.6497	0	8.97361	4.57422	0	8.0147	0	0	0	0	0	0	0	0	0	2.98872	0	3.02618	2.61308	3.96837	4.08663	2.87999	0	3.31591	10.203	0	0	0	8.57359	7.43068	0	0	5.29595	0	6.09503	0	6.00471	0	0	10.1262	1.19301	0	2.02099	5.6803	4.44661	0	0	1.48641
ENSG00000115762_PLEKHB2	0	2.46208	1.95531	5.41732	9.63567	2.78147	1.877	0	0	0	4.0316	0	5.56012	0	0	0	0	1.98982	4.9614	8.02323	4.43363	3.61416	0	8.88528	0	4.92585	0	1.91363	10.2215	2.58002	8.35732	0	1.65641	7.66491	0	0	0	8.52253	0	0	9.20449	1.23689	1.36377	1.38586	0	0	0	0	0
ENSG00000135124_P2RX4	0	0	0	0	5.76179	0	0	0	0	0	0	0	7.66781	10.0226	0	8.57495	0	0	4.99477	3.29973	2.38451	0	0	0	0	1.03366	1.1512	0	6.77933	1.60404	8.47072	6.287	0	7.29965	0	0	0	0	5.57872	0	8.91756	0	0	2.31192	2.61179	0	0	0	1.3547
ENSG00000034152_MAP2K3	0	6.33447	0	3.84889	0	0	8.54755	0	0	0	0	0	3.92528	0	3.21147	0	0	0	0	3.39791	7.32498	0	0	1.72675	0	4.07126	0	0	5.08174	0	9.26218	0	0	5.08492	0	0	5.77189	0	0	0	9.02621	0	0	0	0	0	0	0	2.124
ENSG00000229344_MTCO2P12	0	0	4.8684	4.29238	0	5.87263	5.9574	7.75457	0	7.01531	5.67717	0	4.37024	6.06881	8.33018	4.98372	7.17466	0	6.22681	0	0	0	0	6.50281	5.56424	4.70357	0	6.77493	0	0	5.64176	0	8.9255	4.02027	6.31045	0	0	0	0	0	0	0	0	0	0	0	0	0	0
ENSG00000130429_ARPC1B	0	0	0	9.9591	6.78409	0	1.99783	0	0	0	3.26285	0	0	0	0	7.95325	4.67758	7.68448	0	6.01113	9.34483	11.0733	0	3.8254	0	0	4.83492	5.7045	0	0	8.52315	3.32659	0	0	0	0	0	0	0	0	0	0	0	0	0	3.06604	0	0	0
ENSG00000249867	0	0	3.77868	0	0	8.16365	0	7.09528	7.60903	8.03095	6.51593	9.1352	0	0	8.76536	0	6.61577	0	0	0	0	0	0	6.13646	0	6.96949	4.37614	6.62774	0	6.47675	4.52789	5.19592	6.07921	6.79295	7.95671	7.3045	9.65507	12.2914	12.9345	0	0	0	8.26264	9.36021	0	11.1372	10.6237	9.79832	0
ENSG00000204977_TRIM13	0	0	4.76512	7.10377	0	0	4.22441	6.05128	0	0	0	0	7.52146	9.91398	3.12719	0	0	3.7327	2.85544	2.45073	9.6015	3.90263	5.10067	0	7.37932	4.07569	0	8.95963	0	3.94665	8.46799	5.10266	0	1.19232	0	0	0	4.83712	4.62206	0	0	0	9.70876	0	0	0	1.55019	1.47018	0
ENSG00000126709_IFI6	8.93369	0	0	7.68824	0	0	10.1943	5.12497	0	0	0	0	0	0	9.82086	0	0	0	5.88904	0	11.592	7.76997	0	0	9.38904	0	9.77524	10.5896	0	0	0	0	0	0	0	0	0	0	0	14.6133	0	7.20762	0	0	5.6213	0	0	0	0
ENSG00000085117_CD82	0	0	0	9.60716	0	0	0	0	0	0	0	0	0	0	4.03748	1.83889	0	10.856	0	3.30786	2.39183	4.28862	0	6.51612	0	5.11777	0	0	0	0	8.98643	0	0	0	0	0	0	0	0	0	0	0	0	0	0	0	0	0	0
ENSG00000064225_ST3GAL6	0	3.40459	0	5.36931	0	0	6.01052	0	0	0	0	0	8.53251	9.70211	0	5.46608	0	2.87165	0	4.18743	0	3.69548	0	1.25679	0	8.24801	0	0	9.34578	0	6.25966	1.94778	0	4.77733	2.39226	0	0	5.18763	0	0	0	0	0	0	0	2.5025	0	0	0
ENSG00000151726_ACSL1	0	0	0	0	5.0217	0	8.46952	0	0	0	0	0	0	9.07068	0	4.30285	0	8.2548	0	0	0	7.23965	0	0	0	0	10.0341	0	5.15974	0	4.50841	4.92104	0	0	4.76229	0	5.09091	0	0	2.49213	0	0	0	0	0	2.53202	0	0	9.37484
ENSG00000105401_CDC37	0	3.44817	0	4.44962	10.4817	0	3.67271	3.41162	0	3.94431	0	0	7.47211	5.50748	4.43016	0	0	12.0896	5.0936	5.59916	5.69961	7.44331	0	0	9.65773	6.09661	10.4645	0	0	0	6.6001	0	0	7.20785	0	0	0	0	0	0	0	0	0	2.18473	0	0	0	0	0
ENSG00000142541_RPL13A	0	10.5656	0	0	3.86663	0	5.07412	0	0	0	0	0	0	10.7855	0	3.83103	0	9.42768	0	11.2428	5.47959	10.1185	0	0	0	10.8876	7.16968	0	0	0	9.06676	0	0	6.53997	3.61826	0	0	0	0	14.6916	9.70042	0	0	0	3.29339	0	0	0	0
ENSG00000114423_CBLB	0	5.30266	7.18112	4.38089	2.31455	0	5.12238	0	0	0	0	0	0	0	0	0	0	0	0	0	0	0	0	0	4.38783	5.54589	0	2.01648	0	0	5.90826	6.31107	0	6.57032	2.43283	0	0	0	0	0	8.34476	0.804631	0.899891	8.14625	0	0	0	0	0
ENSG00000168175_MAPK1IP1L	0	0	7.44669	4.6201	8.04195	0	0	0	0	0	0	0	0	0	0	2.45566	3.00022	5.62443	0	4.04394	3.73582	3.18084	5.87719	9.27604	2.00485	1.15232	0	6.70396	1.82444	0	0	9.77367	0	9.97804	2.27026	0	5.88452	5.03975	0	2.33934	0	0	0	0	0	2.37829	0	0	0
ENSG00000213614_HEXA	0	11.3608	8.13828	0	1.40811	0	0.688962	0	0	0	6.08331	0	1.91023	3.7397	2.0746	1.05223	0	1.60484	4.04763	4.93887	3.92207	4.70639	0	0	7.4706	0	0	0	0	0	10.002	1.50927	0	0	0	0	0	0	0	0	0	0	0	0	0	0	0	0	0
ENSG00000084733_RAB10	0	0	0	2.99731	0	0	6.85591	0	0	0	0	0	10.3052	0	0	9.62472	0	0	0	3.45156	7.11427	3.50486	4.68426	0	0	2.51255	8.52608	0	0	0	10.2456	3.98615	0	0	0	0	0	0	0	0	9.08526	0	0	0	0	0	0	0	0
ENSG00000107798_LIPA	0	4.27125	7.10131	0	2.90993	0	7.3234	0	0	0	0	0	0	0	8.19018	7.85515	0	2.32817	8.35517	0	0	0	0	6.81296	2.88639	1.44869	6.58166	0	0	5.48541	7.25722	7.7278	1.96812	5.19911	2.6802	0	0	5.52721	0	0	8.64207	0	0	1.67045	2.38462	0	0	0	0
ENSG00000110955_ATP5B	0	5.35335	5.12648	11.0764	0	0	7.96869	0	0	0	0	0	0	9.87989	3.88582	0	4.49644	0	0	0	0	0	0	10.2232	0	0	7.84176	0	0	0	10.7378	0	0	0	0	0	0	6.63328	0	3.75612	9.76321	0	0	0	3.34996	0	0	0	0
ENSG00000110031_LPXN	0	6.87163	9.74628	0	9.24723	0	5.75806	0	0	0	0	0	7.49623	0	0	7.78945	0	10.2775	0	9.33255	8.45143	0	0	11.2282	0	0	6.20332	3.99989	0	0	0	0	0	0	0	0	0	6.51322	0	0	0	0	0	0	0	0	2.87115	0	0
ENSG00000135821_GLUL	0	7.6411	1.64623	9.61557	0	2.4192	2.79399	0	0	0	0	4.79945	1.31388	0	3.89176	0	2.68185	2.43276	2.71805	5.72654	5.14251	11.6045	0	0	0	7.78445	10.0571	0	1.56876	0	0	5.41891	2.53084	5.28322	0	0	0	0	0	0	0	0	0	1.76048	0	0	0	0	0
ENSG00000114573_ATP6V1A	0	7.95327	4.76832	0	6.6638	0	1.11178	0	0	0	0	0	3.14558	3.29146	0	7.32073	10.5854	0	0	6.99595	3.46878	2.22142	0	0	7.23677	0	8.62647	4.89973	0	0	0	0	0	1.59658	0	0	0	6.45764	0	2.7074	8.58776	9.34414	0	0	0	0	0	0	0
ENSG00000001084_GCLC	7.64756	8.94958	11.0279	8.23214	0	0	6.81903	0	7.12726	0	2.33424	3.93791	1.37073	3.01884	2.23068	1.16003	0	3.37713	4.23763	5.92378	10.4586	8.76168	0	0	5.95332	0	9.86253	0	9.10004	0	7.55678	0	0	6.90716	0	0	4.64255	0	0	2.122	0	0	0	0	0	14.1042	0	0	0
ENSG00000220842	0	7.3913	0	8.01331	7.48513	0	6.92943	0	0	0	0	0	4.68732	0	0	8.18074	0	8.8994	0	0	0	6.13648	0	0	7.45809	9.40698	9.72534	0	6.05616	0	9.15603	0	0	5.29714	0	0	0	0	0	0	0	0	0	0	5.3031	0	0	0	0
ENSG00000084652_TXLNA	0	0	0	0	2.05445	3.12052	10.4336	4.18877	0	0	0	4.62987	0	0	2.833	0	3.40428	3.13527	0	0	0	2.2274	0	12.1393	9.49816	0	0	2.20962	12.9054	2.09139	0	0	0	3.19217	0	0	0	0	0	0	9.59349	10.552	0	1.63849	2.34687	0	0	1.92733	2.58021
ENSG00000210077_MT-TV	0	10.3574	9.12584	7.52974	0	0	9.43383	9.73275	0	9.31149	0	0	7.61123	0	0	7.25199	0	0	0	0	7.96923	0	0	0	7.26299	0	0	0	0	0	0	0	10.0274	0	0	0	0	0	0	0	0	0	7.26165	0	0	8.73564	13.3111	0	0
ENSG00000137970_RPL7P9	0	7.51275	0	0	10.873	0	0	0	0	0	0	7.35142	10.2771	4.40082	0	9.64075	0	10.734	0	0	0	9.04805	0	8.35988	0	11.2845	9.66977	0	8.27659	0	8.07157	4.64709	0	0	5.20059	0	0	0	0	0	0	0	0	0	0	0	0	0	0
ENSG00000238588	0	0	0	0	0	9.60507	0	0	0	0	0	0	0	0	0	0	12.7276	0	0	0	0	0	11.1175	8.43904	12.5868	9.40466	0	12.3247	0	12.6501	0	0	0	11.6844	10.8557	0	12.9725	16.0619	11.8846	0	14.2506	12.1616	0	0	0	0	11.177	7.15629	0
ENSG00000135046_ANXA1	0	10.9686	0	0	0	0	0	0	0	0	3.08772	0	9.56476	0	0	0	0	3.27972	5.09375	8.15926	4.31324	5.87499	0	0	0	7.14465	10.0323	0	0	0	1.5003	0	0	5.73785	0	5.7299	0	5.63997	0	0	0	0	0	0	0	0	0	0	0
ENSG00000134531_EMP1	6.51305	4.90851	0	3.1924	8.46063	0	3.48509	0	0	0	0	0	7.75773	0	0	2.94632	0	8.30199	0	6.28977	3.97654	2.3282	0	5.97054	10.062	3.34229	1.647	0	0	0	6.99715	4.33824	0	7.635	0	0	0	0	0	0	0	0	0	0	0	0	0	0	0
ENSG00000130255_RPL36	0	8.71085	9.96612	8.18609	3.92289	0	7.18185	0	0	0	0	0	0	0	0	5.81214	0	8.62386	0	0	4.96905	3.21287	0	6.13396	6.318	6.83061	9.64207	0	0	0	8.41983	0	0	3.8789	0	0	0	0	0	0	0	0	0	0	0	0	0	0	0
ENSG00000147872_PLIN2	0	6.62438	0	8.8189	0	4.03749	9.49213	0	0	0	2.94797	0	0	6.74468	0	0	3.40658	0	8.86415	12.9824	0	6.07488	0	0	7.82208	0	6.83828	3.04682	2.16566	0	0	0	0	4.67031	0	0	0	0	0	0	0	0	0	0	0	0	0	1.9292	1.8051
ENSG00000174444_RPL4	0	6.71883	9.16641	7.48211	0	0	6.6491	0	0	0	2.82208	0	0	2.66345	0	7.42281	0	0	4.23933	9.20523	0	2.1161	3.16368	4.8536	9.74905	9.45122	7.25774	0	0	0	7.53956	0	0	5.76665	0	0	0	5.3417	0	0	8.45267	0	1.51943	2.27135	0	0	2.70723	0	0
ENSG00000181163_NPM1	0	0	0	0	6.67106	0	7.85359	0	0	0	0	0	4.67495	9.89977	0	6.16927	0	4.75219	0	0	0	8.70844	0	4.42921	0	0	7.00582	0	0	0	9.19775	0	2.25056	6.45628	0	0	0	0	0	0	0	0	0	1.93256	0	0	0	0	0
ENSG00000104763_ASAH1	7.39355	8.04243	5.76358	3.46503	4.54252	0	5.51768	0	0	0	0	0	0	0	0	1.61759	0	0	0	0	0	0	0	7.08679	5.78655	5.87072	4.83855	0	0	0	0	3.92892	0	0	0	0	0	0	0	0	0	0	0	0	0	0	0	0	0
ENSG00000197548_ATG7	0	1.43652	0	0	6.05731	3.30647	3.07346	0	5.09792	0	0	0	4.4773	4.0283	0	2.51894	3.59427	4.91836	4.57423	8.69243	5.45598	6.23781	0	4.57002	0	0	0	0	0	0	7.17545	0	0	7.79454	0	0	0	5.6855	0	0	0	1.0193	0	0	0	0	0	3.62497	0
ENSG00000114861_FOXP1	0	0	5.03051	0	0	7.98786	0	5.62306	0	4.76623	6.37429	0	1.00342	5.83957	6.79409	0	0	0	5.53201	0	0	3.00614	5.6829	3.14553	7.75601	5.84005	0	5.92008	7.49576	8.97468	0	1.22968	8.1401	5.87092	7.43488	0	4.01701	4.14434	14.6248	1.64345	7.21298	7.13131	8.45699	5.65091	2.50686	1.67652	10.3564	6.71257	0
ENSG00000147065_MSN	0	0	0	4.60704	2.67639	0	3.80456	0	0	0	0	0	0	0	0	3.72828	4.67747	11.4288	3.23926	11.7051	6.71246	4.87466	0	0	0	0	0	0	0	1.92158	0	3.70511	0	0	2.45337	0	0	0	0	2.52455	0	0	0	0	0	0	0	0	0
ENSG00000070770_CSNK2A2	0	4.76545	0	10.3457	2.5012	2.74164	0	0	0	0	0	0	10.6127	8.36518	0	7.38759	3.01531	2.75583	5.22855	5.8703	5.06282	4.95138	0	11.1452	0	0	1.28849	0	0	8.06907	0	0	0	0	0	5.14551	4.9254	5.05647	0	0	0	0	0	0	0	3.78125	0	0	0
ENSG00000008513_ST3GAL1	0	7.52388	0	0	11.9776	0	0	0	0	0	0	0	3.55613	9.29415	0	5.86911	2.72338	9.41725	2.75976	4.13236	2.30613	4.00625	2.61794	0	0	0	3.63357	2.87926	0	6.37469	3.26305	0	1.40498	0	2.02184	0	0	0	4.51514	2.08761	0	1.0279	0	0	0	2.12475	0	0	0
ENSG00000139318_DUSP6	0	6.04637	10.5512	8.82253	0	3.24483	9.60311	0	0	0	0	0	4.75915	0	0	9.94655	0	3.25975	0	0	10.2312	2.33839	3.41752	0	10.7071	0	10.685	2.32025	8.13401	0	8.8062	0	0	3.60992	0	0	0	0	0	0	9.73303	0	0	0	0	0	0	0	0
ENSG00000136754_ABI1	0	0	0	7.61171	0	0	6.6559	0	0	0	0	0	6.722	7.12312	0	7.4195	0	3.37575	0	4.1732	3.72214	7.91038	0	5.08766	6.7533	8.95181	7.98092	4.51336	8.87839	0	0	0	0	4.52752	0	5.83461	0	0	0	0	0	0	0	0	0	0	0	0	0
ENSG00000234287	0	10.3461	7.24695	8.22587	6.00257	0	8.25109	0	0	0	0	0	8.89098	8.69231	0	9.2659	0	0	0	11.3935	0	0	0	7.6907	0	8.52972	8.61348	0	7.71395	0	8.03735	0	0	8.81042	0	0	0	0	0	0	0	0	0	0	0	0	0	0	0
ENSG00000134333_LDHA	0	0	0	0	0	5.68928	7.51764	0	0	0	0	0	0	0	0	0	0	0	0	0	0	0	3.03984	0	0	0	10.9138	0	0	0	8.5844	0	0	7.29016	0	0	6.05209	0	4.9882	0	0	0	1.42971	0	0	2.51734	0	0	0
ENSG00000100567_PSMA3	0	0	0	7.38975	0	0	0	0	0	0	0	0	4.18696	8.61249	0	3.46596	0	7.2046	4.10081	4.59358	2.70525	9.82152	0	1.92658	0	2.69574	9.7105	3.68521	0	0	8.80626	4.58771	0	6.60811	0	0	0	0	0	0	0	0	0	6.71056	9.17014	0	0	0	0
ENSG00000123349_PFDN5	0	9.96586	3.63044	10.0889	10.247	0	6.26264	0	0	0	0	0	0	0	0	3.36091	0	2.78195	3.99189	0	0	7.61184	0	8.75732	0	8.97742	9.52715	0	0	0	0	0	0	9.01443	0	0	0	0	0	0	9.18842	0	0	0	0	0	0	0	0
ENSG00000129696_TTI2	0	4.64083	0	0	0	0	0	5.31518	10.3694	0	0	0	0	0	0	0	3.80253	0	3.84229	0	2.47502	0	0	0	7.18942	1.70584	0	5.32865	7.91186	8.75772	4.04095	7.38819	0	4.96547	0	0	5.77414	0	0	0	10.0271	0	0	0	9.54397	0	7.80598	0	6.93211
ENSG00000186480_INSIG1	6.86604	0	0	7.71055	0	0	1.39612	0	0	0	0	0	2.2257	0	0	0	0	0	0	0	3.92175	0	0	0	0	0	8.96713	0	0	0	10.0299	0	0	5.70627	0	0	0	0	0	0	0	0	0	0	0	0	0	0	0
ENSG00000162924_REL	0	0	5.27079	2.95614	0	0	5.3467	0	0	0	0	0	0	2.32393	0	0	0	0	0	8.04417	3.11286	7.09017	0	1.35204	0	5.65377	3.16447	1.40262	0	1.30964	8.05314	0	0	3.59356	0	0	4.25016	0	0	0	0	0	0	0	0	0	0	0	0
ENSG00000136238_RAC1	0	0	2.84365	0	0	0	7.68421	0	0	0	0	8.28759	9.01749	0	0	0	5.01891	0	4.10299	4.5958	4.84061	5.62299	11.4491	0	9.58596	5.30062	7.01083	0	0	0	3.55036	0	0	4.14353	12.5568	6.27183	0	0	0	0	0	0	0	0	0	0	0	0	0
ENSG00000182944_EWSR1	5.38803	6.15114	0	0	5.32053	2.26406	8.13312	0	0	0	0	0	4.05284	4.84085	0	2.82184	2.52043	10.4106	0	5.53713	9.07145	2.21405	0	3.24204	0	3.33644	1.55056	0	0	0	7.37322	5.23043	0	1.5903	0	0	0	4.49709	4.28426	2.69945	9.1621	0	1.01337	0	0	0	1.32707	1.25418	1.15735
ENSG00000118503_TNFAIP3	0	0	0	0	4.08919	0	7.56645	0	5.89399	0	0	0	1.87664	0	0	7.35095	0	0	0	3.94214	4.18137	2.24536	0	0	0	4.17075	2.31225	0	10.3389	0	0	0	0	0	0	0	0	0	0	0	8.61809	1.48845	0	0	0	3.66492	0	0	0
ENSG00000088832_FKBP1A	0	0	7.93451	9.75296	8.85476	0	10.1421	0	0	0	0	0	6.8369	5.50523	0	2.43577	0	0	0	0	7.39409	5.34576	5.28071	9.86756	0	0	0	0	0	0	8.91716	0	0	8.96784	0	0	6.43724	0	0	13.7747	0	10.7419	0	2.47312	3.29339	0	0	0	2.66991
ENSG00000113732_ATP6V0E1	0	0	0	0	0	0	7.5838	0	0	0	4.46474	0	5.09088	11.013	6.86491	11.4486	5.93755	0	5.00233	0	10.6938	9.26379	0	0	0	7.57381	0	0	0	0	4.03737	5.0966	0	0	0	0	0	0	0	6.7266	0	0	0	0	0	4.25399	0	0	0
ENSG00000167460_TPM4	0	0	5.00668	1.43879	4.01787	0	0	0	0	0	0	8.9417	1.49104	0	0	0	0	1.87986	0	0	1.73273	6.60515	0	0	0	0	7.80806	0	0	1.69845	3.32249	0	0	4.36557	0	0	6.37733	0	0	2.27155	0	9.37304	1.27454	0	0	2.31004	0	0	0
ENSG00000127314_RAP1B	0	7.73077	7.77867	0	0	0	2.06085	2.63342	0	0	0	0	6.75792	0	0	7.25833	0	0	0	0	0	4.79135	0	3.74521	9.40438	1.3316	4.35428	0	0	0	1.31089	3.78246	0	0	0	0	0	0	5.12466	0	8.45319	0	0	9.20624	12.5118	0	0	0	0
ENSG00000143153_ATP1B1	0	0	0	3.7442	7.92069	0	6.18658	0	0	0	3.60313	0	4.5157	0	0	0	0	8.5318	4.12322	0	3.612	3.72809	0	5.45028	7.66875	5.50967	0	6.9959	0	0	1.89494	0	0	5.69407	0	0	0	6.20252	0	0	0	0	8.65162	0	0	0	2.60386	0	9.30993
ENSG00000111642_CHD4	0	0	2.6202	0	10.0766	0	8.44823	5.8053	0	0	0	0	1.48331	2.81435	0	0	0	6.74586	0	0	6.50569	1.81334	0	8.59111	5.97694	0	8.73084	0	1.7555	1.69015	0	0	0	0	0	0	0	0	0	0	0	3.96013	0	0	1.92243	0	0	1.54307	0
ENSG00000210135_MT-TN	0	7.69701	0	0	0	0	10.4389	0	0	0	0	0	10.6933	0	0	0	0	10.0896	0	0	7.88826	0	0	0	0	6.88319	0	0	0	0	8.83953	9.53039	9.6246	8.74064	0	11.6682	0	0	0	0	0	0	0	0	0	0	0	0	0
ENSG00000199366	0	8.74029	0	0	0	0	10.2729	0	0	0	0	0	0	10.7337	0	0	0	10.7209	0	0	7.35292	9.47208	0	0	0	0	11.4128	0	0	0	0	0	0	12.0408	0	0	0	11.0386	0	0	0	0	0	14.9072	0	0	0	7.08709	0
ENSG00000112306_RPS12	0	5.33303	0	10.2384	5.42513	0	5.00289	0	0	0	0	0	0	0	0	4.81994	0	0	0	7.88438	0	0	0	0	3.88045	5.10515	0	0	7.99846	0	0	0	0	0	0	0	0	0	0	0	0	0	3.8792	0	0	0	0	0	0
ENSG00000218175	0	6.46583	0	0	6.55917	0	5.72236	0	9.7351	0	0	0	7.29115	6.46183	0	7.73471	0	8.43677	0	6.72269	0	6.7807	0	5.69084	0	6.23454	7.66624	0	0	0	7.4116	0	0	5.93544	0	0	0	0	0	10.9476	0	0	4.97685	0	0	0	0	0	5.24154
ENSG00000109320_NFKB1	0	0	0	1.59778	0	0	5.48515	0	0	0	0	4.34886	0	2.53732	0	9.23801	0	0	8.59848	7.29228	0	0	0	3.4297	0	4.22898	0	1.98435	0	0	2.66289	0	0	0	0	0	0	0	0	0	0	0	0	0	0	0	0	0	0
ENSG00000169155_ZBTB43	0	8.55111	5.38968	0	6.81798	0	9.03533	0	0	0	0	0	0	0	0	0	0	0	0	0	0	3.16914	2.87999	5.10665	9.67806	5.39899	7.84454	0	4.84323	0	1.75099	4.58098	0	3.83318	0	0	0	0	0	0	0	9.00265	0	0	9.6377	0	0	7.50424	0
ENSG00000170581_STAT2	0	0	6.83765	7.17228	8.56122	9.41474	0.981888	6.36789	5.61684	3.93833	0	4.38172	0	7.62833	2.61278	0	4.08892	5.54007	6.23355	5.5929	4.72096	4.84236	9.40215	4.0647	0	0	10.0243	7.73467	8.90031	0	7.50185	9.12901	0	8.60201	8.74713	0	0	0	0	0	0	0	0	0	0	0	0	0	1.62296
ENSG00000090339_ICAM1	0	0	0	0	0	0	10.417	3.15565	0	0	0	0	0	5.06396	0	0	0	0	0	0	0	0	0	0	0	5.55797	0	2.58308	10.6626	0	3.85856	0	0	0	0	0	0	5.93402	0	0	9.05582	0	1.94052	1.96719	0	0	2.37982	0	2.97409
ENSG00000234036_TXNP6	0	0	6.96723	0	0	0	4.33734	0	0	0	0	0	8.24834	7.19454	0	5.11707	0	6.0243	0	6.87563	5.8216	7.51472	0	4.86726	6.68501	5.81055	6.02837	0	8.42949	0	0	0	6.55193	5.10844	0	0	0	0	0	0	0	0	7.41503	0	0	0	0	0	0
ENSG00000131446_MGAT1	0	0	7.96034	0	2.70785	0	1.0172	2.59463	6.67202	0	0	0	7.55385	2.62493	2.67212	1.48347	3.23429	3.87395	5.15603	6.89347	6.17105	7.53261	0	9.26533	8.10919	0	0	0	8.545	0	0	5.97233	0	0	0	0	5.16527	5.29699	0	0	8.40695	0	0	0	0	2.59563	1.87924	0	0
ENSG00000120694_HSPH1	0	3.58959	0	2.84611	0	0	0	0	0	0	0	0	6.12515	0	5.29087	4.4197	0	2.54823	3.73346	6.73761	3.23377	0	0	1.64744	0	0	8.76899	0	2.41555	0	0	0	0	0	0	0	0	0	5.57267	0	0	0	0	0	0	0	0	0	0
ENSG00000130309_COLGALT1	0	0	6.16341	1.8432	9.16939	3.17247	2.21626	0	0	0	0	0	0	2.02428	0	0	4.3902	3.18729	5.97064	6.80074	6.41538	9.79278	0	0	7.92963	0	0	0	0	2.96225	1.43428	2.2226	1.97687	1.6412	0	0	0	5.53869	0	14.4479	0	0	0	0	0	2.80499	0	13.5536	0
ENSG00000118816_CCNI	0	0	10.0222	0	0	0	6.4688	3.14362	0	5.17402	0	7.0294	3.55628	7.14611	3.22584	1.92333	5.73638	7.50431	0	6.09877	6.30856	10.0444	0	2.50372	3.23932	3.87811	10.8996	8.14411	0	0	6.75537	3.94584	0	8.04823	0	0	0	0	0	0	0	0	0	0	0	0	0	0	0
ENSG00000213700_RPL17P50	0	0	0	0	0	0	9.00491	0	0	0	0	0	10.729	10.8713	0	0	10.1872	11.7249	0	0	6.00192	6.70408	0	0	0	9.67019	0	0	0	0	0	11.3265	0	10.5357	0	0	0	0	0	0	0	10.2842	0	0	0	0	0	0	0
ENSG00000127603_MACF1	0	8.53829	6.78399	7.61525	7.92642	0	2.43559	0	0	0	2.24872	0	7.56277	9.01536	0	8.13101	3.55238	9.62634	1.2521	0	6.70623	8.78996	4.98878	6.43521	6.76019	0	0	0	0	4.93848	6.38894	5.26482	0	7.33875	0	0	0	0	0	0	5.78081	0	4.1244	0	0	0	9.11347	0.477443	0
ENSG00000108179_PPIF	0	9.63645	0	7.3836	10.8382	0	0	0	0	0	0	0	7.85737	9.47035	3.6656	8.7378	5.23238	12.532	0	7.66863	5.30902	8.37214	0	0	0	10.3635	3.60603	0	0	0	0	0	0	3.66111	9.6266	0	0	0	0	0	9.52593	0	0	0	0	0	0	0	0
ENSG00000100201_DDX17	0	2.00561	0	0	0	0	0	0	8.7866	6.39548	0	0	4.65336	5.42962	0	8.00585	0	5.27631	0	4.50207	3.70686	5.8428	0	2.83144	3.52746	3.25489	3.69564	0	0	0	7.27947	5.87074	0	5.33873	0	0	0	4.54176	0	0	0	7.31987	1.03713	10.8757	7.29883	12.2705	0	7.87183	0
ENSG00000227081	0	10.6791	8.22761	9.00277	6.65768	0	9.42091	0	0	0	0	0	7.97216	0	0	7.61245	0	0	0	11.5639	0	0	0	7.09469	0	8.73321	9.27556	0	8.37486	0	8.60588	0	0	9.18362	0	0	0	0	0	0	0	0	0	0	0	0	0	0	0
ENSG00000168439_STIP1	0	4.56434	8.11788	10.0723	9.31488	0	9.91881	2.86707	0	0	4.92541	0	0	2.07997	0	9.65546	0	0	0	0	6.85353	0	0	0	10.7813	4.83394	0	0	2.26721	0	0	0	0	0	0	0	0	0	0	0	0	0	0	0	0	0	0	0	0
ENSG00000090104_RGS1	0	4.92092	0	0	0	0	7.89651	0	0	0	0	0	0	0	0	5.62118	3.68746	0	0	0	3.76018	2.47636	0	0	0	0	0	0	0	0	9.63535	0	0	1.81652	0	0	0	0	0	0	0	1.67955	0	0	0	0	0	0	0
ENSG00000010244_ZNF207	0	4.3249	4.66114	5.14726	8.39847	0	6.02963	0	0	0	0	4.02804	6.4224	4.83453	0	4.33174	0	10.1599	3.39896	5.61083	9.0547	3.81314	1.93855	4.62816	7.97932	1.05605	9.65182	0	0	1.63334	6.81624	9.10702	0	3.25183	0	0	0	0	0	0	0	0	0	10.7334	1.2124	0	0.988506	3.04056	0
ENSG00000081041_CXCL2	0	0	0	0	0	0	9.64953	0	0	0	0	0	0	0	0	0	0	0	0	4.64742	3.64172	3.75801	0	8.42917	0	0	11.1792	3.73704	0	0	0	0	0	0	0	0	0	0	0	0	0	0	0	0	0	0	0	0	8.94352
ENSG00000167526_RPL13	0	9.06701	3.44651	7.0393	5.40652	0	6.38841	0	0	0	0	0	6.55857	5.16253	0	5.16808	0	4.98526	0	11.4008	0	9.75938	0	6.5069	7.20273	3.82704	8.07775	0	0	0	4.74204	0	0	0	0	0	0	0	0	3.96388	0	0	0	0	0	0	0	0	0
ENSG00000115310_RTN4	0	2.4697	2.7641	0	1.77529	0	3.31731	0	0	0	0	0	5.44088	1.70632	0	0	0	5.77716	3.10226	3.56901	0	0	0	0	8.16955	0	3.08734	0	6.68111	0	1.17375	0	0	6.38995	0	0	0	0	0	3.25467	0	0	0	0	5.58804	0	0	0	0
ENSG00000165732_DDX21	0	0	0	5.91221	0	0	3.47446	0	0	0	0	0	8.66385	2.06729	0	3.30329	0	3.23792	0	6.75834	3.58102	0	0	4.28895	0	5.47665	5.86034	4.06254	6.25558	0	5.25498	8.24004	0	6.3283	3.62584	0	0	0	0	0	0	0	0	0	3.30079	0	2.10693	0	13.5241
ENSG00000129103_SUMF2	0	8.58232	0	5.56634	0	3.40294	5.61269	0	0	0	0	0	0	0	0	0	0	7.53207	3.73215	0	0	8.46708	11.2529	0	7.22796	0	0	0	9.99263	0	8.41238	6.73015	0	7.80626	0	0	0	0	0	9.33204	8.90999	0	0	0	0	0	0	0	0
ENSG00000023909_GCLM	0	7.74277	7.89048	0	5.99754	0	2.93554	0	0	0	0	0	3.08627	1.92498	0	5.31779	0	4.74836	0	7.2168	9.08375	0	0	0	0	2.52851	10.227	0	10.1771	4.688	4.93045	0	0	0	0	0	0	0	0	0	0	0	0	5.67725	0	6.55191	0	0	0
ENSG00000142676_RPL11	0	10.0438	0	0	10.3853	0	5.69939	0	0	0	0	0	0	0	0	0	0	9.79907	0	0	0	5.59371	0	0	7.54275	10.2553	5.67626	0	0	0	9.02679	0	3.95255	0	0	0	0	6.82231	0	13.9116	0	0	0	0	0	0	3.14443	0	0
ENSG00000135679_MDM2	0	5.64067	0	0	0	0	0	0	0	0	0	0	1.41913	8.24266	3.66643	0	0	0	0	7.76219	6.78867	7.97633	0	5.29085	0	2.3959	7.22991	0	2.4412	0	7.72241	7.26135	0	7.08439	0	0	0	0	0	0	8.94284	0	6.6353	0	0	0	1.55763	0	9.06807
ENSG00000108848_LUC7L3	0	4.74913	3.01456	5.79321	0	0	7.54394	0	0	0	2.37784	0	7.62176	0	4.58554	0	0	7.75147	0	3.83633	0	0	0	8.92984	7.40026	0	0	0	0	0	0	5.97107	0	6.15117	0	0	0	0	0	0	0	0	0	0	0	0	0	0	0
ENSG00000144597_EAF1	0	7.15409	0	8.81331	8.53764	0	8.09166	0	0	0	0	0	0	7.97161	0	0	0	0	0	8.47168	8.73798	5.93329	3.40126	8.90635	3.61176	0	4.16934	0	8.26563	0	8.57608	0	0	0	0	0	0	0	0	0	8.71681	0	6.85036	0	0	0	0	0	0
ENSG00000187109P1L1	0	5.88967	0	2.37931	6.90837	0	4.12524	0	0	2.5449	0	0	0	3.45473	0	6.61411	0	0	3.6011	3.69619	2.74583	5.09674	0	3.53834	0	6.73765	5.91716	0	0	0	2.48746	0	0	1.10245	0	0	4.5495	0	0	0	0	10.5992	0	9.38412	0	0	0	1.36762	0
ENSG00000221983_UBA52	0	4.67279	0	8.51644	0	0	5.98298	0	0	0	0	7.99099	3.37176	0	0	0	3.62783	7.9124	9.10612	5.10969	0	9.88226	0	8.145	0	8.64327	0	2.40506	8.13692	0	1.5545	0	0	7.90538	0	0	0	0	0	0	0	0	0	1.80924	0	0	0	0	0
ENSG00000134802_SLC43A3	0	0	2.64407	0	2.43095	0	0	0	0	0	0	0	0	6.05843	0	0	0	9.4633	0	7.01188	10.7295	0	3.72724	0	1.95369	9.32707	0	0	0	6.28952	0	0	0	4.56519	3.05195	0	5.81717	5.9502	0	3.12839	9.07223	0	0	0	0	0	0	0	13.0849
ENSG00000039319_ZFYVE16	0	1.86023	0	0	5.33338	3.87856	0.60381	0	0	0	0	0	1.11845	5.51083	0	5.65047	0	0	3.29197	2.05282	5.744	1.40043	0	6.79165	6.73672	0.803646	1.85105	0	0	2.76741	3.81779	0	0	0	0	0	0	0	0	0	0	0	0	8.05212	0	0	0	0	6.92898
ENSG00000149781_FERMT3	0	0	0	6.15799	8.8066	3.78947	0	3.40263	0	0	0	0	0	0	12.0594	0	0	9.94722	0	5.18435	0	0	3.96817	0	0	2.71827	0	4.2575	0	0	7.77447	0	0	0	0	0	0	0	0	3.35998	0	0	0	0	0	0	0	0	0
ENSG00000115355_CCDC88A	0	7.00621	6.52857	4.13544	1.07527	0	2.2289	0	0	2.004	1.74572	0	0	0	1.65548	1.9542	2.12615	0	0	4.69087	5.2375	3.6594	0	4.381	0	3.53352	5.11183	2.60662	7.21761	1.10093	6.98498	7.3261	0	6.71828	0	0	0	0	0	0	0	0.69954	2.60059	0	7.56188	9.2349	0	1.98272	2.42509
ENSG00000147403_RPL10	0	8.57807	0	9.43513	3.8422	3.19227	8.50269	0	0	0	0	0	8.05135	7.34882	0	9.83738	0	8.773	0	9.20933	0	0	0	9.92435	7.68738	9.6464	6.91589	3.11584	0	0	7.3685	0	0	0	0	0	0	0	0	0	0	0	0	0	0	0	0	0	0
ENSG00000173193_PARP14	0	0	0	0	9.18916	0	5.90753	0	0	2.37039	0	0	0	0	2.79844	0.996804	3.36784	3.62737	4.33685	5.14528	10.3739	5.27074	2.39904	1.41423	4.17434	0	10.4006	0	0	0	5.65196	0	1.24547	0.992377	0	0	4.34589	0	0	0	0	0	0	0	0	0	0	0	0
ENSG00000177410_ZFAS1	0	9.58975	0	9.02571	6.88713	0	9.48732	5.76697	0	0	0	0	0	10.0258	0	8.34358	0	4.25628	0	0	11.2021	0	0	8.55218	0	0	3.33359	0	10.322	0	0	6.85383	0	9.43469	0	0	0	0	0	0	0	0	0	0	0	0	0	0	0
ENSG00000168003_SLC3A2	0	10.7253	0	0	0	0	10.4235	2.72168	0	0	0	0	4.03317	11.0644	10.6222	6.93849	0	0	3.40865	9.44463	2.10007	2.19764	0	0	0	0	0	0	2.1343	0	10.6116	0	0	4.51118	2.60898	0	5.31225	5.44432	0	0	0	0	0	2.35532	0	0	0	0	1.77631
ENSG00000113712_CSNK1A1	0	0	8.08564	0	0	0	4.18817	0	11.4414	2.75596	0	4.08238	7.30433	0	0	1.24715	0	6.72084	0	5.09664	6.05885	4.93787	0	0	5.91946	7.20003	3.34601	0	0	0	8.63675	0	0	0	0	0	0	0	0	0	8.02139	0	8.32408	0	0	2.28036	0	8.55912	0
ENSG00000145901_TNIP1	0	0	0	0	6.82806	0	0.977709	0	0	0	7.39263	0	1.67097	5.03573	0	2.13772	0	7.58308	0	8.11403	6.20689	4.02609	3.05318	0	1.44012	6.82814	4.7516	0	0	0	9.18831	0	0	5.0491	5.60986	0	0	5.21992	0	0	0	0	0	0	0	7.51143	0	0	3.50327
ENSG00000166913_YWHAB	0	0	0	8.56923	0	0	7.72495	0	0	0	0	0	6.01093	0	0	5.987	0	6.84238	0	5.5212	4.18185	6.24521	0	0	1.85644	0	7.12802	0	3.83438	0	8.76498	0	0	0	0	0	0	0	0	0	0	0	0	0	0	0	0	0	0
ENSG00000145107_TM4SF19	0	0	0	0	0	0	0	0	0	0	0	0	0	0	0	2.70284	0	6.72498	0	0	0	0	0	0	0	0	5.23953	0	6.24684	0	4.77606	4.87938	0	0	0	0	0	0	0	0	0	0	2.71108	0	7.37511	0	0	0	7.14714
ENSG00000176390_CRLF3	0	4.96987	0	0	4.8968	0	0	0	0	0	0	0	5.78204	4.80179	0	2.50408	0	2.44428	4.55697	6.03489	6.35533	5.56157	7.58195	6.19565	8.91081	0	0	0	0	6.61127	3.08094	7.01777	0	7.17961	0	8.32037	0	0	0	0	0	0	9.08844	0	0	0	0	0	0
ENSG00000142937_RPS8	0	0	0	7.11981	9.76746	0	5.27277	0	0	0	0	0	3.38256	7.31656	0	3.58617	0	8.6139	0	8.79672	0	0	0	0	6.48799	0	7.43009	0	0	0	2.77827	2.87024	0	0	0	0	0	0	0	0	0	0	0	0	0	0	0	0	0
ENSG00000183199_HSP90AB3P	0	5.63116	4.22556	6.15038	0	0	6.00106	0	0	0	0	0	0	4.4432	0	0	0	4.26943	0	6.87366	6.32653	5.15361	0	2.32802	2.5473	0	5.68451	0	5.64507	0	6.35083	0	0	0	0	0	0	0	0	0	0	0	0	0	0	0	0	0	0
ENSG00000172809_RPL38	0	7.03257	0	6.44478	7.32842	0	5.26061	0	0	0	0	0	6.22139	0	0	0	0	4.44323	0	6.4235	7.08678	4.36689	0	2.97199	7.2502	6.59921	7.45381	0	0	0	4.51012	0	0	2.68349	0	0	0	0	0	10.2038	0	0	0	0	0	0	7.39108	0	2.11058
ENSG00000224631	0	8.54643	8.26175	4.54877	8.92003	0	7.49111	0	0	0	0	0	10.4756	0	0	4.28246	0	9.65878	0	0	0	0	0	9.56504	10.0262	7.82933	9.86703	5.07414	0	0	3.97625	0	0	0	0	0	0	0	0	0	0	0	0	0	0	0	0	0	0
ENSG00000115738_ID2	0	0	0	10.5416	0	0	9.99354	0	0	4.38208	0	5.80696	4.97436	0	3.92374	7.97811	0	0	0	4.11841	7.82976	5.13312	0	0	9.70846	10.0217	0	0	0	0	0	0	0	0	0	0	0	0	0	0	0	0	0	0	0	0	0	0	0
ENSG00000197461_PDGFA	6.68217	0	0	2.01972	3.65895	0	8.6844	3.01136	0	0	0	0	2.08187	0	0	9.17975	0	2.53259	5.63121	5.73253	9.39474	5.79	0	0	3.10593	8.28453	3.40594	0	0	0	4.8647	0	0	8.76084	0	0	5.64053	0	0	0	0	4.76674	0	0	0	7.15363	2.24913	6.19723	6.48825
ENSG00000134152_KATNBL1	0	0	0	7.9999	2.92677	5.05461	7.41334	2.32491	0	0	0	0	0	0	0	0	2.94334	0	0	0	0	5.56289	0	0	0	6.86666	0	0	0	0	0	4.80927	0	0	0	0	0	0	0	0	0	7.80947	0	9.6448	0	0	2.39583	0	6.27567
ENSG00000162923_WDR26	0	6.97881	5.71144	5.12427	0	0	4.21862	0	0	0	2.91243	0	5.67087	1.2835	0	0.997765	0	0	3.40828	3.88504	4.68076	4.89191	0	6.52157	8.51041	0	9.7016	0	0	0	7.30919	2.61908	0	6.8694	0	0	0	4.47669	0	0	0	7.65669	9.71606	0	0	0	0	0	0
ENSG00000206902	0	0	7.4328	0	0	0	0	9.61902	12.9417	11.7807	0	0	8.90801	9.39254	0	12.7727	11.0935	0	8.8169	0	9.85116	0	0	0	12.6842	0	10.6457	11.2754	11.2166	0	0	10.1346	0	11.7831	0	0	0	0	0	0	0	14.2586	0	0	0	0	0	0	0
ENSG00000213240	0	1.74084	0	0	2.58527	0	3.35827	0	0	0	0	0	0	0	0	1.39147	0	3.35904	0	8.13646	6.98605	8.64766	3.90117	0	0	1.21883	4.04252	0	1.91062	0	7.08535	6.88592	0	2.54608	0	0	0	0	0	0	0	0	1.3975	0	0	0	0	0	0
ENSG00000124172_ATP5E	0	2.78278	3.08858	5.79251	0	0	5.73583	0	0	0	0	0	6.40586	0	0	0	0	3.12953	0	0	7.88377	0	0	0	6.77958	3.22253	6.94762	3.03888	7.38645	0	5.48993	4.67466	0	6.49404	0	0	0	5.47507	0	0	0	0	0	0	0	0	0	0	0
ENSG00000072274_TFRC	5.76874	4.46107	0	7.50052	0	0	5.73095	0	0	2.71149	0	0	1.43395	2.74804	0	9.57757	2.84863	0	2.88555	0	2.42418	3.39665	0	0	0	7.43671	2.25981	7.0737	0	9.10244	4.16376	8.88458	0	0	0	0	0	5.84592	0	2.20096	0	1.10441	10.2637	0	1.86571	0	2.30786	0	0
ENSG00000105499_PLA2G4C	0	0	10.2595	0	0	0	0	0	0	0	0	0	0	8.39846	0	7.77505	0	8.92981	0	4.82218	4.26529	4.17406	0	9.30213	0	0	0	0	0	0	2.25834	5.28699	0	0	0	0	0	5.11697	4.90043	0	9.22008	0	1.37334	12.5328	0	3.83915	2.51419	1.66145	0
ENSG00000179218_CALR	0	9.1766	0	6.15156	6.58316	0	5.74616	0	0	5.62601	0	0	0	4.13888	6.13145	10.2406	4.24995	3.05662	5.82547	7.5483	6.3836	7.84246	5.08996	0	0	0	0	2.9666	0	0	0	0	0	0	0	7.4596	0	0	0	10.6159	9.50453	7.00007	7.35569	6.33046	0	7.52986	0	0	0
ENSG00000085733_CTTN	5.94826	0	0	0	0	0	8.17071	0	0	0	0	0	10.4586	0	0	0	0	0	0	2.63086	0	0	0	10.7732	0	9.84468	0	0	1.83024	2.53364	8.67653	0	0	0	0	0	0	6.02561	0	13.0859	9.14871	0	0	0	2.00052	0	0	0	0
ENSG00000181634_TNFSF15	0	0	0	0	0	0	0	0	0	0	0	0	0	0	0	6.44442	0	0	6.49882	0	0	1.758	0	4.04498	0	6.77223	9.5745	0	0	0	1.04085	0	0	0	0	0	0	0	4.65518	0	7.96889	12.0671	0	0	0	0	2.30757	0	1.38446
ENSG00000005022_SLC25A5	0	3.46597	0	11.938	0	0	0	0	0	0	0	0	0	8.13756	0	0	0	0	0	0	0	0	0	0	0	0	11.408	0	3.68268	0	0	4.64154	3.40492	2.98603	0	0	0	0	0	0	10.3591	0	3.00231	3.03383	0	0	0	0	0
ENSG00000151491_EPS8	0	7.79612	0	3.4889	7.42898	0	4.26709	0	8.37751	0	0	0	0	4.658	0	9.42395	0	0	0	6.46468	0	0	0	0	6.70863	6.64708	4.8235	0	6.66201	0	5.22221	0	0	0	0	0	0	0	5.96757	0	0	1.30044	2.13531	0	2.12566	0	0	0	0
ENSG00000119899_SLC17A5	0	5.89627	3.54556	9.52437	10.1144	0	4.49095	0	0	3.7165	0	0	0	0	0	6.7966	4.81507	6.72434	3.90531	3.46135	6.52033	5.41676	0	0	0	0	8.25293	0	0	3.35563	1.72887	8.89081	0	0	0	0	5.84057	0	0	0	0	0	0	0	0	0	0	0	0
ENSG00000125977_EIF2S2	0	4.56701	0	2.52973	4.96798	0	4.55009	0	0	0	0	0	0	0	0	2.30274	0	7.66506	0	9.29025	0	5.8482	0	9.09573	0	2.0762	7.00591	0	5.93512	0	7.94244	4.4126	0	3.14071	0	0	6.27428	0	0	13.3364	0	0	0	0	0	0	0	0	2.53214
ENSG00000101608_MYL12A	0	0	9.82675	0	4.38119	0	2.70196	0	0	0	0	0	9.08444	2.49379	0	0	0	0	0	0	0	0	0	5.77756	0	9.99434	9.86769	3.63259	0	2.61567	3.79221	0	0	0	0	0	0	0	0	0	0	0	0	0	0	0	0	0	0
ENSG00000022840_RNF10	0	0	3.42822	3.79415	9.59667	7.32622	5.47026	0	0	4.53703	0	0	7.21528	11.6667	0	5.31789	3.21363	0	0	0	3.66156	2.8795	6.4006	0	9.49668	1.29012	10.4887	2.04612	6.77047	7.8573	3.77627	0	0	6.19038	0	0	0	5.27446	0	0	8.38389	0	0	2.21693	6.78638	0	1.86244	0	0
ENSG00000149273_RPS3	0	10.144	4.36355	6.87265	5.29382	3.84077	7.37269	2.57881	0	3.07495	0	0	3.3376	4.02707	0	3.92428	0	7.46171	3.25558	8.17398	9.37568	6.08664	0	7.33193	0	8.5283	7.78611	2.04927	8.87064	0	9.74364	0	0	2.65204	0	0	0	0	0	0	0	0	0	2.22019	0	0	2.65252	0	0
ENSG00000141002_TCF25	0	4.40031	5.41685	5.1229	6.03188	0	10.6552	2.55843	0	0	0	0	1.69552	0	0	1.45569	0	2.109	0	4.25258	7.67924	8.90882	0	0	1.46274	0	9.84798	0	0	0	0	0	0	1.45005	0	0	5.12302	0	7.80666	0	0	0	7.73684	2.67736	2.1632	0	0	0	0
ENSG00000269028_MTRNR2L12	0	0	0	0	4.06854	6.86447	3.66443	5.8701	0	5.45662	6.08931	0	3.82368	0	4.98394	0	5.61368	0	0	6.16531	5.11973	0	0	3.25802	4.99855	5.67977	4.92125	4.25839	4.20266	0	3.19827	0	7.73194	3.48295	0	0	0	0	0	0	0	0	0	0	5.38874	0	4.02478	0	0
ENSG00000241469_LINC00635	0	0	0	0	0	0	0	7.29282	0	8.95981	0	0	0	7.04132	8.05128	0	8.88783	0	0	0	0	0	0	7.37181	0	0	0	8.25211	0	3.1764	7.35945	5.73028	0	8.31992	0	0	0	0	0	0	0	0	10.5187	9.71839	0	0	12.3943	0	0
ENSG00000212802_RPL15P3	0	9.59199	8.85768	10.8978	4.65544	0	7.56302	0	0	6.06228	0	0	0	0	0	10.0196	0	0	0	0	4.74943	0	0	7.42474	0	3.79166	10.3324	0	0	0	0	0	0	0	0	0	0	8.39297	0	0	0	0	0	0	0	0	0	0	0
ENSG00000078369_GNB1	0	0	0	7.09572	0	0	7.90787	3.35516	0	0	6.03666	0	5.28695	1.75146	0	1.40337	0	3.37636	3.15951	6.11261	4.11023	8.2424	3.01143	0	2.93195	0	5.27224	0	0	0	3.52458	0	0	0	0	0	5.04225	6.73171	0	0	0	0	0	0	0	0	1.78809	0	0
ENSG00000067334_DNTTIP2	0	2.59397	0	6.01271	5.54579	0	5.20277	0	0	0	0	0	6.27149	0	0	4.06282	0	0	0	8.66194	0	3.76135	0	8.53285	2.17584	1.27954	0	0	0	0	4.70538	2.0009	0	6.48363	3.84748	0	5.12536	0	0	0	0	0	0	0	0	0	0	0	11.5624
ENSG00000131143_COX4I1	0	9.95412	11.1809	1.86647	6.4647	0	1.80159	0	0	0	0	0	0	0	0	0	0	0	0	0	7.8741	7.7064	0	11.7934	0	0	0	0	3.07261	0	4.2023	0	0	0	0	0	5.43782	0	0	0	9.68409	0	0	2.45973	0	0	0	0	0
ENSG00000008083_JARID2	0	0	0	0	3.07715	0	7.53511	4.25328	0	0	3.52904	0	8.07608	0	0	0	3.09397	9.77056	0	0	6.77873	7.42503	0	0	0	0	0	1.94512	0	3.78897	5.84691	0	0	6.02242	0	0	0	5.14329	0	2.42554	0	0	0	0	0	0	0	0	0
ENSG00000072786_STK10	0	6.17725	5.20981	0	1.47087	2.4126	0	2.07996	5.05885	2.54081	0	0	1.30903	9.76195	0	10.1546	6.15021	2.42615	8.72344	5.71857	2.74164	5.8295	4.37546	3.94769	0	0	0	1.60259	6.47566	0	0	1.57454	0	0	1.97895	0	4.54478	0	0	0	0	0	1.10978	0	0	2.08088	0	0	7.57942
ENSG00000173575_CHD2	0	3.77371	6.01433	0.77481	0.927734	0	4.82698	0	0	0	0	0	5.88125	9.39201	0	5.05389	0	0	0	7.71024	3.12504	5.49994	0	5.81651	0	7.70663	4.54474	0	7.48576	0	0.553544	0	0	0	0	0	0	0	9.53028	0	0	0	0	0.682236	0	0	0	0	0
ENSG00000089041_P2RX7	0	0	0	0	3.85403	0	1.41175	4.11667	7.36408	4.66711	5.29108	0	3.08474	8.6558	3.28013	2.771	5.79591	5.31362	7.9881	8.09104	11.7597	8.32465	3.75559	0	0	12.0412	0	0	0	0	2.99584	2.5873	0	2.76341	0	0	0	0	0	0	0	0	0	0	0	4.1178	0	2.31856	3.53949
ENSG00000173821_RNF213	0	0.611314	2.12666	0	8.55525	1.90673	3.19079	2.02811	4.99265	2.02298	0	6.90475	8.33038	1.63445	2.09839	0.449659	2.61761	1.62581	3.29571	3.47333	7.76826	4.50513	0	1.3387	0.796656	6.13715	8.29197	0.720339	9.29811	1.96821	4.51722	0	0	1.8255	4.81378	0	4.87825	0	0	0	0	0	0.452271	0.811444	0	1.61078	1.3985	3.00187	0.530841
ENSG00000143119_CD53	0	0	0	11.682	0	0	9.43815	0	0	4.46168	0	0	5.88387	0	0	7.85775	0	0	0	0	0	0	0	0	0	0	0	0	0	9.54074	9.92943	0	0	4.69769	0	0	0	0	0	0	0	0	0	2.62818	4.39541	0	0	0	0
ENSG00000084207_GSTP1	0	11.8025	3.45871	6.82008	3.22659	0	2.03362	0	7.26264	0	0	0	5.16445	0	0	11.5494	4.7233	3.50087	0	7.55838	6.49931	8.50077	0	0	0	9.19695	2.62645	0	0	0	2.4151	4.29793	0	0	0	0	0	0	0	8.05711	0	3.91996	0	0	6.45415	4.0218	3.18506	0	2.92621
ENSG00000183283_DAZAP2	0	0	0	9.501	10.2086	0	6.79665	2.61258	0	0	0	0	0	3.52258	0	8.66442	0	0	0	0	7.76399	5.44729	0	9.68441	8.73266	1.99341	10.7454	0	0	0	8.80695	0	0	0	2.50153	0	0	0	0	0	0	0	0	0	0	0	0	0	0
ENSG00000128272_ATF4	0	4.24657	3.11268	0	6.0222	0	6.89991	0	0	0	0	0	0	0	0	0	0	9.32385	0	0	0	0	0	7.26558	0	0	9.71552	0	0	0	9.39733	4.4877	0	0	5.03896	0	0	0	0	0	0	0	3.75999	0	0	0	0	2.74165	14.9409
ENSG00000162704_ARPC5	0	5.94246	5.02618	6.89455	4.42966	0	0	0	0	0	0	0	8.71317	0	0	0	0	0	0	0	2.86457	2.14675	4.67525	1.37515	8.25013	8.35203	6.52138	6.16736	0	0	0	0	0	6.76783	0	0	0	0	0	0	0	0	10.4978	0	2.26442	0	0	0	0
ENSG00000025800_KPNA6	0	6.27581	9.29166	0	2.86414	0	0	0	5.29293	0	0	4.068	0	0	0	0	0	0	0	0	1.69619	1.78446	0	3.3354	6.47025	8.98511	0	0	6.64897	1.66229	4.97206	11.977	0	1.23321	0	0	0	4.90659	0	0	8.00617	0	0	8.9832	3.19217	2.26824	2.82405	0	0
ENSG00000222009_BTBD19	0	0	0	0	0	0	7.62422	0	0	0	0	0	0	0	0	0	0	0	0	0	6.69692	0	3.78079	0	0	0	0	0	2.59595	0	0	2.61001	2.34697	8.6305	0	0	0	7.57706	0	0	10.1287	0	0	0	0	0	0	13.8532	11.5107
ENSG00000234797_RPS3AP6	0	0	0	0	0	0	6.60278	0	0	0	11.7318	0	0	0	0	0	0	0	0	9.94747	0	8.63622	0	0	0	10.0092	7.54402	4.58392	9.2733	0	9.78438	9.56981	0	0	0	0	0	0	0	12.5235	0	0	0	0	0	0	0	0	0
ENSG00000138119_MYOF	0	1.47183	7.74005	10.0685	8.51756	0	0	0	0	0	4.65273	0	0	0	0	0	2.75628	0	0	0	9.3565	0	0	3.20554	0	0	0	0	0	0	0	9.97647	0	3.58454	5.76691	6.40658	0	0	0	0	0	0	0	0	0	0	8.27157	0	0
ENSG00000174748_RPL15	0	6.18165	7.09352	9.11543	7.28835	3.70417	6.46918	2.45716	0	0	0	0	0	1.72369	0	7.92295	0	0	3.12435	0	0	0	0	5.31534	4.55953	0	8.64132	0	0	0	2.27313	0	1.67991	0	0	0	5.00381	0	0	0	0	0	0	0	0	3.32051	0	0	0
ENSG00000152465_NMT2	0	0	7.14709	3.09113	6.96687	0	0	0	7.86571	0	0	0	6.33291	0	0	0	0	5.18391	0	0	0	0	0	5.67523	7.04597	4.01821	0	0	0	0	6.84299	6.09809	0	8.493	0	0	5.36172	0	0	0	0	0	0	7.65412	0	2.76585	0	11.3144	0
ENSG00000182446_NPLOC4	0	0	0	0	10.938	3.20404	7.05597	0	6.5413	2.47969	0	0	8.62221	8.39847	2.9142	5.74013	3.48968	0	4.07139	5.64587	4.24877	6.60449	0	3.20546	6.85197	8.8295	6.14573	0	0	1.4545	4.13554	0	0	1.6654	0	0	0	0	0	0	8.68915	0	0	0	0	3.3514	10.5604	0	1.87099
ENSG00000100284_TOM1	0	0	5.74013	9.0509	5.93849	0	2.01605	0	0	3.08036	0	0	0	5.96516	0	9.54141	0	8.79586	0	0	6.69635	0	3.11165	10.0714	0	0	0	0	0	8.87321	5.07433	6.09509	0	10.6202	0	0	0	5.28448	0	0	8.39415	1.34798	0	0	0	0	0	0	0
ENSG00000196154_S100A4	0	9.94601	0	9.48902	4.06191	0	9.00111	0	0	0	0	0	0	0	0	0	0	0	0	0	0	4.27318	0	0	0	8.67757	0	0	0	0	0	0	0	0	0	7.86239	0	0	0	0	10.9081	4.22491	5.39406	5.02525	0	0	0	0	6.64641
ENSG00000184060_ADAP2	0	8.96428	4.42774	7.69547	0	3.52031	0	10.0768	0	0	0	0	2.19513	0	0	7.615	0	0	3.85192	0	0	2.58777	0	0	3.23622	0	7.87514	0	5.44716	0	9.09281	9.65473	0	10.4334	6.75343	0	9.21973	8.89624	7.26409	4.01203	10.0374	0	0	1.95454	0	0	3.2189	0	0
ENSG00000083828_ZNF586	0	9.90376	0	7.96512	9.45495	3.70539	0	6.1884	9.95365	3.8503	0	0	0	0	0	0	0	0	5.9731	0	8.07866	0	0	0	10.3396	0	12.0293	6.22409	0	0	10.8716	5.30648	8.57156	0	0	0	11.5449	6.11574	5.89573	0	9.24004	10.6716	2.07922	13.947	0	0	0	0	0
ENSG00000116539_ASH1L	5.03333	6.30801	6.59249	0.966269	0	0	0.534058	0	4.52904	0	2.61979	0	2.01025	3.15613	2.51146	1.36271	0	5.60925	4.56939	6.21515	3.93057	4.64555	2.12896	6.19556	0	0	2.95294	1.91951	0	0	8.38168	1.2336	0	8.1914	0	0	0	0	0	0	0	0	0	0	0	0	0	0	0
ENSG00000137393_RNF144B	0	0	2.18039	1.73491	2.78877	0	7.22641	0	5.77939	0	0	0	0	1.91086	0	0	3.31955	2.21661	0	0	0	0	10.183	9.21202	3.65537	0	8.03662	0	0	3.34603	1.34016	0	0	0	0	0	5.25778	5.38973	6.15184	0	10.0841	0	0	0	0	3.55782	0	0	0
ENSG00000164080_RAD54L2	0	0	5.71787	0	4.80707	7.05268	0	7.76408	0	0	10.5824	0	5.29545	7.63613	0	10.22	2.35135	0	3.24078	4.26013	3.27292	5.85152	3.09161	0	10.2553	0	9.0898	0	7.21398	0	0	0	0	4.26967	1.69648	4.38668	0	0	0	1.75692	0	0	0	0	0	7.21582	0	0	0
ENSG00000165280_VCP	0	0	0	0	0	0	1.67388	0	0	0	0	0	10.966	4.347	0	7.12247	0	0	0	0	2.05902	9.94539	0	0	0	0	10.2055	0	0	0	5.81315	2.10585	0	2.26879	3.43672	0	0	0	0	0	0	0	0	0	0	0	0	0	0
ENSG00000145425_RPS3A	0	0	0	0	0	0	4.02385	0	0	0	7.05026	0	3.64008	0	0	3.84698	0	0	0	9.1969	0	7.18494	0	0	0	8.29868	2.39381	4.07091	8.80941	0	8.4074	8.33717	0	5.0023	0	0	0	0	0	11.7547	0	0	7.30626	8.52963	0	0	0	0	0
ENSG00000232368_FTLP2	0	0	0	6.19089	4.97642	0	6.32138	0	0	0	0	0	6.68209	0	5.91174	5.91568	6.54936	5.27154	0	0	0	5.19355	0	0	0	6.35599	4.31233	0	0	0	5.59689	5.13068	4.8202	4.36928	0	0	0	8.7249	0	0	0	0	0	0	0	0	0	0	0
ENSG00000109332_UBE2D3	0	0	0	0	0	0	5.48467	1.96786	0	0	0	0	0	1.31787	0	0	0	3.88866	2.5862	5.20341	8.47191	2.24276	0	6.78587	4.23087	7.23216	6.58466	4.83599	0	0	7.81713	3.31083	0	0	0	5.59022	0	0	0	0	7.61848	0	0	0	0	0	1.34913	0	0
ENSG00000088986_DYNLL1	0	7.11528	2.90812	0	0	0	7.95867	0	0	0	0	5.39237	7.19234	0	4.46872	9.81705	0	0	0	0	0	9.31418	0	0	0	0	0	0	2.80871	5.52447	9.42911	0	2.55233	9.4653	0	0	0	0	0	0	9.381	0	0	0	0	0	0	0	0
ENSG00000138326_RPS24	0	6.23149	5.33718	5.65462	5.83454	0	4.73513	0	0	0	0	0	5.08772	4.8442	0	5.82448	0	0	4.43659	8.74809	5.18156	6.66008	0	8.10307	0	4.46012	6.25798	0	0	0	8.35537	2.22724	0	1.64522	0	0	0	0	0	0	0	0	0	0	0	0	0	0	0
ENSG00000136942_RPL35	0	7.88691	0	3.21125	0	0	7.48786	0	0	0	0	0	7.65906	0	0	7.29974	0	0	0	9.87886	0	8.90237	0	3.63052	9.57437	0	6.71202	0	0	0	8.46862	0	0	8.59473	0	0	0	0	0	4.28438	0	2.78856	0	0	0	0	0	0	4.69124
ENSG00000234745_HLA-B	0	2.58616	0	7.93781	2.66524	0	9.99919	0	0	0	0	0	0	0	0	0	0	0	0	0	0	0	0	0	0	5.24327	5.09062	0	0	5.09403	5.74478	0	0	0	0	0	0	0	0	3.38143	0	0	0	0	5.15474	0	2.6261	0	0
ENSG00000033627_ATP6V0A1	0	6.56167	9.75495	6.03889	0	2.1957	0	0	0	0	2.85579	0	11.1114	0	1.94485	5.71267	0	0	0	0	2.51366	1.44016	2.34772	0	0	0	5.53649	2.95369	5.92878	0	3.34014	1.39966	0	4.73136	0	0	0	4.41417	0	0	0	0	1.54507	0.987894	0	0	0	0	0
ENSG00000163811_WDR43	0	7.2351	0	0	8.37605	0	8.49812	0	0	0	0	0	0	7.57193	0	8.43074	0	0	4.66706	8.03988	4.44957	9.41698	0	0	5.62757	1.61769	0	0	7.39851	0	8.95969	0	0	3.46695	0	0	0	0	0	0	0	0	8.63785	0	8.53005	3.01882	0	0	0
ENSG00000108510_MED13	0	3.02413	6.59414	0	3.90352	2.03504	6.95543	0	0	0	0	4.33111	0	8.05867	0	0	8.04129	0	0	0	7.87449	2.79287	0	0	6.14501	0.743296	3.58516	0	0	0	5.74535	7.82264	0	0	0	0	0	5.17641	0	0	0	0	0	3.69044	0	0	0	0	2.58782
ENSG00000214485_RPL7P1	0	4.38097	0	0	9.89775	0	0	0	0	0	0	0	9.0033	0	0	7.9569	0	9.70996	0	0	0	7.80451	0	8.4343	0	10.6415	9.35842	0	8.01164	0	7.78483	0	0	0	0	0	0	0	0	5.26067	0	0	0	0	0	0	0	0	0
ENSG00000186470_BTN3A2	0	0	0	0	1.75916	7.13643	0	7.79825	0	0	0	0	0	0	0	2.03449	10.4137	0	7.49379	3.5481	0	2.71594	0	6.59727	6.92059	7.20826	5.83539	8.99706	0	8.28437	1.16107	8.03328	8.46277	4.03464	0	0	11.8765	12.0904	0	0	0	0	0	6.02077	2.0324	0	1.7265	0	9.55165
ENSG00000176014_TUBB6	0	0	0	12.341	0	0	0	0	0	0	0	0	0	2.21766	0	6.64354	0	0	3.72696	0	0	0	0	6.19303	0	5.2614	0	0	0	2.3342	0	0	0	0	0	0	0	0	0	0	0	10.9493	0	2.64134	0	0	0	0	0
ENSG00000124145_SDC4	7.34471	6.99913	0	0	10.0917	0	9.93172	0	0	0	0	0	0	0	3.6963	0	0	3.10487	0	3.88877	7.81438	8.75671	0	8.12182	0	5.64525	0	0	0	0	7.7688	0	0	3.6918	0	6.52188	6.29752	0	0	0	0	11.2819	0	10.5179	0	0	0	0	12.0454
ENSG00000136560_TANK	0	7.7446	4.43904	3.33518	0	0	7.92062	2.64509	0	3.14502	0	0	0	8.94865	0	8.53118	3.28827	2.18936	0	2.90099	4.99412	7.34604	0	4.05852	0	0	5.86146	0	7.00388	0	0	0	0	0	0	0	0	0	0	0	0	1.39281	0	0	0	5.02495	0	0	0
ENSG00000149806_FAU	0	7.98956	8.99912	0	4.20451	0	7.47954	0	0	0	0	0	9.38789	9.13672	0	0	0	0	0	0	4.29712	11.3483	0	11.8264	0	8.60657	0	0	0	0	0	0	0	8.62488	0	0	0	6.92759	0	0	0	0	0	0	0	4.07861	0	0	0
ENSG00000112983_BRD8	0	5.13882	0	2.67794	11.9527	0	0	2.3677	0	0	2.54989	4.18643	2.26602	13.0003	0	2.44592	5.41486	4.86771	7.30703	13.2343	7.34271	7.77952	0	0	0	10.6519	0	1.85828	12.9684	10.0064	2.52	0	1.60504	3.67699	2.26081	0	0	5.02819	4.81209	2.32978	0	1.83785	13.785	2.48332	0	2.36866	0	0	2.2038
ENSG00000181467_RAP2B	0	2.5445	7.8409	1.60087	2.62313	0	0	4.61498	0	0	0	0	0	0	5.52689	1.41967	0	0	3.18274	4.19854	3.88816	6.85181	0	0	0	0	0	3.30728	1.94401	0	9.00733	0	0	0	3.25838	0	0	5.19906	0	0	10.3033	0	10.6392	0	2.11905	0	1.80671	0	11.2501
ENSG00000135926_TMBIM1	0	2.78954	2.25517	10.3187	9.36116	0	5.38869	0	0	0	0	0	1.86112	0	0	0	0	0	0	10.619	0	0	0	0	2.84719	0	10.752	3.95571	0	2.09247	8.57226	0	0	0	2.64196	0	0	0	6.24581	2.71505	0	0	0	8.92316	0	2.75616	0	0	0
ENSG00000116701_NCF2	0	0	8.36432	0	0	3.84945	0	0	0	0	4.60707	0	0	7.07132	4.4823	5.04948	0	0	5.71798	6.22806	4.61634	5.87696	4.02869	0	5.4644	0	0	4.7156	0	0	6.43417	0	0	6.23799	0	0	0	6.26901	0	0	0	0	0	0	0	13.4467	0	0	0
ENSG00000138674_SEC31A	0	0	5.79959	0	0	0	0	0	0	0	0	6.74229	0	0	2.97016	7.87085	2.66672	0	0	0	0	3.20483	0	7.22937	6.08274	6.36255	0	0	0	0	8.77461	3.88313	0	5.90803	0	0	5.50394	0	5.41777	2.84917	0	6.64659	2.15407	0	0	0	0	1.35861	1.25672
ENSG00000173692_PSMD1	0	2.77201	10.4473	10.6057	7.00683	0	3.18006	0	0	0	0	0	0	0	0	7.44933	6.95416	0	3.42574	0	2.11455	6.27284	0	0	0	0	0	0	0	0	3.18051	2.16193	0	1.5889	0	0	0	5.46274	6.22557	0	0	0	0	6.6297	5.73971	3.62637	0	11.1535	0
ENSG00000163386	0	8.44141	1.96733	2.94754	6.58421	0	6.9904	0	0	0	0	3.3463	8.01042	8.87485	1.75031	7.2399	0	7.24097	0	4.95557	8.23174	4.2839	0	0	6.34758	3.58334	2.81311	1.92552	3.55427	0	6.22543	0	0	0	0	0	0	0	0	0	7.22786	7.95017	0	2.74633	0	0	0	0	1.54709
ENSG00000101040_ZMYND8	0	9.84416	7.1671	6.38403	9.94151	0	0	0	0	0	0	0	7.7771	6.62671	0	0	0	6.63298	0	2.51023	2.45487	7.80459	3.66408	0	6.80724	4.73199	4.35381	0	0	0	6.457	3.66597	0	8.48836	0	0	0	0	0	0	8.00673	0	0	10.3682	0	0	0	0	0
ENSG00000117410_ATP6V0B	0	0	0	3.03118	7.05561	3.59826	10.5053	0	6.39363	0	0	0	0	0	10.8732	0	0	0	0	0	0	0	0	0	0	8.36509	0	2.64008	0	3.38081	3.92212	8.02378	2.34205	0	0	0	5.86798	0	5.78136	11.4359	0	1.83432	0	0	0	3.21738	2.43513	0	0
ENSG00000224411_HSP90AA2P	0	6.38158	4.76995	0	0	0	5.38152	0	0	0	0	0	0	5.39482	0	6.51415	0	7.35618	0	6.06054	3.14446	4.17923	0	6.95827	0	0	7.71202	0	6.61555	0	5.75977	3.19897	0	0	0	0	0	0	0	0	0	0	0	0	0	0	0	0	0
ENSG00000127481_UBR4	4.17739	0.68746	6.66536	9.36936	10.6881	0	0.567945	5.19448	3.68841	5.66194	1.91494	0	0	0	2.26224	0.509041	0	7.9956	2.83235	3.28824	7.46552	4.37761	1.49396	7.12257	0	0	7.68033	1.32098	1.28597	0.743279	8.32295	4.02513	0	7.17385	0	3.40837	4.12384	4.25174	0	0	7.9078	0	0	0	0	0	0.705763	0	0
ENSG00000203875_SNHG5	0	5.1362	0	0	0	4.23304	4.31478	0	0	0	0	0	0	0	0	0	0	0	0	0	4.61005	0	0	6.80617	5.458	0	5.21439	0	0	0	7.41929	0	2.91117	9.08306	0	0	0	0	0	0	0	9.07591	7.583	0	0	0	0	0	0
ENSG00000125356_NDUFA1	0	5.33486	0	9.7788	10.9787	0	0	0	0	0	5.51306	0	10.5072	7.30378	0	0	0	0	0	0	0	10.5485	0	0	0	0	0	0	0	0	8.3563	0	0	0	0	0	0	0	0	0	0	0	0	0	0	0	0	0	0
ENSG00000163931_TKT	0	6.41008	7.71041	0	0	0	6.82211	0	4.99505	0	0	0	0	2.87281	0	9.2984	0	0	2.65559	0	0	0	0	10.8847	0	0.925036	8.16524	0	0	0	0.908791	2.7378	0	2.69186	0	0	4.48184	0	0	0	0	0	0	1.09383	0	2.03089	0	1.3247	0
ENSG00000147604_RPL7	0	7.03147	0	0	10.7525	0	0	0	0	0	0	0	9.00626	0	0	8.39115	0	9.40624	0	0	0	7.74577	0	7.24317	0	10.0744	8.77088	0	8.47517	0	6.39806	2.84602	0	0	0	0	0	0	0	0	0	0	0	0	0	0	0	0	0
ENSG00000120705_ETF1	0	2.09642	0	0	0	0	8.60026	0	0	0	3.07661	0	0	5.32938	2.96234	2.47037	0	7.70226	4.51771	5.80508	6.61944	6.62984	0	0	0	9.643	0	0	10.615	0	9.38027	0	0	0	0	5.71754	0	0	0	0	0	0	0	0	8.55938	0	5.69494	0	0
ENSG00000141452_C18orf8	0	7.84651	0	0	3.54067	3.8053	0	0	6.61545	0	0	5.35989	0	7.27616	8.50204	0	0	9.81453	0	5.92214	4.17587	5.25794	3.98415	7.42098	0	8.35992	9.75412	7.37572	0	0	6.90139	6.05145	0	0	0	0	0	0	0	0	0	9.96466	0	0	0	0	0	0	9.11715
ENSG00000100345_MYH9	0	0	4.34536	3.01391	0	0	5.53017	0	0	0	0	0	7.06975	1.42113	0	1.11521	2.69174	0	0	3.70995	3.11925	8.94215	2.58673	6.19327	0	4.84084	7.35178	0	2.31181	0	0	0	0	5.88154	0	0	4.56376	5.66547	4.47943	0	0	0	0	0	8.28983	0	1.45383	0	1.27403
ENSG00000123610_TNFAIP6	0	0	0	0	0	0	8.64882	0	0	0	0	0	0	10.8683	0	0	0	0	0	4.57815	0	0	0	7.83401	0	8.72658	5.85433	0	12.5161	0	9.56501	0	0	0	0	0	0	0	0	0	0	0	0	0	0	0	3.44377	0	0
ENSG00000136930_PSMB7	0	0	0	9.60522	0	4.26692	8.21513	0	0	0	0	0	8.42646	11.0242	0	0	0	0	8.13967	0	10.1208	9.48607	0	0	0	7.52071	6.54819	0	0	0	8.90027	4.14573	0	0	0	0	0	0	0	0	0	0	0	0	0	0	0	0	0
ENSG00000145358_DDIT4L	0	0	0	0	0	0	4.94685	0	0	0	3.63549	0	0	0	3.51607	0	0	0	0	0	0	0	0	0	0	0	9.27585	0	0	0	3.60231	10.2305	0	5.90599	0	0	0	6.23727	0	0	0	0	2.17423	2.20229	0	0	0	0	0
ENSG00000143569_UBAP2L	0	4.86437	0	0	8.98648	0	0	4.82548	8.61622	0	0	0	2.67058	0	2.36909	0	0	10.2294	0	2.53865	2.48304	3.46197	0	0	0	6.06715	0	0	0	4.38989	5.85059	5.20654	0	0	2.18954	0	0	0	0	0	8.04099	0	0	0	12.3317	2.296	1.62146	12.2646	0
ENSG00000009307_CSDE1	0	1.85577	0	8.74312	0	2.96809	0	2.60754	9.13526	0	0	4.46383	4.85737	0	0	5.79355	0	0	3.28645	2.86226	3.99665	10.0619	0	6.90002	4.27019	1.31305	0	2.07546	0	7.82389	8.82879	0	0	0	0	0	0	0	0	0	9.42026	0	0	0	0	2.60854	0	0	0
ENSG00000110696_C11orf58	7.61204	0	0	3.66616	7.4995	0	0.754149	0	0	0	0	0	4.04199	0	0	1.14041	0	5.31949	0	7.45732	2.79822	7.08022	5.40498	0	3.57574	4.06685	0	0	2.34904	4.58636	6.87476	0	0	3.0325	0	0	0	0	0	2.09459	0	0	0	0	0	0	1.48351	0	0
ENSG00000066697_MSANTD3	0	0	0	0	9.32583	0	0	0	0	0	0	0	0	3.57064	0	8.01206	0	5.87093	0	5.32871	0	3.86828	0	2.05745	0	0	6.50997	0	0	0	0	0	0	0	0	0	0	0	0	0	0	11.2015	0	0	0	0	2.73114	0	0
ENSG00000167468_GPX4	0	0	11.3144	7.17462	0	0	10.1029	0	0	0	0	5.92212	3.82828	4.535	0	4.99263	0	7.8798	0	0	10.5913	0	0	8.77941	8.85155	5.56165	0	0	0	0	9.97488	0	0	6.45671	0	0	0	0	0	0	0	0	0	0	0	0	0	0	0
ENSG00000197102_DYNC1H1	0	8.20155	9.29808	0	10.5605	0	0	0	0	0	0	0	0	0	0	0	0	8.06141	0	10.955	4.50871	3.2192	0	2.4375	8.1586	8.0051	0	0	0	0	8.20005	0	0.93293	0.727841	0	0	3.78889	0	0	0	0	0	5.37662	0	1.21281	0	1.5701	0.929011	1.38176
ENSG00000143226_FCGR2A	0	3.24952	0	0	3.33426	0	6.35237	0	0	7.57331	0	0	0	0	0	0	0	0	0	0	0	0	0	0	0	4.74017	0	7.68939	4.14665	8.11178	6.39577	2.13146	0	0	10.5743	5.51393	0	0	0	0	0	0	0	0	9.57446	0	0	0	0
ENSG00000109475_RPL34	0	6.62564	8.88153	4.76356	5.85598	0	8.46705	0	0	0	0	0	0	0	0	7.51323	0	9.04433	0	7.87666	0	0	0	5.71441	0	5.61016	8.01888	0	0	0	8.19759	7.16989	8.17671	7.64338	0	0	0	0	0	0	0	1.87712	0	0	0	0	0	2.38305	2.24644
ENSG00000126267_COX6B1	0	0	0	0	0	0	9.78007	0	0	5.5779	0	0	0	4.0926	0	0	0	12.0374	0	5.30599	0	11.8749	0	4.8583	0	0	0	9.43632	4.32019	0	5.76753	0	0	0	0	0	0	0	0	0	0	0	0	0	0	0	0	0	0
ENSG00000008988_RPS20	0	9.22309	0	0	0	0	8.23733	3.45986	0	0	0	0	0	0	0	0	5.10367	0	0	11.1067	0	0	0	8.85515	6.94414	0	0	4.31735	0	0	8.18641	0	2.56291	0	4.82537	0	0	0	0	14.0007	0	2.0338	2.19817	0	0	3.46095	0	0	0
ENSG00000163468_CCT3	0	0	10.8377	0	0	0	7.78402	0	0	0	0	0	0	9.97108	0	8.31403	0	0	0	0	0	0	0	0	0	4.6083	0	0	0	0	10.7237	0	0	0	0	0	0	0	0	0	0	0	0	2.67088	0	0	0	0	0
ENSG00000169714_CNBP	0	4.05711	0	0	0	0	6.96167	0	0	0	0	0	0	0	0	0	0	0	0	0	0	0	0	12.0806	0	0	4.74677	0	0	0	0	4.29651	3.08179	2.67556	0	0	0	0	0	0	9.99802	0	0	0	0	4.02039	0	3.07452	0
ENSG00000153113_CAST	0	3.04835	0	6.67166	0	0	6.04736	1.74736	0	0	0	0	2.4106	1.1432	0	4.84418	0	0	4.87604	3.65629	2.70908	3.86791	0	1.92991	7.79965	7.66518	3.17152	6.92474	0	6.68239	0	1.28976	0	3.92546	1.65473	0	0	0	0	0	0	0	0	0	0	1.74821	1.1718	0	1.01558
ENSG00000122218_COPA	0	4.90821	5.46665	3.19213	0	2.86841	0	0	0	0	0	0	11.4089	8.17017	0	1.4204	0	0	0	8.70732	1.91208	0	0	0	7.07116	0	10.2871	0	10.4807	0	0	1.95735	0	0	2.40272	0	5.06872	0	0	0	0	0	0	0	0	0	0	0	0
ENSG00000151247_EIF4E	4.95456	3.67674	7.3674	3.66898	4.35401	4.85409	6.23079	0	0	2.85268	2.55201	0	4.97883	0	0	7.85799	0	5.52964	0	0	4.44712	0	8.76393	0	6.1418	0	0	0	7.21653	0	6.56527	0	0	3.18908	0	0	0	0	0	0	0	2.07867	0	0	6.82889	6.85463	0	9.78419	8.96994
ENSG00000198618_PPIAP22	9.729	0	0	10.8005	11.3367	0	6.18519	0	0	0	0	0	0	0	0	8.56475	0	5.35381	0	12.7188	10.9201	10.8535	0	0	0	0	10.1049	0	8.86	0	10.4071	0	0	0	0	0	0	0	0	0	0	0	0	0	5.42228	0	0	0	0
ENSG00000135090_TAOK3	0	0	2.21424	7.35902	0	0	2.13133	1.91604	5.8219	0	2.90186	0	4.49746	4.38618	1.98452	9.84598	3.35857	0	4.63457	8.08085	4.36122	8.41195	0	0	0	4.65824	5.77403	0	8.45333	0	0	9.45417	0	8.61475	0	0	0	0	5.2141	0	0	8.30355	0	8.08418	1.57203	1.91692	0	0	0
ENSG00000106853_PTGR1	0	4.10442	0	0	7.76289	0	0	0	0	0	0	0	9.00306	8.58757	8.24479	0	0	0	0	0	0	0	0	0	5.23937	2.97944	9.87311	8.38387	6.08339	0	9.96344	0	0	6.81506	0	0	0	0	0	0	0	0	0	0	0	0	0	0	0
ENSG00000141232_TOB1	0	0	0	8.19357	9.03477	10.0074	9.70981	0	0	0	0	0	0	0	0	6.70895	0	0	4.39169	0	0	5.73293	0	0	6.16995	0	0	0	0	2.9264	0	3.93132	0	10.9649	11.2458	0	0	0	0	0	0	0	0	0	0	0	2.84422	0	2.59467
ENSG00000132963_POMP	0	5.0299	0	0	8.78314	0	3.22381	0	0	0	0	0	7.93891	0	0	0	0	0	0	0	9.82262	7.42704	0	0	0	0	9.9332	0	0	0	9.20707	4.70973	0	8.42115	0	0	0	0	0	0	0	0	0	0	0	4.42955	0	0	0
ENSG00000166441_RPL27A	0	5.68085	0	0	6.26817	0	7.45722	0	0	0	0	0	6.69533	5.10595	0	7.10375	0	1.9115	0	8.78974	3.03262	1.85312	2.85534	8.42956	4.69401	0	8.2428	0	8.07761	0	5.16159	9.01719	0	1.95879	0	0	0	0	0	12.1478	0	0	0	8.01617	0	0	0	0	0
ENSG00000130032_PRRG3	0	0	2.00833	0	0	3.73809	0	0	0	0	0	4.32561	1.63651	0	0	1.40153	0	0	3.15689	0	0	0	4.46908	1.90538	1.40842	1.88174	0	2.76856	1.92255	1.85412	1.85665	0	0	8.43849	0	0	6.01728	0	0	2.4486	0	2.39945	3.21174	1.43009	0	2.48824	1.786	2.45838	1.58338
ENSG00000198363_ASPH	0	1.0744	5.0644	1.92251	2.78723	0	0	0	0	0	1.81142	0	8.77212	0	0	8.19865	2.19816	1.29712	3.59585	4.07774	5.45794	3.88621	9.31319	0	5.8032	0	7.74408	0	6.07572	0	1.50378	6.45947	1.03947	7.52218	3.67376	0	0	0	0	0	0	0	0	0	8.50625	0	0	0	0
ENSG00000254475_OR2AT1P	9.15261	0	0	0	0	0	0	5.33846	0	0	0	0	0	0	0	11.4582	0	0	0	7.60961	6.14033	13.2756	0	0	0	0	10.3007	0	11.4624	0	0	0	0	0	0	0	0	0	0	0	11.3721	0	0	0	10.304	0	0	0	0
ENSG00000146070_PLA2G7	0	0	6.6196	0	4.81455	0	5.5609	0	0	0	0	0	2.46649	6.35968	0	0	0	6.75767	0	0	8.51939	0	0	0	0	7.99203	0	0	0	0	0	0	0	9.94932	0	0	0	0	0	0	9.37711	0	0	0	0	3.44583	0	0	0
ENSG00000197111_PCBP2	0	7.67097	0	0	0	0	5.13083	0	0	0	0	0	4.21545	1.48006	0	5.00436	0	0	0	0	5.6498	7.50959	0	1.02874	0	1.01233	1.75356	0	9.23243	0	5.16023	8.37759	0	0	0	0	0	0	0	2.13031	0	0	0	1.19149	2.57675	2.16778	1.51353	2.13955	0
ENSG00000149187_CELF1	6.35506	9.58705	0	0	10.1373	0	8.50034	0	0	0	0	0	1.83637	0	0	2.00078	0	0	0	0	10.272	1.48543	0	1.41888	7.36959	9.74449	1.54015	0	0	0	4.27623	0	0	6.10079	0	0	0	0	0	0	0	9.15494	1.59215	0	0	0	1.99455	0	0
ENSG00000139218_SCAF11	5.18437	5.72186	7.85474	0	1.88616	0	0	0	0	0	0	0	7.4443	0	0	9.43383	3.20118	4.69849	0	2.00849	9.28603	0	0	0	4.22041	0.778863	0	0	4.7167	0	2.55874	0	0	4.93441	0	0	0	4.298	0	0	0	0	0	0	0	0	0	0	0
ENSG00000057657_PRDM1	0	0	0	0	0	3.73704	2.91585	0	0	0	0	0	7.04071	0	2.56265	8.21886	0	0	0	0	5.6344	0	5.8417	0	0	1.22746	4.18631	0	0	0	5.93666	0	0	0	0	0	0	5.16968	5.9294	2.44768	8.27656	0	0	0	8.35964	2.48731	0	0	0
ENSG00000141367_CLTC	0	0	8.11281	0	7.14149	0	2.08503	0	0	0	0	0	7.94846	1.24123	0	4.17513	0	0	0	9.00887	0	7.54593	0	0.842255	4.25941	4.68978	3.04112	0	0	1.3278	8.78142	7.10814	0	0	0	0	0	0	0	0	0	0	0	0	0	1.87285	1.27137	0	0
ENSG00000105193_RPS16	0	0	0	3.42542	0	0	5.54742	0	0	0	0	0	2.62212	4.19578	0	2.32597	0	6.40864	5.31187	6.80641	5.09092	7.25381	0	0	0	0	4.33168	0	0	0	2.07204	9.80018	0	6.96198	0	0	0	6.43667	0	11.1336	0	0	0	0	0	3.61743	13.8404	0	0
ENSG00000172785_CBWD1	0	0	0	0	0	3.38869	5.0689	6.67754	0	6.47543	4.52397	3.42595	0	1.14314	0	7.08117	0	0	6.42775	0	2.70898	0	4.2505	4.10081	6.17208	3.40834	0	7.82715	5.93016	4.72382	2.50966	3.2733	4.66065	5.95296	0	0	0	0	0	0	7.31537	8.06566	0	5.47099	0	9.47874	0	0	0
ENSG00000126653_NSRP1	0	6.87108	9.11229	0	6.34642	0	0	0	0	3.33741	0	0	8.42845	0	0	7.19635	3.48283	0	0	0	3.93866	7.06562	0	0	5.68338	0	5.17943	0	6.29663	0	5.0866	0	1.99776	0	6.57781	0	0	5.56604	0	0	0	0	6.60446	0	8.97846	2.82897	0	0	0
ENSG00000143376_SNX27	0	1.59401	0	0	7.16243	0	0	0	0	2.77866	0	4.10743	0	0	0	0	0	0	0	0	0	0	0	0	0	0	0	3.74293	2.52539	6.34418	1.6935	0	0	1.91892	0	6.01378	5.79054	0	4.73143	0	8.0479	0	1.26829	2.41493	4.36124	3.67688	2.37121	0	1.4339
ENSG00000210127_MT-TA	0	9.3585	0	8.52583	8.86881	0	10.2403	0	0	0	0	0	10.6048	0	0	0	0	8.17457	0	0	7.96923	0	0	0	8.25828	7.95803	0	0	0	0	8.92065	9.02754	0	8.23839	0	0	0	0	0	0	0	0	0	0	0	0	0	0	0
ENSG00000155366_RHOC	0	0	0	0	2.32064	0	1.30964	0	0	0	0	0	5.67198	0	0	6.67476	0	0	0	5.77512	8.69952	3.36899	0	0	1.85358	0	7.94161	0	0	2.35953	6.58898	0	2.19284	6.93273	0	0	0	0	0	0	0	0	0	0	0	0	0	0	0
ENSG00000181381_DDX60L	0	4.09775	0	0	7.94987	0	0	0	4.65299	2.20192	0	0	10.591	3.74055	0	0	0	3.81503	0	3.98601	1.93868	1.34826	2.22972	0	0	0	8.60529	0	0	1.24439	0.753823	3.50436	0	0	0	0	5.10375	0	0	0	0	0	0	0	0	0	0	0	0
ENSG00000144713_RPL32	0	8.04662	0	7.94514	0	0	8.34184	0	0	0	0	0	0	9.75786	0	8.48265	0	0	0	10.3879	0	9.57718	0	0	0	1.72108	8.51255	0	0	2.45264	5.77663	0	0	6.25494	0	0	5.79568	0	0	3.10903	0	0	0	1.96315	0	0	0	0	0
ENSG00000122862_SRGN	0	0	9.93478	0	0	0	0	0	0	0	0	0	3.5852	0	0	4.18021	0	5.06905	0	6.48788	3.91806	7.1256	0	0	0	0	0	0	0	0	0	0	0	0	0	0	0	0	0	0	0	3.07642	0	0	0	0	0	0	0
ENSG00000057608_GDI2	0	10.0017	0	7.08969	0	0	0	0	0	0	0	0	0	2.24105	0	0	0	0	0	0	8.20776	10.2714	0	3.80733	3.81287	0	0	5.04928	0	0	8.94024	0	0	0	0	0	0	0	5.59491	0	0	0	5.73243	0	0	0	0	2.18501	0
ENSG00000204387_C6orf48	0	0	0	0	3.31702	0	8.9134	0	7.36288	0	4.32632	0	0	0	4.20275	4.20655	5.79473	10.4119	5.83675	6.34748	5.61391	5.42225	0	10.9775	10.3413	0	11.2044	0	0	0	0	0	0	0	0	0	0	0	6.74612	0	0	0	0	0	3.65758	0	0	0	0
ENSG00000214389_RPS3AP26	0	0	0	0	0	0	5.75979	0	0	0	0	0	0	0	0	0	11.6364	0	0	11.0173	0	8.75653	0	0	0	9.40236	0	0	8.31364	0	9.34445	10.3777	0	0	0	0	0	0	0	12.4726	0	0	0	6.38433	0	0	0	0	0
ENSG00000153253_SCN3A	0	0	4.61716	0	0	0	0	6.24301	8.6084	6.56577	0	8.33285	1.902	1.34076	2.8826	5.37455	7.03019	3.18638	0	3.97464	1.46264	0	0	4.74625	4.62174	2.42121	0	6.78683	7.20651	6.10613	5.13032	5.85307	7.13317	7.39491	0	0	7.37965	4.56841	4.35507	0	0	6.65669	0	3.71112	9.89751	2.80411	6.68218	0	6.17522
ENSG00000250182_EEF1A1P13	0	7.25376	0	6.20715	0	0	6.63547	6.73219	0	0	0	0	6.09799	4.49817	0	0	0	7.54334	0	8.60707	4.6862	8.00857	0	5.67859	0	7.75378	7.84556	0	0	0	6.91717	7.50567	0	0	0	0	0	0	0	0	0	0	0	0	0	0	0	0	0
ENSG00000168461_RAB31	0	0	9.3788	8.05862	3.26955	3.00566	0	0	0	0	0	0	5.01066	0	2.72157	0	0	0	4.81075	4.74659	2.02967	5.11456	0	6.74645	0	0	0	0	0	0	6.59362	0	0	6.27088	0	0	0	0	0	2.60405	0	0	0	1.55123	0	0	0	0	0
ENSG00000204256_BRD2	0	2.35313	3.1484	2.62884	7.44535	0	11.219	0	0	0	2.50164	0	0	2.34987	0	2.39842	0	6.7723	2.97616	5.33464	3.00754	4.0329	0	3.81767	7.25849	0	8.77546	0	0	0	6.43086	3.43254	0	6.04671	0	0	0	0	0	0	0	10.3624	5.14606	0	0	0	0	0	6.30262
ENSG00000242247_ARFGAP3	0	3.30997	0	0	9.77621	0	0	0	0	0	0	0	0	3.30633	3.3569	4.04018	0	0	0	0	0	0	0	10.6211	0	0	0	6.55497	0	0	0	0	0	2.02552	0	0	0	0	0	0	0	0	0	0	0	0	0	0	2.25047
ENSG00000137491_SLCO2B1	0	0	4.89329	7.9007	7.6318	0	0	0	0	2.50261	0	0	10.3078	1.38007	2.11531	10.1401	0	1.64074	2.67206	2.27746	6.53625	10.3459	3.40139	0	0	0	0	0	0	1.47227	0	7.60373	0	0	1.94456	0	0	0	0	0	0	0	0	0	0	2.04568	0	0	0
ENSG00000168887_C2orf68	0	0	12.0042	3.64324	0	4.23273	1.88735	0	6.07783	3.44877	0	4.83156	6.47906	2.13962	0	10.3214	5.81845	4.80795	4.57533	6.37133	6.62301	6.62864	8.2085	0	0	0	0	0	0	0	0	0	0	0	0	0	0	0	0	0	0	0	0	0	0	2.93535	0	0	0
ENSG00000079459_FDFT1	0	0	5.81959	3.42643	7.13157	0	7.05182	0	0	0	2.92166	0	10.6305	6.71469	0	10.0923	0	9.37005	0	0	0	6.33059	0	0	0	0	0	6.54643	2.1422	0	0	3.50631	0	0	0	0	0	0	0	0	0	1.45614	7.17566	2.36355	0	0	0	0	0
ENSG00000082996_RNF13	0	3.21635	3.53427	0	0	0	0	0	0	0	0	0	9.47162	0	0	0	0	0	0	0	3.38899	0	0	10.7008	0	8.92247	9.23167	2.60637	0	0	7.9724	0	3.15647	0	0	0	0	0	0	0	0	0	0	0	0	0	2.40241	0	0
ENSG00000123200_ZC3H13	0	0	4.95406	3.27059	0	0	2.99374	0	0	0	0	0	2.91454	1.30152	4.02062	0	0	10.7741	0	2.1754	2.9473	0	0	0	0	1.41426	0	0	8.03535	0	1.39277	0	0	6.44317	0	0	0	4.5058	0	0	0	0	0	0	0	0	0	1.25948	0
ENSG00000235174_RPL39P3	0	11.453	0	0	0	0	9.16427	0	0	0	0	0	9.88791	10.5914	0	0	0	0	0	0	9.95796	0	0	0	0	11.024	6.01923	0	0	0	0	0	0	0	0	0	0	0	0	0	0	7.45484	0	7.12169	0	0	0	0	0
ENSG00000171988_JMJD1C	0	4.95786	0	6.15297	0	2.18976	3.62583	0	0	0	0	0	6.34598	2.69009	0	3.25227	0	0	0	0	5.58072	0	0	0	5.4895	0	0.928655	0	2.89597	0	0	3.63325	0	3.38102	0	4.49443	0	0	0	0	7.48819	0	0	0	6.49034	0	0	0	0
ENSG00000163162_RNF149	0	5.7547	8.06367	2.64261	8.82529	0	0	0	0	0	0	0	0	3.36814	0	4.19256	0	3.20419	6.71716	3.08123	4.23314	8.51691	0	5.34876	5.16332	0	4.12761	0	5.712	7.11547	0	7.78291	0	8.89997	0	0	0	0	6.32095	0	0	2.72838	0	0	9.05387	0	0	0	0
ENSG00000078304_PPP2R5C	0	0	7.96632	7.8892	0	0	0	6.47948	4.42978	0	0	0	7.26786	2.38078	1.67247	3.39314	7.07182	0	0	2.59737	5.47217	6.34396	2.86376	0	0	8.05796	0	1.19835	0	0	0	1.17479	1.005	5.19417	0	0	3.92611	4.05291	4.79278	10.9806	7.11657	0	0	0	10.7547	12.7371	0	0	0
ENSG00000145495_MARCH6	0	7.40845	0	8.82677	3.01768	4.19569	5.9033	1.84254	0	0	0	0	0	0	0	6.7538	0	0	0	0	6.64027	3.45251	3.68619	0.824416	7.87689	4.51463	0	5.73406	0	0	0	0	0	0	0	0	0	0	0	0	0	0	9.07719	8.36708	0	0	0	0	0
ENSG00000125347_IRF1	0	0	7.83261	0	8.05062	0	0	0	0	0	0	4.04839	0	9.8731	0	9.80941	0	0	2.89956	4.28625	6.90985	5.81826	0	5.40786	0	9.63134	0	3.68495	3.33765	2.39731	6.63527	2.48755	0	0	2.14614	0	0	4.88643	0	0	7.98538	0	0	0	0	0	1.58402	11.802	0
ENSG00000253683	0	9.10488	9.23417	8.05092	0	0	7.2865	0	0	0	0	0	0	7.88195	0	0	0	0	0	0	6.50302	6.62767	0	8.97044	8.78041	8.80094	0	0	0	0	9.76482	0	0	0	0	0	0	0	0	0	0	0	0	0	0	0	0	0	0
ENSG00000165525_NEMF	0	0	6.59763	0	5.09778	0	0	0	0	0	0	0	0	7.80634	0	0	0	3.41358	0	4.21273	5.73648	0	5.07491	2.65733	0	7.18296	0	8.40173	0	0	4.6626	0	0	0	0	0	0	0	0	0	0	0	0	0	0	0	0	0	0
ENSG00000003056_M6PR	0	8.00248	0	0	2.39536	0	0	0	0	0	0	0	0	0	0	0	0	2.64616	0	3.39998	0	0	0	0	0	0	0	0	0	0	8.14827	0	2.26586	0	0	0	0	0	0	0	0	0	0	1.94687	0	0	0	0	0
ENSG00000136603_SKIL	0	4.34849	0	0	5.00098	0	1.72084	2.25327	0	0	0	0	0	0	0	0	0	0	5.7227	6.55089	7.7378	8.37443	0	0	0	0	2.61366	0	1.71474	0	7.76513	0	0	1.22306	0	0	0	0	5.64557	0	0	9.03763	0	6.1353	7.33815	0	0	0	8.79283
ENSG00000244398	0	0	0	0	0	0	9.94322	0	0	0	0	0	0	5.57987	0	5.06824	0	9.41321	0	10.399	11.9357	6.88381	0	0	0	0	11.8142	0	10.9607	0	10.5336	7.8133	0	7.0268	0	0	0	0	0	0	0	0	0	0	0	0	0	0	0
ENSG00000063046_EIF4B	0	5.57299	0	0	6.4498	0	2.28591	3.39794	0	6.75264	0	0	7.71876	7.46848	0	3.86794	0	2.90015	0	0	0	0	0	0	7.89127	8.3501	2.08467	0	0	0	6.97584	0	0	8.93955	0	0	0	0	0	0	0	0	0	1.46192	2.1354	0	0	1.73454	0
ENSG00000234127_TRIM26	0	2.1519	0	11.7543	10.8877	0	0	0	0	0	0	0	2.02382	11.3333	0	0	0	0	0	0	10.4285	0	0	0	0	0	0	7.48001	0	9.1194	9.02072	0	4.37319	0	8.19993	8.93474	0	0	0	0	0	1.61937	0	0	2.52735	0	10.5159	0	0
ENSG00000160209_PDXK	0	0	0	10.703	5.12088	0	3.00086	1.79194	0	3.0624	0	0	7.84471	0	0	0.908936	4.12419	7.92467	3.24283	5.33673	8.84419	5.85378	0	8.07093	4.58466	0	10.1547	1.35279	0	0	3.83933	1.32737	1.14312	0.904789	0	0	4.17353	5.26462	4.09039	0	8.37383	0	0	0	0	1.79279	0	0	1.0478
ENSG00000158417_EIF5B	0	8.62659	0	6.78759	5.31543	0	3.43704	2.23945	0	0	0	0	0	0	0	4.55765	0	0	0	0	4.515	0	0	2.11367	8.07507	6.57546	2.26126	0	0	0	1.64067	7.46484	0	3.68536	0	0	0	0	0	0	0	0	0	0	0	2.2404	0	0	0
ENSG00000197958_RPL12	0	6.22451	7.50357	2.62571	0	0	2.55054	0	0	0	0	0	0	0	0	5.58116	0	6.93706	0	11.2378	3.00428	0	0	8.08659	0	0	8.76726	0	0	0	8.32555	0	0	0	0	0	0	0	0	0	0	5.38174	0	0	0	0	0	0	0
ENSG00000260032_LINC00657	0	0	0	1.755	0	0	0	0	0	0	0	0	0	4.86574	0	0	0	0	0	3.86001	0	0	0	3.97542	0	4.89754	2.24239	0	5.76096	0	5.87804	0	0	5.79338	0	0	0	0	0	0	0	0	0	4.87183	0	0	0	0	0
ENSG00000105993_DNAJB6	0	1.59098	1.19172	4.35541	6.36888	0	7.45574	0	0	0	0	6.20627	6.33523	9.02177	0	8.23316	0	0	0	5.62013	4.89434	7.91056	1.99803	1.1154	0	7.08321	2.93541	0	1.12803	0	0.638627	5.38486	0	4.02234	0	0	0	3.98889	0	0	0	0	0	0.782318	0	0	0	0	0
ENSG00000104765_BNIP3L	0	0	9.39028	0	0	0	4.24633	0	0	0	0	0	8.51421	0	3.04573	3.04925	0	0	0	0	8.09228	0	0	10.669	0	9.12528	1.72813	3.2617	5.77109	0	0	0	0	0	0	0	0	0	0	0	0	0	0	1.809	0	0	0	0	0
ENSG00000132155_RAF1	0	4.19298	0	0	9.4004	2.58627	3.33758	3.99509	5.26398	0	0	9.41115	2.97124	3.64321	3.69494	7.69619	0	5.61777	4.73822	5.40585	4.65204	7.53463	0	1.07967	0	0	0	5.84763	0	0	0	6.49684	5.94272	1.8666	0	0	0	0	0	0	7.97656	0	0	9.65286	0	0	0	0	0
ENSG00000148303_RPL7A	0	4.40406	6.12207	0	0	0	8.90456	0	0	0	0	0	9.70246	0	0	0	0	0	0	0	5.77535	11.8025	0	0	0	11.4929	5.00466	0	0	0	0	0	0	6.31723	0	0	6.51584	0	0	0	0	0	0	0	0	0	0	0	0
ENSG00000059804_SLC2A3	0	0	0	0	0	2.88309	0.976094	0	0	0	0	0	10.2073	7.20405	0	0	0	5.52856	4.67514	4.21571	3.60704	8.39514	0	0	0	5.09991	0	0	0	2.67914	0	0	0	0	0	0	0	5.21673	0	0	0	0	0	0	0	2.52717	0	0	0
ENSG00000054523_KIF1B	0	7.37759	8.67132	1.65547	5.39002	0	4.55805	0	4.13737	0	1.55277	0	9.79662	5.09322	1.46818	6.7769	0	0	0	0	1.55914	6.51236	0	0	0.673644	8.48914	0	2.04859	6.11401	0	2.25458	3.18986	0	0	0	0	0	0	0	0	0	6.19551	0	5.5269	0	1.41061	0	0.854858	0
ENSG00000131100_ATP6V1E1	0	0	7.71867	0	4.39523	0	0	0	0	3.87064	0	0	0	0	0	0	0	6.96238	5.01705	7.74483	0	0	0	5.7194	0	5.76028	9.93822	0	6.7288	9.29461	4.05164	0	0	0	0	0	0	0	0	0	0	0	0	2.12354	0	3.34138	2.54878	0	0
ENSG00000215301_DDX3X	0	5.12124	0	0	0	0	0.918769	0	5.48878	0	0	0	0	9.33036	0	3.9125	0	0	0	4.10329	0	0	0	3.34259	0	0	0	0	0	0	4.8297	0	0	3.9042	0	0	0	0	0	0	8.20607	8.02995	0	2.07882	0	0	1.73535	0	0
ENSG00000034677_RNF19A	0	0	0	0	4.4821	0	0	0	0	0	0	0	0	0	0	0	0	0	0	2.80416	0	2.04131	4.94268	0	0	0	0	0	0	0	1.91319	0	0	6.22957	0	0	0	0	0	0	0	0	0	0	0	0	0	0	0
ENSG00000229644MPTP1	0	2.80661	0	0	4.33666	0	5.96817	0	0	0	3.86884	0	9.5478	0	4.69308	8.30773	4.35479	4.07083	0	0	4.42972	3.99561	5.19727	0	0	2.96298	3.68794	0	0	0	8.31991	0	0	0	0	0	0	0	0	0	0	0	0	0	0	3.6636	0	0	0
ENSG00000056097_ZFR	0	5.19031	10.8539	6.91284	0	0	1.86036	0	5.46722	0	0	0	10.2437	0	0	3.35476	3.0362	8.62893	3.98551	0	3.47802	10.2311	0	1.19315	9.48311	0	0	0	0	0	5.64758	0	0	0	0	0	0	6.05807	0	2.37237	0	12.3824	1.3498	0	0	0	1.71996	1.63521	0
ENSG00000188375_H3F3C	0	8.0928	7.01008	0	6.9457	0	7.63653	0	8.12873	0	0	0	0	5.86057	4.93948	6.1387	0	6.83545	0	8.10438	0	8.33209	0	6.52795	6.91873	0	4.87685	0	0	0	6.17593	0	0	0	0	0	0	0	0	4.80467	0	0	0	4.42517	0	0	0	0	0
ENSG00000125753_VASP	6.88537	0	0	0	3.31305	0	7.37864	0	6.36726	0	0	0	0	0	3.27509	1.96405	0	5.30814	5.42579	5.93399	3.93997	6.30899	0	0	1.9723	0	0	9.0917	0	0	7.46812	0	0	4.58916	3.98567	0	0	0	0	3.15058	0	1.81516	0	0	2.76383	0	0	0	0
ENSG00000137309_HMGA1	0	5.72318	0	7.26296	9.51987	0	8.20639	0	0	0	3.97299	0	8.05709	7.4547	0	4.55156	0	9.02734	0	8.28173	0	0	0	4.00182	5.03003	2.22397	5.4532	0	0	0	6.44358	0	0	0	0	0	0	0	0	0	0	0	0	0	0	0	0	0	0
ENSG00000075420_FNDC3B	0	0	0	1.94886	5.9984	0	2.94831	0	0	0	0	0	2.3326	6.0809	1.74436	7.70875	0	4.63819	0	0	7.2891	0	0	4.01006	0	3.97974	0	0	0	0	0	0	0	0	0	0	0	0	0	0	0	0	0	3.05284	0	0	0	0	0
ENSG00000010310_GIPR	0	5.4053	0	0	0	0	0	0	0	0	0	8.00562	0	0	0	0	0	0	0	5.54614	0	0	3.38851	0	0	1.48754	0	3.13962	0	9.29129	9.75211	3.10243	0	0	0	0	0	0	0	0	0	9.91921	0	0	0	0	0	0	0
ENSG00000244313	0	9.27018	0	5.58925	11.1513	0	8.05918	10.5764	0	0	0	0	0	7.61907	0	0	0	0	0	0	0	0	0	0	0	9.16172	4.28664	0	0	0	5.00052	0	0	0	0	0	0	0	0	14.5696	0	0	0	0	0	0	0	0	0
ENSG00000153187_HNRNPU	0	2.18599	6.68582	1.31808	2.26015	0	8.25466	0	0	0	0	0	3.77028	0	0	5.99436	0	5.26424	0	7.22648	7.67105	3.59283	0	6.23047	0	8.85118	8.14234	0	0	0	6.86935	0	0	4.17949	0	0	0	0	0	0	0	0	0	0	10.5688	0	0	0	0
ENSG00000232810_TNF	0	0	0	0	0	0	13.3947	0	0	0	0	0	0	0	0	0	8.5717	0	0	4.4941	0	0	0	0	0	0	0	0	0	0	0	0	0	0	0	0	0	0	0	0	0	0	0	0	0	0	4.29242	0	0
ENSG00000166946_CCNDBP1	6.51213	0	0	0	0	5.42624	1.82689	6.36655	0	10.1587	0	0	0	0	0	2.45128	5.01742	3.78096	5.46307	4.59432	5.2415	8.92874	6.97408	8.00568	0	0	2.39531	4.07265	0	6.60146	2.19158	9.71874	0	3.5974	6.12057	0	0	0	0	0	0	0	0	11.546	3.84612	2.86303	4.14261	0	0
ENSG00000136938_ANP32B	0	9.70072	4.44621	9.50703	3.27791	0	0	0	0	0	0	0	0	0	0	0	0	6.03196	0	0	5.82924	0	0	3.38495	0	8.38169	0	0	5.30023	0	2.46186	5.88949	0	2.72534	0	0	0	0	0	0	0	0	0	0	0	0	0	0	0
ENSG00000103035_PSMD7	0	9.34477	0	2.49269	9.7751	0	4.20096	0	0	0	0	0	0	0	0	0	0	0	0	0	6.83465	3.87952	0	5.78696	0	6.24489	8.39013	0	0	0	7.00979	10.7531	0	0	0	0	0	0	0	0	0	0	0	0	0	0	4.56976	0	0
ENSG00000143933_CALM2	0	0	3.9889	0	0	0	4.88546	8.06894	0	0	0	0	5.0062	0	0	0	0	0	0	0	3.16841	0	5.98736	0	0	4.97235	7.10978	5.71433	0	7.32725	7.365	8.45603	0	6.3164	0	0	0	0	0	0	0	0	0	0	0	0	0	0	0
ENSG00000196230_TUBB	6.98491	0	0	0	0	0	0	0	0	0	0	0	7.70591	5.51581	0	2.03935	0	7.27406	4.95453	0	5.20517	8.59641	0	0	2.04774	0	0	0	0	0	10.4808	7.6362	0	2.03263	0	0	0	0	0	0	0	0	0	2.07406	0	0	0	0	0
ENSG00000143466	0	0	0	0	0	0	0	0	0	0	0	0	0	0	0	9.63408	3.87892	0	0	3.47452	6.28965	5.43091	0	0	0	0	0	5.00502	0	2.50201	0	11.5545	0	3.66012	0	0	0	0	0	0	0	0	0	2.81665	0	3.20542	0	0	0
ENSG00000132507_EIF5A	0	4.09689	4.82865	3.32706	4.18592	0	2.8809	0	0	6.30324	0	0	4.33107	4.09308	0	5.62615	0	0	0	8.68811	4.67479	0	0	7.42804	0	0	4.6917	0	0	0	5.60141	0	0	2.23249	0	0	0	0	0	9.90894	0	6.66074	0	0	10.0034	0	5.31686	0	2.46648
ENSG00000198830_HMGN2	0	0	0	0	0	0	6.5112	0	0	0	0	0	10.4812	0	0	0	0	7.1652	0	0	8.42714	0	0	10.4982	0	7.4764	9.3225	0	0	0	5.09798	0	0	7.83691	0	0	0	6.48913	0	0	0	0	0	0	0	0	2.85014	0	0
ENSG00000197756_RPL37A	0	5.28367	0	0	0	0	5.08713	0	0	0	0	0	0	5.88342	0	0	0	6.91937	0	8.12754	7.1267	0	0	5.44398	0	6.39535	8.05991	0	0	0	8.7369	0	0	0	0	0	0	0	0	2.52675	0	0	0	0	0	0	0	0	0
ENSG00000150938_CRIM1	0	0	0	0	1.70477	0	0	0	0	0	0	0	0	3.23924	0	7.99325	2.97627	8.71229	3.01368	4.01822	7.81948	1.86348	0	7.87859	0	0	0	0	0	0	0	0	0	5.33514	0	0	0	0	0	0	8.11589	0	5.79829	0	1.97399	0	0	0	7.98056
ENSG00000127022_CANX	0	4.65409	0	0	0	0	0	0	0	0	0	4.35369	0	2.54152	0	0	0	2.0657	0	4.90418	0	6.19657	0	1.92709	0	0	3.94296	0	3.63165	0	1.8781	0	0	6.60879	0	0	5.06804	5.19951	0	2.47278	8.30714	0	0	6.99173	0	0	0	0	6.89731
ENSG00000155097_ATP6V1C1	0	6.29084	0	0	0	0	6.31087	4.39535	0	0	0	0	4.0924	7.79413	0	8.92698	0	0	0	4.68227	0	2.07453	0	0	0	8.49863	8.51317	0	0	0	3.78992	0	0	0	0	0	0	5.2888	0	0	0	0	13.0917	1.50753	0	0	0	3.05923	0
ENSG00000141506_PIK3R5	0	8.61801	0	1.42795	0	8.14854	5.4292	0	5.32738	0	2.47543	5.05861	2.6709	0	2.3694	1.25879	2.91119	4.63443	2.94836	5.75299	3.64154	8.73788	0	8.08353	0	0	6.07477	0	9.147	0	0	0	1.54506	0	0	0	0	0	0	0	0	1.14358	0	0	0	0	0	0	4.97696
ENSG00000167522_ANKRD11	0	0	4.11202	0	6.31515	0	0	0	0	0	0	0	0	8.17924	0	7.29955	2.06586	0	0	2.51147	8.79481	3.58709	0	0	1.24591	8.18194	0	0	0	0	5.60935	0	0	3.56349	0	0	0	0	0	0	0	0	0	0	0	0	0	0	0
ENSG00000130208_APOC1	0	10.3433	8.67015	9.53669	0	0	10.8146	0	0	0	8.38599	0	0	0	0	9.46249	0	0	0	0	0	0	0	0	0	0	0	8.81979	0	7.57204	0	0	3.66542	0	0	0	0	0	0	0	0	0	0	0	0	0	0	0	0
ENSG00000062485_CS	0	0	0	9.05493	0	2.83496	0	0	0	0	0	0	0	8.75841	6.21412	0	0	10.2162	0	9.69652	9.36061	8.66575	0	6.5517	0	10.3688	5.79345	0	0	6.39563	5.17721	0	1.69931	0	0	5.25165	0	0	0	0	0	0	0	1.4247	0	0	0	1.69361	0
ENSG00000080815_PSEN1	0	0	0	8.59729	0	0	6.88717	0	0	0	0	0	3.85738	0	0	1.03592	0	0	0	0	6.02374	4.31426	0	1.46305	0	0	9.41156	0	0	8.99342	4.40107	0	0	0	0	0	4.41955	0	0	0	0	0	0	8.30114	0	0	0	0	12.2374
ENSG00000231925_TAPBP	0	0	0	0	3.77954	0	8.0493	0	0	0	0	0	4.78385	0	0	4.29271	0	5.01949	0	0	10.1575	10.3216	0	0	0	0	0	0	3.91186	0	0	7.36187	0	0	0	0	0	0	0	0	0	0	0	0	0	0	0	0	0
ENSG00000143622_RIT1	0	3.1199	0	4.9128	0	0	8.25259	0	0	0	0	0	0	0	0	2.66272	0	3.47753	0	9.54493	0	0	0	0	0	1.66912	0	0	11.0997	0	6.77558	0	0	9.54222	0	0	0	0	0	0	0	6.0402	0	0	0	5.26446	0	0	0
ENSG00000133226_SRRM1	0	5.90832	6.25502	5.52434	0	4.33878	6.0894	0	0	0	0	0	4.93449	0	0	1.83123	2.80525	2.55203	0	2.43797	8.13664	1.72286	0	0	0	4.14869	4.86055	0	0	0	6.73058	0	0	0	0	0	0	0	0	0	0	1.68754	1.194	0	1.82924	0	0	0	0
ENSG00000233927_RPS28	0	9.58746	0	8.53935	0	0	8.85178	0	0	0	0	0	6.67736	6.30445	0	7.55745	0	0	4.6313	9.58398	3.19022	4.22793	0	9.33156	4.38374	2.33119	7.73171	0	0	0	7.19636	0	2.96164	0	0	0	0	0	0	0	0	2.40074	0	0	0	0	0	0	0
ENSG00000167193_CRK	0	5.4992	0	0	0	0	0	3.93896	0	3.54872	0	5.91377	0	5.37261	0	7.2931	4.63946	2.55028	5.65214	6.85449	6.78766	6.67372	10.3019	1.64912	1.83768	0	0	0	0	11.7082	0	7.56929	0	1.82333	0	5.88434	0	0	0	0	8.91386	0	0	0	0	0	2.26602	0	0
ENSG00000166340_TPP1	0	2.02845	0	0	0	0	0	0	0	0	2.99814	0	3.87876	2.0254	0	0	0	4.10723	0	0	0	0	0	0	0	0	8.26822	3.09747	3.04561	0	0	0	0	0	0	0	0	0	0	0	0	0	0	0	0	2.80626	0	0	0
ENSG00000082397_EPB41L3	0	0	0	0	3.29257	0	0	0	0	0	6.05458	0	0	7.21849	1.94417	0	0	7.79341	0	0	0	0	0	7.74934	0	0	0	0	0	0	9.33951	0	0	6.26106	1.78026	0	0	0	0	0	0	10.5684	0	0	7.32763	0	0	0	0
ENSG00000122877_EGR2	0	0	0	8.96422	7.55916	0	9.77239	3.16154	6.33285	0	0	0	11.754	0	0	4.16945	0	10.0378	0	0	2.50298	2.60752	0	0	0	0	0	0	0	0	0	0	0	0	0	0	0	0	0	0	9.06244	0	0	0	0	0	0	0	0
ENSG00000005955	0	0	7.69114	0	0	0	0	0	0	0	7.90773	5.26249	1.91045	0	2.07483	4.26733	5.17796	1.60504	5.21958	0	0	0	8.27585	0	1.05813	0	3.83909	5.48342	8.14029	6.99543	6.49465	0	0	4.94889	0	0	0	0	0	0	7.66779	0.950361	0	0	0	0	8.09426	0	7.73193
ENSG00000151893_CACUL1	0	5.23227	5.78322	0	0	0	8.34161	2.24655	0	0	0	0	0	0	0	10.2475	0	0	0	0	0	0	0	0	7.06781	0	6.34296	0	0	0	7.41314	0	0	0	0	0	5.72369	0	4.66594	0	7.98005	0	0	1.24957	3.16884	0	0	0	1.39138
ENSG00000075426_FOSL2	0	5.4305	1.88292	0	5.45041	0	0.873633	0	0	0	0	0	4.00031	5.11298	0	0	0	3.59736	0	10.3577	2.53921	0	0	7.02697	2.78338	4.41245	0	0	1.79978	1.73359	7.92744	0	0	1.29334	0	0	0	0	0	0	8.10885	7.65286	0	2.46483	0	6.57441	0	6.0216	0
ENSG00000118689_FOXO3	0	0	0	0	0	0	7.89387	2.26225	0	0	0	0	9.27989	10.3439	0	1.23466	2.8751	0	0	0	0	8.44741	0	2.13591	0	3.83587	0	0	0	0	7.6733	0	0	0	0	0	5.74317	4.90044	0	0	0	0	0	10.2482	0	4.01811	1.5937	0	2.10151
ENSG00000259924	0	8.72528	0	0	0	0	8.156	0	0	0	0	0	8.97227	0	0	11.7961	0	0	0	0	0	7.61439	0	0	0	10.5834	0	0	0	0	0	11.76	0	11.5744	0	0	0	8.85611	0	4.9277	0	3.37985	0	0	9.13835	0	0	0	0
ENSG00000255395	0	0	9.35263	10.3602	8.30895	0	0	0	0	0	0	0	10.1389	0	7.80913	10.056	0	0	0	8.33653	5.96597	9.15868	0	0	9.81936	0	0	0	0	0	0	0	0	7.54253	10.2781	0	0	0	14.8055	0	0	0	0	0	9.39103	0	0	0	0
ENSG00000136048_DRAM1	0	0	0	0	3.15804	0	4.92293	0	0	0	0	0	0	0	0	5.39802	0	0	0	0	0	0	0	8.22922	0	0	1.78789	0	0	0	0	7.98428	6.23656	3.48908	0	0	0	0	0	0	0	0	0	0	0	0	0	0	3.37673
ENSG00000079277_MKNK1	0	0	3.69322	9.83536	0	0	2.44206	6.46441	0	0	0	0	0	0	0	8.73539	6.32031	0	7.69585	0	1.64927	0	0	0	7.65011	8.14456	0	0	0	7.82072	0	0	0	9.62948	0	0	4.71019	4.84057	7.1609	0	0	0	9.49732	9.84377	0	2.21434	0	0	0
ENSG00000086758_HUWE1	0	1.45178	1.07549	4.47045	1.51236	0	0	0	0	1.8154	1.57018	0	10.3354	4.05096	0	7.79652	3.91462	3.34319	4.90731	5.09762	4.79523	5.86628	0	0.587811	0	0	8.19412	2.88549	0	0	7.88733	1.02457	0	1.13452	0	0	0	0	0	0	0	0	0	0	0	7.42286	0.923682	0	0
ENSG00000170315_UBB	0	11.1836	0	3.14131	0	0	8.43636	0	0	0	0	0	9.47798	0	0	0	0	0	5.00405	0	0	0	0	0	5.53816	9.28303	5.6486	0	0	0	0	0	0	0	0	0	0	0	0	0	10.2473	0	0	2.93605	0	0	0	0	0
ENSG00000134250_NOTCH2	0	0	0	0	1.5438	0	7.1105	0	0	0	0	0	5.58886	9.25959	0	0.697619	0	4.03303	0	4.34567	4.03336	7.38934	1.87571	0.604096	0	3.41433	3.74956	0	0	0	0	0	9.60457	2.96312	0	0	0	0	0	1.42694	0	0	0	0	1.16431	0	0	0.888624	0
ENSG00000254999_BRK1	0	0	0	0	11.0468	0	0	0	0	0	0	0	0	0	0	0	0	10.8813	0	0	0	0	0	0	0	2.98726	9.55534	0	0	0	9.98848	0	0	9.12116	0	0	0	0	0	0	0	0	0	0	0	0	0	0	0
ENSG00000161570	0	0	0	0	9.34496	0	8.78864	0	0	0	0	6.34316	0	0	0	0	7.6084	10.8664	0	9.48608	5.13632	5.25887	0	0	0	0	0	0	0	4.52455	0	0	0	0	0	0	0	0	0	0	0	0	3.89863	0	0	14.1241	0	0	0
ENSG00000163739_CXCL1	0	0	0	0	0	4.96841	9.586	0	0	0	0	0	0	0	0	0	0	9.64049	0	0	0	0	0	0	0	0	4.03329	0	0	0	0	0	0	0	0	0	0	0	0	0	0	0	0	0	0	0	0	0	0
ENSG00000110700_RPS13	0	7.04469	0	0	7.13837	0	6.8166	0	0	0	0	0	8.29531	2.97761	0	10.2297	0	0	0	10.2165	0	0	0	5.61374	0	0	9.4476	5.43687	0	0	4.7925	0	0	0	0	0	0	0	0	0	0	0	0	0	0	0	0	0	0
ENSG00000170027_YWHAG	0	9.55793	10.0206	2.13298	0	0	5.60633	0	0	0	0	0	2.19664	8.27651	3.22447	7.51057	0	0	0	8.91552	0	0	0	0	0	0	0	0	3.39031	2.44474	7.71691	0	0	3.59592	0	0	0	0	0	0	9.04074	0	0	11.298	0	0	0	0	0
ENSG00000139697_SBNO1	0	8.23119	0	0	0	0	5.30575	0	0	0	0	0	0	0	2.72684	0	0	5.72227	0	0	7.7143	0	0	0	0.960894	6.19378	0	7.57441	8.6387	0	0	0	0	0	0	5.4496	4.26616	4.39476	4.18271	0	7.47549	0	0	0	2.2479	12.2111	0	1.83679	1.09917
ENSG00000084623_EIF3I	0	0	0	0	0	0	4.65372	0	0	0	0	0	0	12.1517	5.21886	0	0	0	0	6.98345	0	0	0	4.97237	0	0	0	0	0	0	5.31064	0	0	2.81146	4.99923	0	0	0	0	0	0	0	0	2.85838	0	0	0	0	0
ENSG00000113648_H2AFY	0	0	8.57288	7.94865	1.49337	1.68497	0.417877	0	0	1.79445	2.28081	4.42724	7.89913	2.13471	2.65286	3.11455	4.13393	4.15445	5.70499	7.14427	6.29846	9.00574	0	0	2.19002	5.05693	0	0	0	0	5.74677	0	0	9.42139	0	0	0	4.70825	0	1.37877	0	0	0	0	1.12192	2.10772	0	0	0
ENSG00000010327_STAB1	0	0	0	0	0	0	6.81958	0	0	0	0	0	0	0	3.97832	0	0	0	0	10.3478	0	0	0	0.868113	0	0	6.57119	6.03677	0	0	0	0	1.23812	0	2.5964	0	0	0	0	0	7.54635	0	0	1.01334	0	1.91511	0	0	0
ENSG00000198586_TLK1	0	3.17222	4.88944	0	4.17889	0	0	0	0	0	0	0	4.81332	0	0	7.84459	2.63272	1.63802	0	2.27429	0	2.80629	0	0	0	0	7.23219	0	4.5645	1.46972	6.72335	0	0	4.66055	0	0	0	0	0	0	0	0	0	7.75109	4.22814	0	0	0	0
ENSG00000227063_RPL41P1	0	10.5303	5.99715	7.70192	0	0	6.61955	0	0	7.1704	0	0	0	0	0	5.13527	0	0	0	6.89421	0	9.11312	0	6.43741	0	6.81621	7.3556	0	0	5.7916	6.78198	0	0	0	0	0	0	0	0	0	0	0	0	0	0	0	0	0	0
ENSG00000100083_GGA1	0	0	0	10.2926	9.12729	0	0.709914	0	6.57025	3.3706	3.57948	0	0	5.83673	2.93962	7.46913	2.63724	2.38972	4.80182	6.66036	10.4319	7.42197	2.533	9.06434	0	9.42168	0	2.7915	0	5.94002	0.918616	8.4749	0	8.42861	0	0	0	0	0	0	7.72177	0	0	0	0	2.04673	1.41308	0	1.23643
ENSG00000156299_TIAM1	0	7.85696	0	3.04365	9.90288	0	4.85338	2.94502	0	0	0	0	4.83839	8.04345	0	0	0	9.10434	0	2.35738	10.1604	0	0	0	6.84928	0.982856	0	5.86003	4.26804	1.53702	0	0	0	9.706	0	0	0	0	0	0	0	0	0	0	0	2.12208	0	0	0
ENSG00000000938_FGR	0	0	0	7.98229	0	0	0	0	0	0	0	0	8.88377	0	0	0	0	0	0	0	11.1713	0	0	0	0	0	9.9766	0	2.6118	0	10.4694	3.50403	0	1.99609	0	0	0	6.02581	5.80602	3.19664	9.14891	1.85243	0	0	0	3.23981	0	0	3.05581
ENSG00000263406	0	0	7.25258	5.67036	0	0	0	7.85713	13.1753	11.953	0	0	9.53298	0	0	0	0	0	9.63418	0	0	0	0	0	0	0	10.339	8.77489	11.6201	9.20639	0	10.605	0	0	0	0	0	0	0	0	0	0	0	0	0	0	0	0	0
ENSG00000198604_BAZ1A	0	2.77702	7.74944	7.26369	2.858	0	4.54604	0	0	0	0	4.06131	0	0	0	8.96606	2.87446	0	0	2.50391	3.84564	2.55231	0	0	0	0	7.25899	1.76339	0	7.11781	0	0	0	7.29401	0	0	4.76914	0	0	0	7.99908	4.54289	7.46484	5.16599	0	0	0	0	0
ENSG00000124588_NQO2	0	7.94849	3.14562	0	8.82679	0	0	0	9.22904	0	0	0	0	3.72973	0	0	4.38964	10.7271	4.4304	3.97505	4.86327	4.9851	0	0	0	2.16544	7.88715	0	0	0	0	3.05861	0	0	0	0	0	0	0	0	0	0	0	0	0	0	0	0	0
ENSG00000265282	0	0	5.16406	0	9.19012	0	0	5.75796	9.05804	0	5.97689	0	0	0	0	8.88939	10.7925	5.2091	11.0368	7.62319	7.29461	7.41983	10.869	9.03172	7.43187	7.8653	9.34584	9.97512	9.01073	11.7972	0	0	0	10.6939	12.4177	0	0	0	0	0	0	0	0	0	0	0	0	0	12.2116
ENSG00000066294_CD84	0	0	10.7343	4.51877	8.95595	8.71819	0	0	0	0	0	0	0	2.08697	2.1301	10.5477	0	0	0	0	0	0	0	0	0	0	0	1.5845	0	0	3.03754	0	0	1.6978	0	0	0	0	0	0	7.7395	0	1.09532	0	1.70203	0	0	0	0
ENSG00000132424_PNISR	0	2.36752	2.18266	0	0	0	0	0	0	0	0	0	0	4.90891	0	0.971757	0	0	0	7.41227	8.49448	2.62921	0	8.68852	4.95548	2.86559	0	1.43404	0	0	3.96176	1.40772	1.2164	3.11146	0	0	0	0	0	0	0	0	0	0	0	6.25903	0	0	2.17218
ENSG00000224596_ZMIZ1-AS1	0	0	0	0	2.2127	0	0	2.93034	0	0	0	0	0	0	0	0	0	0	4.57095	3.19422	4.35413	5.8122	0	0	8.78463	2.76343	0	6.32919	0	0	2.25361	12.0002	0	2.50878	0	0	0	0	0	0	0	0	0	0	0	0	0	0	0
ENSG00000122254_HS3ST2	0	9.78237	0	0	0	0	7.78472	0	6.82953	0	0	0	0	0	0	2.32509	0	0	0	0	0	0	0	0	0	7.96737	0	0	6.37188	0	0	0	0	0	0	0	0	0	0	0	0	12.0255	2.33288	0	0	0	0	2.69863	0
ENSG00000167978_SRRM2	0	10.1572	9.22524	0.96786	0	0	5.32423	1.68263	0	0	0	0	1.00848	5.93212	0	5.30718	0	0	0	0	5.92406	3.24795	0	5.16631	5.78059	4.87475	4.6456	0	6.22183	0	1.52932	0	0	0	6.45316	0	0	0	0	0	0	0	0	0	1.36301	0	0	0	0.969286
ENSG00000104312_RIPK2	0	0	0	0	0	0	6.16404	0	0	0	0	0	0	0	0	0	0	0	0	0	9.24977	0	0	9.60274	3.85915	9.36388	0	0	0	0	9.47756	7.39394	0	0	0	0	0	0	0	0	0	3.95891	0	8.15338	0	0	0	5.80934	2.34389
ENSG00000173230_GOLGB1	0	7.57366	0	0	7.90673	3.4517	0	0	0	2.23049	0	3.48912	8.77142	3.10594	0	1.86573	3.74231	1.42014	0	4.66449	4.90976	4.07517	0	0	6.24065	7.40667	6.12759	0	0	0	0	8.89798	0	9.22097	1.70244	0	0	0	0	0	0	0	0	0	0	0	0	1.77144	0
ENSG00000197081_IGF2R	0	7.50103	8.86612	0	0	0	8.02572	0	0	7.23318	0	0	0	1.32746	3.38089	6.93916	0	1.5826	4.40897	5.35295	6.89002	6.2212	0	9.47881	7.09107	7.10252	0	0	0	1.4176	6.79107	1.48778	0	1.03056	0	0	0	4.5473	0	0	8.63075	0	0	0	1.6297	0	0	0	0
ENSG00000121769_FABP3	0	0	0	11.0795	0	0	11.0889	0	0	0	0	0	0	0	0	4.41735	0	0	0	0	0	4.27184	0	11.8588	0	0	0	0	0	5.63419	0	0	3.90916	10.9839	0	0	0	0	7.54731	0	0	0	0	0	0	0	0	0	0
ENSG00000087266_SH3BP2	4.96442	0	0	8.86651	0	4.37043	8.04503	8.23441	0	0	0	7.4479	7.17173	0	0	0.805734	0	6.40798	2.20415	0	8.78116	2.33241	2.0744	0.700948	0.810482	7.56532	0	1.21694	0	0	8.86309	10.1012	0	7.53429	0	0	3.95676	0	0	1.60004	0	0.721946	0	5.15965	0	0	0	2.02597	0
ENSG00000114030_KPNA1	0	0	0	6.00056	4.6869	0	0	0	0	0	0	0	0	9.333	0	0	0	1.74453	0	7.65627	1.60307	2.93952	0	0	0	2.33461	0	0	4.92712	0	0	0	0	0	0	0	0	0	0	0	0	0	0	0	6.32149	0	0	2.1328	0
ENSG00000127124_HIVEP3	5.91536	0	0	0	0	0	0.877774	0	0	0	0	0	0.958767	1.04044	0	0.79458	0	0	2.18367	8.65075	0	0	0	0	0	0	7.31545	0	0	0	3.9692	0	0	4.15311	0	0	0	5.01516	0	0	0	0	0	9.87715	2.77932	2.35783	0	0	0
ENSG00000163961_RNF168	0	10.1077	9.97282	0	0	0	8.56471	0	0	0	0	0	0	0	0	0	0	0	0	11.3215	2.07756	0	0	0	0	3.78488	0	0	5.84473	0	0	0	0	0	0	0	5.28356	0	5.19773	0	8.52815	0	0	0	2.29298	0	4.91375	0	0
ENSG00000113742_CPEB4	0	1.97642	2.72661	2.84254	2.86139	0	2.76529	0	0	0	0	0	3.81425	5.11519	0	1.6014	2.52679	2.28339	2.56224	0	1.42041	6.61426	0	0	0	0	0	0	0	0	1.78088	0	0	7.85483	0	0	0	0	4.29157	0	7.58983	0	0	0	6.67981	0	0	0	0
ENSG00000226084	0	7.42651	0	0	0	0	6.45757	0	0	0	0	0	0	8.93158	0	6.90136	0	8.01455	0	8.45936	5.82847	0	0	0	5.13462	0	7.60548	0	0	0	9.04521	0	0	0	0	0	0	0	0	11.501	0	0	0	4.20783	0	0	0	0	0
ENSG00000168610_STAT3	0	8.04687	0	0	0	0	0	0	0	0	0	0	0	0	0	2.79256	0	5.72395	0	2.34932	0	0	0	0	3.93906	0.977914	0	0	9.09067	1.53046	1.94112	11.0046	0	1.12329	2.01169	0	0	4.71657	0	0	7.80994	1.02104	12.3192	7.69928	0	0	1.46903	0	1.28808
ENSG00000160710_ADAR	0	0	3.88897	0	12.5486	0	0	0	0	0	0	0	8.30305	6.74339	0	1.1702	0	0	2.81378	2.41126	0	5.02183	0	6.29247	1.17636	9.60385	8.12299	0	0	0	5.35521	3.55492	0	5.83095	0	0	0	0	0	0	0	0	1.17561	0	0	0	1.51846	0	0
ENSG00000196611_MMP1	0	3.11308	0	0	0	0	0	0	0	0	0	0	0	12.4867	0	2.65623	0	7.66317	0	12.0538	0	0	0	0	0	3.27417	0	0	0	0	0	0	0	2.64875	0	0	0	0	0	0	9.96621	0	0	0	0	0	0	0	0
ENSG00000100554_ATP6V1D	0	6.83894	8.90912	5.69248	0	0	8.8028	0	0	0	3.17769	0	0	8.03719	3.06234	0	0	0	0	0	9.64955	2.43857	0	7.27765	0	0	7.97584	2.42012	9.73699	2.29727	4.61757	0	0	0	0	0	0	6.72599	5.52058	0	0	0	0	3.10617	0	0	0	2.12611	0
ENSG00000054267_ARID4B	0	1.8964	0	0	0	0	3.95645	0	0	0	0	3.57885	3.41919	0	1.93469	7.05642	0	2.67414	0	4.1125	4.93317	0	0	0	2.74529	0	7.99778	2.11824	0	0	2.95984	8.16301	0	0	0	0	0	0	0	1.83295	0	0	0	0	0	2.65537	0	10.6731	0
ENSG00000166888_STAT6	0	1.61618	0	9.47161	0	0	0.860916	0	0	0	0	0	0	0	0	1.28197	0	0	2.98287	0	8.17444	4.24993	0	0	7.30613	3.00443	3.57534	1.82174	5.95055	0	6.41932	0	0	7.54998	0	5.06797	4.84824	0	0	0	0	0	0	0	0	0	0	0	0
ENSG00000047249_ATP6V1H	0	6.53624	0	0	0	0	6.52794	0	0	0	0	0	6.27564	0	0	3.49362	0	0	0	0	9.9047	7.21619	0	1.44185	1.61757	0	5.7507	0	2.16655	2.91453	7.60283	0	1.93612	6.97096	0	0	0	0	0	0	0	0	0	0	0	0	0	0	0
ENSG00000198952_SMG5	0	7.44496	10.3981	6.62869	0	3.07034	10.1954	0	0	9.8527	4.34607	12.1649	2.59871	4.38022	2.78429	10.9508	4.28053	3.08503	5.5991	6.24406	8.9677	6.7913	0	0	0	0	0	0	0	0	8.58674	0	0	0	9.2411	0	5.29386	0	0	0	0	1.43771	0	0	0	0	0	0	2.53304
ENSG00000184007_PTP4A2	0	0	5.51964	7.21815	0	0	0	0	0	0	4.47774	5.27446	0	7.2346	3.4224	6.64541	0	0	0	0	3.17537	0	0	7.95588	9.82138	9.50729	1.34997	1.95489	5.2057	4.60244	2.90417	3.23002	0	0	3.75124	0	0	0	0	0	0	0	0	0	0	2.47583	0	6.69112	0
ENSG00000119917_IFIT3	0	2.74636	4.51494	0	5.8039	0	0	0	0	0	0	0	0	0	7.89365	0	0	5.93553	12.5587	0	0	0	0	0	0	2.90167	10.9473	0	0	0	2.05655	0	0	2.3026	0	0	0	6.41655	0	0	9.54436	2.14924	0	0	0	0	0	0	0
ENSG00000103363_TCEB2	0	9.87114	0	0	0	0	9.35711	0	0	0	0	0	0	0	0	9.53534	5.4716	0	0	0	0	0	0	0	0	4.56828	0	0	0	0	9.01871	0	0	0	0	0	0	0	0	0	0	0	0	0	0	0	0	0	0
ENSG00000182149_IST1	0	0	10.2652	0	4.18519	0	7.01474	0	0	0	0	0	1.76112	0	0	9.96833	0	0	0	0	2.02364	2.94332	0	0	0	1.33408	0	2.10224	10.7143	0	0	0	0	0	0	0	0	0	0	0	0	0	0	0	0	0	0	0	0
ENSG00000229638_RPL4P4	0	6.56872	7.99846	5.91311	0	0	5.70127	0	0	0	0	0	0	0	0	6.7386	0	0	0	8.98576	0	0	0	0	8.65395	8.82496	7.35694	0	0	0	7.10262	0	0	4.10224	4.44706	0	0	0	0	0	0	0	0	4.71138	0	0	0	0	0
ENSG00000062194_GPBP1	0	0	3.98327	0	0	0	0	0	0	0	0	0	0	0	0	4.55636	0	0	0	0	0	0	0	5.84604	0	0	0	0	9.35486	0	6.1888	6.29448	0	8.14201	0	0	5.01133	0	0	0	0	0	0	7.91792	0	0	0	0	0
ENSG00000180353_HCLS1	6.3903	0	0	0	7.87555	0	9.16805	2.75635	0	0	3.85159	4.63259	0	1.98245	0	7.31261	9.28864	11.1932	6.90381	5.85034	6.5802	7.77293	0	9.38827	2.84841	0	0	3.95704	0	8.34221	0	0	0	0	0	0	0	5.48418	0	0	9.59632	0	0	0	0	0	0	0	0
ENSG00000160712_IL6R	0	5.45218	0	0	9.36229	0	8.57843	0	0	0	0	0	7.80214	5.66589	0	0	0	0	0	0	1.89342	0	0	0	0	1.23084	0	0	0	6.65408	10.3063	7.59728	0	7.71805	0	0	5.04401	0	4.9586	0	0	0	0	0	0	0	0	0	0
ENSG00000115268_RPS15	0	0	0	7.83844	6.4555	0	8.43543	0	0	0	0	0	8.72482	0	0	9.86895	0	10.1249	0	5.063	0	5.11983	0	0	0	10.0399	9.53896	0	0	0	8.71675	0	0	10.5538	0	0	0	0	0	0	0	0	0	0	0	0	0	0	2.74599
ENSG00000068305_MEF2A	0	2.40293	3.57858	0	5.91941	0	2.79309	0	0	0	0	0	4.18458	0	0	0	0	0	0	0	0	0	0	4.76033	0	0	0	0	5.08086	0	1.75416	4.98523	0	0	0	0	0	0	0	0	0	0	0	0	0	0	0	6.5005	0
ENSG00000113558_SKP1	0	6.95221	8.44163	4.99093	7.21456	0	4.88102	1.72118	0	0	0	0	5.11482	0	0	7.01702	0	7.27699	0	0	1.88697	4.52895	0	7.47267	0	6.94837	6.37417	0	4.77815	5.62196	5.12868	0	0	0	0	0	0	0	0	0	0	0	0	0	0	0	0	0	0
ENSG00000104870_FCGRT	0	0	12.1882	4.26556	0	0	1.94666	0	0	0	0	0	0	0	0	0	0	0	3.70895	0	0	11.1143	9.88726	0	11.1172	0	6.18225	0	0	8.28587	9.92266	2.40769	0	6.41967	0	0	0	0	0	0	0	0	2.59493	0	3.99948	0	0	2.14675	0
ENSG00000103429_BFAR	0	8.4587	0	10.0017	11.1809	0	0	8.30104	0	0	11.2036	0	7.92439	0	3.93202	0	7.65765	3.86772	9.11092	5.39826	5.18444	6.02942	0	8.25749	0	0	0	8.01395	0	0	0	12.2245	0	8.29342	0	0	0	0	5.47743	0	0	0	0	0	0	0	3.54421	0	0
ENSG00000100234_TIMP3	0	4.76555	11.5192	10.1533	0	3.25294	9.14265	2.8816	6.01794	3.39363	0	0	0	0	3.8661	0	0	10.7068	0	0	0	0	0	5.59867	0	0	0	0	0	0	0	6.97644	0	12.2469	0	0	0	7.19238	5.4084	3.73655	0	0	0	0	0	0	0	0	0
ENSG00000184216_IRAK1	0	3.09349	0	6.76508	0	0	0	0	0	0	0	0	0	0	0	4.26906	0	2.57665	3.76512	6.36086	4.49329	6.2509	3.61028	1.67082	0	0	0	0	9.24016	0	0	0	0	10.3196	0	0	6.67856	0	0	0	8.94554	0	0	0	0	3.05903	2.29122	0	2.06212
ENSG00000118515_SGK1	0	1.32694	0	9.20741	0	0	7.65321	0	0	0	0	0	1.22855	0	0	0	4.36355	0	2.59544	9.3864	0	0	0	9.89948	1.63575	0	0	1.51176	0	1.41452	0	0	1.28686	0	0	0	0	0	0	0	0	0	0	0	0	1.977	0	0	3.90583
ENSG00000070961_ATP2B1	0	2.06236	0	0	2.60577	0	6.62798	0	0	0	0	0	6.53799	6.97874	0	0	0	0	0	6.79808	0	0	5.27849	0	0	0.926187	6.87662	1.56039	9.35753	0	0	0	0	0	0	0	0	0	0	0	0	7.60744	0	0	0	0	0	0	1.22581
ENSG00000114541_FRMD4B	0	0	9.60183	4.57229	0	0	3.98801	0	0	0	0	7.06773	8.52954	0	2.04295	7.54448	0	0	2.59255	3.03686	7.33012	0	0	4.80965	8.51066	0	0	4.84334	4.96098	0	4.60411	0	0	6.62142	5.76448	0	0	0	9.80857	0	0	0	0	0	1.62404	0	8.70719	5.30616	0
ENSG00000166927_MS4A7	0	0	6.96459	0	0	0	6.11889	0	0	0	0	0	0	0	0	0	0	8.21917	0	0	0	0	0	8.77842	0	6.57478	3.34549	0	0	0	0	0	0	0	0	0	0	0	0	0	0	0	0	0	0	0	0	2.10108	0
ENSG00000044115_CTNNA1	0	0	0	0	0	0	0	0	0	0	4.34866	0	11.0632	0	0	1.12651	0	0	0	0	6.83447	1.64543	0	0.992464	4.56413	0	0	2.37587	0	6.25544	0	0	1.39477	2.17891	0	0	0	4.71374	0	0	0	0	0	0	0	0	0	0	0
ENSG00000261560	0	0	0	0	0	9.80457	0	0	13.9034	0	0	0	11.3469	0	0	0	0	0	0	0	0	0	0	0	8.90663	0	0	6.64389	5.19541	0	0	3.70266	9.19986	2.99024	9.88929	0	0	0	14.2349	0	0	9.96886	0	0	0	0	0	3.40182	0
ENSG00000101745_ANKRD12	0	0	2.86246	0	1.8574	0	0.570946	0	0	3.54883	0	0	3.8205	0	0	7.82992	0	0	2.35266	0	1.92882	0	0	7.50699	0	0	1.78069	0	8.09361	0	0	0	0	1.82341	0	0	0	0	0	0	0	0	0	0	0	0	0	0	0
ENSG00000112851_ERBB2IP	0	0	0	0	0	0	6.81951	0	0	0	0	0	7.15884	7.69354	0	3.19883	0	1.55812	0	4.68542	6.78892	5.4967	0	5.33432	0	3.84617	5.54941	0	1.45343	0	6.69889	0	1.26807	0	0	0	0	0	0	0	0	0	0	1.03961	0	0	0	0	0
ENSG00000138678_GPAT3	0	0	5.09956	0	8.9452	0	0	0	0	0	0	0	10.805	0	0	8.78423	3.91718	0	0	0	0	0	3.80071	0	0	0	4.39971	0	0	0	8.60095	0	4.90891	5.8553	0	0	0	0	0	0	0	0	0	0	0	0	0	0	0
ENSG00000071082_RPL31	0	5.12272	2.1118	1.67349	7.80305	0	1.02048	0	0	0	0	0	2.49458	0	0	7.27019	3.24006	0	0	6.89988	6.94172	8.34667	0	0	3.33498	4.53179	5.85221	0	0	0	5.55756	0	0	0	0	0	0	0	0	0	0	0	0	0	0	0	0	0	0
ENSG00000099341_PSMD8	0	0	0	11.7516	5.57439	0	0	0	0	0	0	0	0	0	0	0	0	0	0	0	0	10.9112	0	0	0	0	0	0	0	0	9.35876	0	0	0	0	0	6.05209	0	0	0	0	0	0	0	0	0	0	0	0
ENSG00000008018_PSMB1	0	0	7.10276	2.7271	10.3116	0	9.05448	0	0	0	0	0	11.0452	0	0	7.50483	0	0	0	4.08734	0	0	0	0	0	0	0	0	0	0	6.48778	0	0	0	0	0	0	0	0	0	9.77085	0	0	0	0	0	0	0	0
ENSG00000210144_MT-TY	0	7.84178	0	0	0	0	9.49787	0	0	0	0	0	7.67504	0	0	0	0	9.23609	0	0	9.03035	0	0	0	0	0	0	0	0	0	0	8.09419	0	0	0	0	0	11.7219	0	0	0	0	0	0	0	0	0	0	0
ENSG00000166598_HSP90B1	6.50847	0	0	5.17657	2.14829	0	4.91761	0	0	0	0	0	0	2.89011	0	2.9423	0	3.24423	0	5.56052	0	0	0	0	0	1.49701	7.30606	0	0	0	4.96582	0	0	2.93457	0	0	0	0	0	0	0	0	0	0	2.44599	0	0	0	0
ENSG00000168255_POLR2J3	0	6.0373	2.97794	1.70796	0	0	0	7.35296	0	0	0	0	0	0	0	4.42934	0	0	0	0	9.2613	8.27653	0	5.20659	4.55989	4.48437	3.30804	5.34652	0	2.79714	7.28625	0	0	4.42087	0	0	0	0	0	4.97433	0	0	0	0	0	6.31622	0	0	0
ENSG00000166224_SGPL1	0	0	0	11.3075	1.8368	0	0	2.50738	0	0	10.0223	0	0	0	0	0	0	0	0	0	0	2.00132	0	0	0	4.1199	0	7.65868	1.9406	0	0	0	0	0	0	0	0	6.75302	0	3.33203	8.30207	1.29262	0	1.44553	2.11549	3.37567	2.58036	2.9744	5.69409
ENSG00000133612_AGAP3	0	7.76997	6.10883	0	0	0	6.34785	0	0	0	0	0	0	3.99902	0	5.38287	2.44222	7.14432	0	2.09479	3.37389	7.02759	0	0	5.60646	0	5.52827	0	7.91222	0	4.65521	7.97642	0	5.00283	0	0	0	0	0	0	0	0	0.966078	0	0	0	1.27053	0	0
ENSG00000111142_METAP2	0	3.4686	0	0	2.19649	5.7408	7.19866	0	0	0	0	0	7.28923	0	2.99282	0	0	7.10995	0	4.09367	2.27347	4.45443	4.95267	0	4.61145	0	0	3.73971	0	0	0	0	0	2.98856	0	0	0	5.66184	0	0	0	0	0	0	0	0	0	0	0
ENSG00000100941_PNN	0	0	4.57885	7.77046	0	0	4.38201	0	0	0	0	0	11.1132	9.08988	0	8.66678	0	0	0	0	0	0	0	0	9.40984	0	0	0	8.27443	0	3.69092	8.99443	0	1.79572	0	0	0	0	0	0	0	1.65957	0	0	0	0	0	0	0
ENSG00000138071_ACTR2	0	0	6.82903	3.30945	4.56225	0	0	0	0	0	0	0	0	0	0	0	0	6.32432	0	0	2.33205	4.21829	0	3.49014	3.07055	4.08877	0	0	7.23664	0	0	0	0	9.57008	0	0	0	0	0	0	0	0	0	0	7.75502	0	0	0	0
ENSG00000075413_MARK3	0	0	5.8395	0	7.90653	0	0	0	0	0	9.16587	0	0	0	0	0	2.70104	1.69355	0	2.33898	3.86387	3.98154	0	0	0	0	1.08438	3.51151	7.05362	1.52205	0.954767	0	0	6.45005	0	0	5.54369	0	0	0	0	0	0	0	0	0	0	0	0
ENSG00000115524_SF3B1	0	4.85626	0	1.25328	2.17391	0	6.12721	0	0	0	0	0	5.53622	0	0	0	0	0	0	0	5.74474	0	2.55958	0	0	0.950372	3.43078	0	0	1.49376	0	0	0	2.96329	6.26336	0	0	0	0	0	0	0	0	0	0	0	0	0	0
ENSG00000112695_COX7A2	0	0	0	7.31609	0	0	6.60101	0	0	0	0	0	3.90373	8.2202	0	2.68623	5.69794	9.94102	0	0	0	0	0	0	0	0	7.90343	4.33998	0	0	8.77931	0	0	2.67873	0	0	0	0	0	0	0	0	0	0	10.6404	4.02391	0	0	0
ENSG00000159399_HK2	0	2.5782	8.58834	4.30899	0	0	5.49834	0	0	0	0	0	0	4.68874	0	8.74253	0	0	0	4.23694	0	2.03536	0	1.28745	4.19875	4.7204	4.2533	0	6.84838	0	1.90741	0	1.75391	0	0	0	0	0	0	0	0	0	0	2.18807	0	0	0	0	0
ENSG00000181019_NQO1	0	0	0	0	9.29722	0	0	0	0	0	0	0	9.59313	7.79927	0	10.0463	0	6.53265	4.04332	0	0	9.28717	0	2.67143	10.13	1.85829	6.91166	0	8.06855	0	7.7572	7.28195	0	0	0	0	5.98551	0	0	0	0	0	0	0	0	0	0	0	0
ENSG00000102265_TIMP1	7.88766	0	0	0	0	4.51997	8.36825	0	0	0	0	0	0	0	0	0	0	0	0	11.674	4.33933	5.02228	0	0	0	0	9.72611	0	0	0	2.50091	0	0	0	0	0	6.83748	0	0	7.16665	0	0	0	0	4.60311	0	0	0	0
ENSG00000173221_GLRX	0	0	4.22787	0	0	0	9.7823	0	0	0	0	0	2.35753	0	7.18084	8.50717	0	0	0	2.71059	0	0	0	1.22814	0	0	0	1.94216	0	1.83084	8.0778	0	0	5.40893	2.35223	0	5.0081	0	4.92275	2.42229	9.24314	0	0	0	0	4.25063	0	0	14.3286
ENSG00000196792_STRN3	0	3.33753	4.81378	0	2.08458	3.15558	0	0	0	0	0	0	6.49526	7.94396	0	0	3.44014	0	0	0	4.19721	0	0	5.10595	3.98592	3.70557	5.88721	3.07939	2.1945	0	6.40955	0	4.75923	0	5.62761	0	0	0	0	8.72768	0	9.24687	3.77738	0	0	0	4.30969	0	0
ENSG00000110958_PTGES3	0	0	0	6.04512	0	0	6.35506	0	0	5.34387	0	0	4.40905	6.51877	0	0	0	8.796	9.97209	0	2.63116	0	7.22747	0	0	6.03202	7.57231	0	0	6.86391	0	0	0	10.1122	0	0	0	0	0	0	0	0	0	0	0	0	6.33827	0	0
ENSG00000100055_CYTH4	0	4.80388	6.41565	6.38176	0	2.8835	0	0	0	0	0	0	10.7177	0	11.0725	0	0	0	0	2.77864	0	0	0	0	10.0769	5.63141	0	0	1.95782	0	5.23198	0	0	8.43073	8.77927	0	5.08567	5.21718	0	0	0	0	0	2.17096	0	2.52756	0	0	0
ENSG00000137076_TLN1	5.42269	0	0	0	6.89721	2.29224	0	0	0	0	0	4.64762	6.10723	0	0	4.04916	0	2.30551	0	3.55411	3.49255	3.36821	0	1.84865	0	5.05412	0.991816	0	5.49405	0	3.3373	3.54851	0	3.74063	0	0	0	5.49949	0	1.93215	0	0	0	0	0	0	0	0	3.62646
ENSG00000142168_SOD1	0	0	6.08117	0	0	0	1.98195	0	0	0	0	5.93192	0	0	0	6.55692	0	0	0	10.8612	9.26483	9.02867	0	0	0	3.24243	8.49662	0	0	0	0	0	0	10.1968	0	0	0	0	0	0	9.9308	0	0	0	0	3.95735	0	0	0
ENSG00000092068_SLC7A8	0	5.19055	9.97261	0	0	2.92793	7.53489	0	0	0	0	0	0	0	0	0	0	0	0	0	0	0	0	0	0	1.28566	7.79639	7.32007	1.99607	0	0	3.71115	0	9.8864	0	0	0	5.26711	5.04988	0	8.37637	0	0	0	2.17316	0	1.85697	0	0
ENSG00000165678_GHITM	0	0	0	10.5534	0	0	4.71107	0	7.11899	0	0	0	8.46851	0	3.9717	0	0	7.13996	0	0	4.65989	0	0	2.35225	2.57237	11.4111	0	0	0	0	9.64514	0	2.95631	0	0	0	0	0	0	0	10.8542	0	0	0	0	0	0	0	0
ENSG00000126698_DNAJC8	0	4.59169	3.06596	0	7.67642	0	7.0843	0	0	0	0	0	0	8.08644	0	7.68121	0	7.52164	0	7.79664	0	0	0	2.94455	0	0	0	0	0	0	7.44014	0	0	0	0	0	0	0	0	0	0	0	0	2.35999	0	0	0	0	0
ENSG00000140988_RPS2	0	5.2662	0	0	9.83724	0	7.44126	0	0	0	0	0	0	3.75058	0	8.76159	0	10.281	0	5.51957	7.16737	5.79494	0	9.82385	0	6.92352	9.0817	0	7.84035	0	2.15612	6.08797	2.79966	0	0	0	0	0	0	6.38056	9.67391	3.09057	0	0	0	0	0	0	0
ENSG00000213553_RPLP0P6	0	3.88677	8.22998	0	0	0	8.20597	0	0	0	0	0	0	0	0	0	0	0	0	0	0	10.0594	0	0	9.15319	8.52517	10.6889	0	5.0661	0	7.8924	0	0	0	0	0	0	0	0	0	0	0	3.40928	0	0	0	0	0	0
ENSG00000243964_RPL23AP65	0	7.60191	5.39609	6.77332	7.69581	0	6.49336	0	0	0	0	0	8.16895	0	0	0	0	7.4162	0	0	0	5.36309	0	8.31472	0	8.65339	7.4203	0	0	0	6.75422	0	0	5.50391	0	0	0	0	0	11.4144	0	0	0	0	0	0	0	0	0
ENSG00000111897_SERINC1	0	8.0774	2.83452	0	2.61598	0	2.74339	0	0	0	0	0	0	2.53408	0	0	0	3.77255	4.093	0	2.69823	0	3.93552	7.39341	0	0	0	4.93019	2.73594	9.82697	5.35364	0	0	6.54979	0	0	0	0	0	0	0	0	0	2.14988	0	0	0	0	6.35781
ENSG00000119655_NPC2	0	6.7902	0	0	0	0	8.61112	0	0	0	0	0	8.9488	0	0	3.10462	0	0	4.27298	7.18411	0	3.87511	0	0	0	0	7.18938	0	6.51498	0	6.20614	0	0	2.25626	0	0	0	0	0	0	0	0	0	0	0	0	2.73736	0	0
ENSG00000091073_DTX2	0	0	10.5587	0	5.78827	0	5.55686	7.40631	0	0	0	4.64652	0	9.42988	0	0	0	7.37932	3.45883	4.49026	8.16954	5.51505	0	6.2388	0	6.70558	0	5.4929	0	0	4.49242	0	0	0	0	0	0	0	0	0	0	5.52283	5.34484	10.6639	0	0	0	0	0
ENSG00000144381_HSPD1	0	0	7.19014	5.69448	0	0	0	0	0	0	0	0	0	8.15128	0	0	0	0	0	6.27653	0	0	0	0	0	5.29436	6.41757	0	8.46133	0	0	0	0	4.80265	0	0	0	0	0	0	0	0	0	0	0	0	0	0	0
ENSG00000177954_RPS27	0	8.64164	10.6689	5.36514	4.17095	0	5.02161	0	0	0	0	0	3.92492	0	0	6.80025	0	0	0	10.714	0	0	0	3.35569	0	7.27187	6.86836	0	7.04905	0	5.75248	0	0	5.08455	0	0	0	0	0	0	11.0237	0	0	0	0	0	0	0	0
ENSG00000197747_S100A10	0	10.1722	0	0	7.71155	0	8.42867	0	0	0	0	0	0	9.8708	0	0	0	0	5.07303	0	0	0	0	0	0	10.2969	2.89845	6.59876	0	3.55909	10.0135	0	0	0	0	0	0	0	0	0	0	0	0	0	0	4.32319	0	0	3.20716
ENSG00000172757_CFL1	0	9.43063	0	8.95512	2.69823	0	0	0	0	0	0	0	4.83148	0	0	6.10267	0	0	0	10.3236	0	8.19328	0	1.31636	0	1.29708	7.95055	0	0	0	0	7.05304	0	8.54282	0	0	0	0	0	9.16014	0	0	2.19798	1.50561	0	0	0	0	0
ENSG00000253522_MIR3142HG	0	0	0	0	6.1486	0	0	0	0	0	0	0	0	0	0	0	0	0	0	7.56398	8.11859	0	0	2.26228	0	0	2.41398	0	6.54887	0	0	11.209	0	0	0	0	0	0	0	0	0	0	0	0	0	0	0	0	2.70541
ENSG00000105640_RPL18A	0	4.73579	0	7.46908	0	0	6.9962	0	0	0	0	0	6.11897	0	0	2.79179	0	6.21387	0	9.26443	0	9.61526	0	4.54208	0	7.14472	6.32348	0	9.71765	0	7.4789	0	0	8.26304	0	0	0	0	0	10.3491	0	0	0	0	0	0	0	0	0
ENSG00000180211	0	5.20527	0	6.51699	6.2787	0	6.42784	0	0	0	0	0	0	7.17161	0	0	0	0	0	0	6.37523	0	0	0	0	7.81236	0	0	0	0	5.92093	0	0	4.68508	0	0	0	0	0	11.1662	0	4.49808	0	0	0	0	10.9421	0	0
ENSG00000160255_ITGB2	0	3.30328	11.1238	8.583	0	0	8.46114	11.0579	5.46619	0	0	0	0	0	6.03088	3.73312	0	0	3.07289	0	0	3.21646	0	0	0	0	0	2.68793	0	0	0	0	0	2.01991	0	0	0	0	0	2.37151	0	0	0	1.3711	0	0	1.71922	0	0
ENSG00000130164_LDLR	0	9.37317	3.9961	6.63787	0	0	9.61252	10.2487	0	0	0	5.01871	0	0	0	10.0876	2.87558	6.38149	0	0	0	3.96443	0	0	0	0	0	0	2.98256	2.40953	0	0	0	0	0	4.98971	4.7704	0	0	0	8.00038	0	0	2.9976	0	0	0	0	0
ENSG00000129562_DAD1	0	0	0	9.1447	6.65237	0	10.7837	0	0	0	0	0	0	0	0	0	5.94369	10.7293	0	0	0	0	0	11.6496	0	10.6888	0	0	0	0	0	0	0	0	0	0	0	8.11289	0	0	0	0	0	0	0	0	0	0	0
ENSG00000128585_MKLN1	0	3.66744	0	5.50186	6.63994	0	2.7116	4.42562	0	0	0	0	0	0	0	6.0947	0	6.13795	3.14189	1.92701	6.82447	6.20884	5.41962	4.58915	5.80165	0	4.96205	0	2.70417	5.00082	0	0	0	0	2.36461	0	0	0	0	0	0	5.56951	0	0	0	0	0	0	0
ENSG00000119508_NR4A3	0	0	2.01689	7.74078	0	0	1.93741	0	0	0	0	0	0	0	9.46954	0	0	2.0519	0	0	0	0	0	8.66214	8.44924	0	0	0	0	0	0	8.54624	0	8.2998	0	0	5.05042	0	0	0	0	0	0	0	0	3.36385	0	0	0
ENSG00000137193_PIM1	0	0	0	8.72356	4.80893	0	7.6801	0	0	0	0	0	0	0	0	0	0	0	0	0	8.18118	8.92808	0	0	0	0	0	0	0	0	0	0	0	8.21673	0	0	0	0	6.02507	0	0	0	0	0	0	0	0	0	0
ENSG00000106261_ZKSCAN1	0	0	0	0	0	0	0	3.63079	4.88337	0	0	0	0	3.48767	0	1.59886	3.39243	2.28038	3.43119	5.17172	4.39689	5.48529	0	7.76388	6.81294	0	5.27515	1.48357	0	0	3.42222	6.5732	1.26126	2.33146	0	0	0	4.50083	0	0	7.58606	0	0	0	0	0	0	0	6.36514
ENSG00000255823_MTRNR2L8	0	0	3.99225	0	0	4.97489	5.41134	0	0	0	4.78256	0	0	0	0	0	0	0	5.32436	0	0	0	0	0	0	0	0	0	5.40278	0	0	4.85102	3.60332	3.1779	4.44064	0	0	0	0	0	0	0	0	0	0	0	0	0	0
ENSG00000069849_ATP1B3	0	0	0	2.56259	0	0	8.67601	0	7.8348	0	0	0	10.0787	0	0	7.23469	4.31713	0	0	4.85477	0	5.48023	0	8.71533	0	8.44374	10.7678	0	2.97702	0	3.41753	0	0	2.32732	0	0	0	0	0	0	0	0	0	0	0	0	0	0	0
ENSG00000234009_RPL5P34	0	4.16343	0	0	6.19479	8.6357	10.7305	0	0	0	0	0	0	6.41547	0	0	0	8.29078	5.84705	6.35784	5.30955	4.46552	0	0	6.57799	3.40456	6.08925	0	0	0	3.37332	0	0	0	0	0	0	0	0	0	0	0	0	5.62691	0	0	0	0	0
ENSG00000023287_RB1CC1	0	6.3948	4.96893	0	0	0	0	0	0	0	0	0	0	0	0	0	0	0	2.92943	4.31895	0	5.33942	4.22291	3.99251	0	0	2.30001	4.17048	7.43962	0	1.674	7.93109	0	4.75006	0	0	0	0	0	0	0	0	0	9.52916	0	0	0	1.52541	0
ENSG00000067955_CBFB	0	6.40893	3.90484	2.0255	0	3.39406	0	5.66409	0	0	0	0	0	4.26332	0	0	4.62632	0	0	4.7668	4.44991	4.26354	0	0	0	0	4.34352	2.45438	5.83089	5.94168	6.67269	0	0	4.21761	2.90149	0	0	0	0	0	0	0	6.27481	1.85277	0	0	0	0	0
ENSG00000104549_SQLE	0	0	7.75165	1.9803	0	0	7.34772	0	0	0	0	0	8.20007	6.21588	0	0	0	0	3.66751	0	0	0	0	0	5.23598	0	0	0	7.1839	0	5.0002	7.42746	0	4.50522	0	0	5.58904	0	0	0	0	1.63555	0	0	0	0	0	0	0
ENSG00000158604_TMED4	6.82015	0	0	8.88281	5.70712	0	3.38991	0	0	0	0	0	6.60221	6.71014	0	10.1198	0	0	0	3.40275	9.32356	2.58169	0	0	1.92356	8.36506	0	2.56285	0	0	7.30513	9.98268	0	0	0	0	0	0	0	12.0291	0	1.76838	0	0	0	3.13514	0	12.9907	0
ENSG00000168172_HOOK3	0	6.02799	1.17734	0.873082	3.65636	0	0	0	0	0	5.44718	0	3.73577	0	0	2.35358	0	0	2.10592	6.61524	0	1.15858	3.97348	0	5.40687	0	3.67338	0	4.7346	0	3.28576	2.18112	0	2.34643	0	0	0	3.96484	0	0	0	4.99685	1.2507	1.27166	8.91005	9.42209	0	0	0
ENSG00000071054_MAP4K4	0	0	0	1.04549	9.71355	4.58914	1.32157	0	0	0	0	0	10.5818	1.17718	0	3.15224	4.67979	1.41521	2.38644	3.33417	3.04007	2.05445	3.09226	0	0	1.28323	8.49022	0	1.31632	6.52002	0	1.32642	1.14226	3.40388	0	0	4.17204	0	0	0	0	3.1062	0	0	0	2.56665	0	0	0
ENSG00000215030_RPL13P12	0	8.03194	0	5.92643	5.68959	0	4.8628	0	0	0	0	0	7.57698	0	0	0	0	5.01067	0	9.91549	0	8.88814	0	0	6.07083	4.80057	5.58468	0	0	5.73712	4.76729	0	0	0	0	0	0	0	0	0	0	0	4.13255	0	0	0	0	0	0
ENSG00000010278_CD9	0	3.37423	12.08	11.2435	3.45976	0	2.71217	0	0	0	0	5.27336	0	0	9.63938	8.27359	4.01822	3.73849	5.01444	6.95855	6.24652	7.14124	0	0	0	0	0	0	9.76994	0	0	0	0	8.81233	0	0	0	0	0	0	0	0	0	0	0	5.22785	0	2.44511	0
ENSG00000162819_BROX	0	6.02653	0	0	0	0	0	0	0	0	0	0	7.82582	0	0	0	0	0	8.52693	0	0	0	3.3357	5.11529	0	7.85431	7.04758	2.2483	0	0	7.50766	0	0	0	0	0	0	0	0	0	0	0	0	0	2.38651	0	0	0	0
ENSG00000131238_PPT1	0	0	0	10.4172	0	0	7.79927	0	6.49	3.83272	3.50532	0	4.10852	0	0	2.87279	0	0	0	5.07775	6.20898	6.22779	0	0	0	7.31059	0	0	0	5.1804	0	0	2.42083	0	0	0	0	0	0	3.2613	0	0	0	0	0	0	0	0	10.7354
ENSG00000111011_RSRC2	0	1.5826	0	0	0	0	6.85916	0	0	0	0	0	0	0	0	0	0	0	0	0	3.87536	0	0	0	0	4.16686	4.37687	0	8.13302	1.6793	8.05512	6.02707	0	0	0	0	0	0	0	0	8.03087	0	0	0	0	0	0	0	0
ENSG00000117009_KMO	6.16977	0	0	0	4.31809	0	0	0	0	0	0	0	0	0	0	6.52945	0	0	0	0	0	0	0	1.30425	0	0	0	3.74911	0	0	0	0	0	0	0	0	0	0	0	0	0	0	0	0	2.1724	0	0	0	0
ENSG00000138061_CYP1B1	0	0	0	4.93244	0	0	0	0	0	0	0	0	9.71144	0	0	0	0	5.75173	0	0	8.4652	9.33332	0	0	6.07814	0	5.61652	0	1.98361	0	3.42152	0	0	4.32216	0	0	0	0	0	0	8.35976	0	0	0	0	0	1.84493	0	0
ENSG00000135677_GNS	0	1.76509	0	0	6.86109	0	1.53396	0	0	0	0	4.34296	0	1.76223	0	10.088	4.0506	0	0	2.75352	2.69628	2.80353	0	0	0	0	0	0	0	6.62933	9.7919	0	0	0	6.90773	0	0	0	0	0	8.29588	0	0	10.2316	2.11072	0	3.74402	0	0
ENSG00000047457_CP	0	0	0	0	0	0	4.30579	7.50649	11.3539	0	9.47938	0	0	0	0	0	2.94592	1.89647	2.98322	2.57214	6.21287	1.83831	0	8.41924	8.32811	3.91198	5.34329	8.35806	0	10.1797	0	1.79201	0	7.5283	0	0	0	0	10.2343	0	0	0	1.28794	0	10.4412	0	9.77941	0	0
ENSG00000259760	0	0	0	0	8.67036	0	8.61503	0	0	0	0	0	0	0	0	0	0	0	0	0	9.76621	0	0	0	0	0	0	0	11.9469	0	0	0	0	0	0	0	0	0	0	0	0	0	0	0	0	0	0	0	0
ENSG00000120306_CYSTM1	0	0	5.97023	10.5223	0	0	0	0	0	0	0	0	0	0	0	2.53265	0	10.8662	0	0	0	0	0	0	4.3429	2.2969	9.56707	5.12516	3.1916	0	4.32963	0	0	3.39422	0	0	0	0	0	0	0	0	0	0	0	0	0	0	0
ENSG00000111802_TDP2	0	0	0	0	0	0	0	0	0	0	0	0	0	3.9665	0	8.84133	0	0	0	0	5.51425	0	0	1.93929	0	9.28076	0	0	0	0	7.8522	0	0	0	0	0	0	0	0	0	0	0	0	0	0	0	0	0	2.35699
ENSG00000196924_FLNA	0	3.02164	8.28453	7.45875	8.03628	3.98576	0	0	0	0	2.08146	0	0	6.64981	0	0	0	2.24908	0	0	0	6.05949	0	7.68458	0	1.38648	3.91811	0	1.42114	0	0	0	0	0.986263	0	0	0	4.46309	0	0	0	0	0	1.60299	0	0	0	0	0
ENSG00000235655_H3F3AP4	0	9.09478	0	0	0	0	9.00533	0	0	0	0	0	0	0	0	8.05969	0	0	0	0	0	10.1328	0	0	0	0	8.53686	0	0	0	0	9.72279	0	0	0	0	0	0	0	0	0	0	0	0	0	0	0	0	0
ENSG00000184983_NDUFA6	0	9.88952	0	0	9.67832	0	6.26151	0	0	0	0	0	0	0	0	0	0	0	0	0	8.5624	0	0	2.84215	11.3586	0	0	0	0	0	9.46752	0	0	10.5759	0	0	0	0	0	0	0	2.88869	0	0	0	4.44116	0	0	0
ENSG00000103496_STX4	0	0	5.7251	11.1824	10.3082	3.41029	7.89255	3.03381	7.76184	0	0	4.9416	2.10146	3.59202	0	0	3.70013	2.55379	3.73966	6.3337	9.98665	5.05572	0	0	0	0	0	0	4.20333	0	0	0	0	0	0	0	0	0	0	0	0	0	0	1.86576	0	3.03486	0	2.17253	0
ENSG00000108294	0	0	0	11.1826	0	0	0	0	0	0	0	6.69813	0	0	0	9.45351	0	4.15791	0	0	0	0	0	0	0	0	0	4.0611	0	0	0	0	0	0	0	0	7.43557	0	0	4.64778	0	0	0	0	0	0	0	0	0
ENSG00000118680_MYL12B	0	0	10.495	7.55638	0	0	0	0	0	0	0	0	0	9.24576	0	0	0	0	0	0	0	0	0	0	0	0	6.68407	0	11.1991	4.31489	10.7956	11.6599	0	0	0	0	0	0	0	0	10.1279	0	0	0	0	0	0	3.18965	0
ENSG00000136052_SLC41A2	0	4.42534	3.08239	0	2.0442	0	0	0	0	0	0	0	0	0	0	4.66342	0	0	0	0	0	0	0	0	0	1.41075	0	0	7.37947	2.08106	8.46783	0	0	6.16108	3.50789	0	0	0	0	0	0	0	0	7.1424	11.4402	0	0	0	0
ENSG00000138069_RAB1A	0	0	2.90095	0	5.06478	0	4.85999	3.44077	0	0	4.58551	0	10.2891	0	0	8.22704	0	0	0	0	0	0	0	5.05829	3.01449	0	0	0	0	0	5.11521	0	0	4.45617	0	0	0	0	0	0	0	0	9.25119	0	3.00236	0	2.64146	0	0
ENSG00000204472_AIF1	0	0	0	3.45134	0	0	8.74977	0	0	0	0	0	0	0	0	0	0	0	0	5.84728	9.21643	5.90484	0	0	4.68677	0	0	0	0	0	8.86164	0	0	0	0	0	0	0	0	0	0	0	0	0	0	0	0	0	0
ENSG00000145703_IQGAP2	0	0	3.05353	0	0	0	0	0	0	0	0	0	0	0	0	0	0	0	0	0	1.66854	0	0	3.29926	0	3.27023	0	5.35022	7.30652	0	8.1913	0	0	2.64507	0	0	0	0	0	0	0	6.07816	0	0	0	0	0	0	2.8935
ENSG00000197694_SPTAN1	0	0	0	8.31213	0	0	0	0	0	0	0	0	1.1502	0	0	1.94403	0	3.7692	0	0	1.35877	1.43693	0	0.843066	0	0	0	6.29129	9.98177	0	0.813847	0	0	6.72412	0	0	0	4.40929	4.19713	2.622	9.80616	0	0	0.985357	0	14.9153	3.24705	1.84779	0
ENSG00000118705_RPN2	0	2.66794	2.96986	0	6.61755	3.90237	2.87736	0	6.7187	5.57438	4.66156	0	2.52812	4.08921	5.10068	2.23626	6.45778	3.01034	7.75379	8.14504	7.01657	8.69673	0	0	0	4.47553	0	0	0	0	6.28632	6.01873	0	0	0	0	0	0	0	0	9.45189	0	8.29873	3.6431	0	0	0	0	0
ENSG00000139289_PHLDA1	0	0	0	6.09972	1.58234	3.42431	5.35272	0	0	0	0	0	0	8.91744	3.12893	0	0	4.37136	0	4.2397	3.25361	4.11303	0	0	3.94051	0	0	0	2.4336	0	4.68999	9.59993	0	6.46781	2.10828	0	0	0	0	0	8.93353	1.0869	0	0	0	0	0	0	1.36446
ENSG00000197780_TAF13	0	0	0	0	0	0	4.17143	0	7.71951	0	0	0	6.59805	0	0	0	6.14755	6.83953	0	0	0	0	0	0	8.08612	0	0	0	0	0	7.66955	0	0	5.91503	0	0	7.18926	0	0	13.778	0	11.0184	0	0	4.94465	0	0	0	3.33292
ENSG00000148634_HERC4	0	6.43736	7.44883	0	0	1.79907	6.02094	0	0	0	0	0	0	8.53594	2.79097	2.10386	0	5.01613	0	0	1.66667	6.12566	5.12887	4.17816	0	4.14762	7.42699	0	2.72404	0	2.9722	1.70894	0	0	0	0	0	0	0	0	0	7.4662	0	1.23993	0	0	0.988326	0	0.849854
ENSG00000147162_OGT	0	0	7.06969	0	1.40067	0	4.55223	8.99147	0	0	0	0	0	10.0905	0	0	0	0	0	6.84588	0	0	0	0	0	0	0	0	0	0	0	0	0	4.66344	0	0	0	4.5677	4.35437	0	0	0	0	8.81904	0	0	0	0	0
ENSG00000120071_KANSL1	0	0	0	0	0	0	3.59991	0	0	0	0	0	0	9.08217	1.69841	8.07521	0	0	0	0	1.79672	2.33631	4.7431	0	0	4.49069	6.18112	7.40755	0	8.28473	8.94889	0	2.62476	4.72041	0	0	0	0	0	0	0	0	0	0	0	0	0	0	0
ENSG00000107929_LARP4B	0	1.99196	0	7.452	7.70894	2.28667	0	0	0	0	5.12069	0	0	0	0	8.82991	0	0	0	0	0	5.25261	0	0	0	0	8.25743	0	3.73113	0	0	0	0	0	0	0	0	0	0	0	8.60682	0	0	0	1.61351	0	1.34428	10.8724	0
ENSG00000135535_CD164	0	0	0	5.48639	0	0	6.82492	0	0	0	0	8.88391	0	8.6724	0	1.32463	0	1.94899	0	0	0	0	0	5.68185	5.49096	1.79115	8.19095	0	1.83099	0	8.94354	0	0	0	0	0	0	0	0	0	0	0	0	0	0	0	0	0	0
ENSG00000229119	0	7.26964	0	0	7.36342	0	8.73141	0	0	0	0	0	0	7.67831	0	0	0	0	0	0	0	9.80237	0	0	7.7492	8.18307	9.72321	0	0	0	7.63625	0	0	0	0	0	0	0	0	0	0	0	0	0	0	0	0	0	0
ENSG00000142227_EMP3	0	7.18677	0	6.26817	9.22781	0	0	0	7.46899	0	0	0	6.60914	0	0	7.41136	0	0	0	9.64763	9.59963	0	0	2.64195	4.71505	0	0	0	10.3334	10.9424	6.24914	0	0	0	0	0	0	0	0	0	0	0	2.86993	0	0	0	0	0	0
ENSG00000163734_CXCL3	0	0	0	0	0	0	0	0	0	0	0	0	0	2.95876	0	0	0	8.48835	0	11.3189	0	0	0	0	0	0	8.9508	0	10.0789	0	0	0	0	0	0	0	0	0	0	0	0	0	0	0	0	0	0	0	0
ENSG00000013441_CLK1	0	0	0	0	0	0	7.9908	7.28044	0	0	0	0	0	0	0	8.71061	0	0	0	0	2.12447	0	0	7.45045	7.50614	0	9.82466	0	2.15887	0	6.08187	3.90932	0	0	0	0	0	0	0	0	0	0	2.35193	0	0	0	0	0	2.57504
ENSG00000155252_PI4K2A	0	6.92923	4.07227	11.6474	8.57559	0	1.78628	0	0	0	0	0	8.23741	11.8986	0	0	0	0	0	0	0	8.73479	0	7.9904	0	0	0	7.71563	0	0	0	0	0	0	0	0	0	0	0	0	0	0	0	0	2.40273	0	0	0	0
ENSG00000105058_FAM32A	0	5.58751	0	4.37882	0	0	0	0	0	0	0	0	0	5.80163	0	4.11415	0	0	0	0	0	3.43073	0	0	0	2.44568	2.62897	0	0	0	0	0	0	0	9.04879	0	0	0	0	3.97926	10.0025	0	0	0	0	0	0	0	0
ENSG00000172081_MOB3A	0	6.20297	0	7.29354	0	0	0	0	0	6.41618	0	0	2.90115	0	0	9.46379	0	0	0	0	0	0	0	6.70316	0	9.45364	0	0	0	0	8.41277	0	0	0	0	5.86403	0	0	0	0	9.89172	0	0	1.84774	0	3.01302	0	0	0
ENSG00000125386_FAM193A	0	8.04823	0	0	0	0	1.55069	0	0	0	0	0	0	7.96205	0	0	5.34417	7.97724	0	0	5.82755	4.82763	0	6.27474	0	0	0	8.2463	0	0	8.23989	0	0	5.4279	8.68715	0	0	0	0	0	0	1.97762	0	0	0	0	0	9.07922	0
ENSG00000189241_TSPYL1	0	6.89293	0	0	0	0	0	0	0	3.82382	0	0	0	7.73761	0	0	0	4.24182	0	0	0	0	0	0	0	8.77386	9.11663	0	0	2.58596	10.7787	3.56141	0	0	0	0	0	6.08768	0	0	0	0	0	0	0	0	0	0	0
ENSG00000174021_GNG5	0	8.57208	0	0	8.76551	0	0	0	0	0	0	0	0	0	0	0	0	4.23772	0	0	9.88531	9.78111	0	0	10.2101	8.46943	10.4028	0	11.2742	0	0	0	0	8.84105	0	0	0	0	0	0	0	0	0	0	0	0	0	0	0
ENSG00000154582_TCEB1	0	6.43545	0	2.61834	0	0	0	0	0	0	0	0	0	0	0	2.87833	6.64613	0	0	5.70613	0	7.66448	0	0	0	0	5.84633	0	0	0	0	0	0	7.9981	0	0	0	0	0	0	0	8.34237	0	9.9688	0	0	0	0	0
ENSG00000152291_TGOLN2	0	0	3.8672	5.45964	1.71111	0	9.67049	0	0	0	0	4.18044	0	0	0	3.97857	0	10.5153	3.0217	0	2.55265	0	0	4.61232	0	0	0	0	0	0	5.90541	0	0	0	2.2558	0	0	0	0	0	0	0	0	0	0	0	0	0	0
ENSG00000196396_PTPN1	0	2.39828	0	6.1143	5.22821	0	0	0	0	0	0	0	0	0	0	8.46488	0	4.161	0	0	0	0	0	8.59718	0	0	0	3.5217	0	0	5.52085	0	0	5.6731	0	0	0	0	0	0	0	0	0	0	0	0	0	0	0
ENSG00000156030_ELMSAN1	0	1.0827	0	5.8902	1.76007	0	0	0	0	0	0	3.3207	9.40492	0	0	0	0	0	0	0	1.82963	0	0	0	0	0.708106	0	0	0	1.79439	10.1949	0	0	8.76859	0	0	4.00441	0	3.9219	1.63433	0	0	0	0.847848	0	0	0	0	0
ENSG00000147650_LRP12	0	0	0	0	9.72078	0	0	0	0	0	0	0	0	0	0	8.17765	0	0	0	0	0	5.43594	4.58148	0	2.89947	0.906054	0	0	6.70804	0	0	0	0	9.31803	0	0	0	0	0	0	0	0	0	0	9.24519	0	1.37507	0	0
ENSG00000127947_PTPN12	6.26864	7.30948	0	0	7.91777	3.01452	0	0	0	0	0	0	0	0	2.73015	0	0	4.89009	4.26084	0	0	0	0	0	1.53513	0	2.19908	0	0	0	0	0	0	0	2.5404	0	0	6.34623	0	0	0	12.0581	2.26086	0	0	0	0	0	0
ENSG00000162244_RPL29	0	0	0	0	0	0	3.37101	0	0	0	0	0	0	0	0	0	0	3.50979	0	0	4.80851	9.8836	0	9.1373	0	0	12.8461	0	0	0	10.0633	0	0	0	0	0	0	0	0	0	0	0	0	0	0	0	0	0	0
ENSG00000149485_FADS1	0	0	1.5266	0	0	0	0	0	0	0	0	0	0	0	0	4.55302	0	4.20803	2.56739	0	2.95146	3.97268	0	5.55868	0	0	0	0	0	0	5.64204	0	0	0	0	0	0	0	0	0	0	0	0	0	0	0	0	9.4663	0
ENSG00000140105_WARS	0	0	0	5.20564	9.98876	0	8.95594	0	0	0	2.67386	0	0	2.51822	2.56473	0	0	0	5.34457	0	6.77281	0	0	9.19928	0	0	6.57002	8.40321	3.90379	1.85511	0	0	0	0	0	0	0	0	0	0	0	0	0	2.96069	0	0	0	0	0
ENSG00000139163_ETNK1	0	5.71513	0	0	6.89349	2.53487	0	0	0	0	0	5.50479	8.80852	0	0	0	0	8.07803	0	0	7.94838	0	0	1.04739	0	8.07749	0	0	0	8.73363	0	0	0	6.64222	0	0	0	0	0	0	0	0	0	0	0	0	0	0	11.6297
ENSG00000117448_AKR1A1	0	0	0	0	8.17879	0	0	0	0	0	0	0	0	0	0	0	4.05969	0	0	3.65128	3.58933	4.25287	0	0	0	11.8542	0	0	0	0	0	2.75654	0	2.11345	0	0	0	0	0	0	0	0	0	2.98387	2.94163	0	0	0	0
ENSG00000013364_MVP	0	0	0	0	9.97003	0	0	0	0	0	0	0	0	1.78656	2.60746	0	3.16565	2.08331	4.12322	4.61639	10.2616	5.4555	0	0	4.83062	0	0	6.88986	0	8.30218	0	0	0	4.41335	0	0	0	0	0	0	0	0	0	0	0	0	0	12.4188	0
ENSG00000171475_WIPF2	0	9.51975	0	3.75376	0	0	9.02691	3.9484	0	0	7.75365	0	0	6.54738	6.8635	1.19301	0	6.395	0	0	0	0	0	7.12688	0	9.32785	1.15471	3.33778	6.6665	5.58876	0	0	0	0	0	7.87595	4.69938	0	0	0	0	0	0	0	0	2.20553	7.968	0	1.35859
ENSG00000173372_C1QA	0	11.1897	4.01126	0	0	0	7.19148	0	0	0	0	0	0	0	0	0	0	0	0	0	3.86191	7.06582	0	0	0	0	0	0	0	0	5.07858	0	0	0	0	0	0	0	0	0	0	0	0	0	0	4.58911	0	0	0
ENSG00000159720_ATP6V0D1	0	9.77584	1.74107	2.84339	0	0	8.83911	0	0	0	0	0	0	0	4.78896	0	3.69102	0	0	11.4696	2.37696	0	6.8545	0	9.50776	0	0	0	0	2.82381	7.0669	0	0	0	0	0	0	0	0	0	7.91124	0	0	0	0	0	1.53484	1.45529	2.03378
ENSG00000135838_NPL	0	0	7.0912	0	7.80873	0	6.0885	0	0	0	0	0	2.67716	0	0	0	0	0	4.97224	3.95509	4.19446	3.09682	0	0	6.30937	0	0	0	0	7.81473	0	7.64142	0	6.69039	0	0	5.38502	0	0	0	0	0	0	0	0	0	0	0	0
ENSG00000129824_RPS4Y1	0	0	0	0	10.4011	0	0	0	0	0	0	0	0	0	0	0	0	0	0	0	0	9.54011	0	12.4544	0	10.5682	0	0	0	0	7.0946	0	0	0	0	0	0	0	0	0	0	0	0	2.52118	0	5.3109	0	0	0
ENSG00000197170_PSMD12	0	0	3.55585	4.47752	0	0	0	0	0	0	0	0	4.70173	6.20683	0	2.77478	0	4.2868	0	0	5.30482	0	7.65621	0	0	0	6.30382	0	0	6.93088	0	0	0	0	0	0	0	0	0	0	0	0	0	10.023	2.28934	0	0	5.61493	0
ENSG00000144535_DIS3L2	0	0	2.96084	0	7.29555	0	0	5.71988	0	3.65295	6.25592	0	0	3.53657	1.90929	0	2.40978	4.94394	0	6.6389	7.84741	0	4.377	0	7.42481	0	4.98842	1.3958	1.35959	0	0	7.46663	6.46825	7.68724	5.35956	0	0	4.36822	9.59855	0	0	6.69179	0	5.1389	7.73128	8.42013	0	8.32828	0
ENSG00000176871_WSB2	0	6.69055	0	4.70585	2.47254	0	8.38563	0	0	0	0	0	0	0	0	0	0	5.68796	0	6.68711	0	0	0	0	7.55873	0	0	0	4.39824	0	8.48983	7.00016	0	6.52378	0	0	0	0	0	0	0	0	0	0	0	0	0	0	0
ENSG00000161791_FMNL3	0	3.2938	0	0	4.09746	2.09696	6.49957	0	0	0	0	0	1.08421	5.96523	1.85152	7.98307	0	0	6.72998	4.00551	9.95113	3.5825	4.76597	0	1.46335	0	0	0	0	6.1386	0	6.09779	0	0	6.92402	0	0	0	0	0	0	1.33003	3.73237	0	3.51654	0	0	0	0
ENSG00000147454_SLC25A37	0	3.07064	0	8.22816	0	0	0	0	0	0	0	0	2.10268	0	0	8.2884	2.80843	0	2.84518	2.441	1.63874	3.35436	0	2.07643	0	0	0	0	1.66908	0	9.48943	0	0	0	0	0	0	0	0	0	0	0	0	0	0	0	0	0	0
ENSG00000006652_IFRD1	0	7.88221	0	0	0	0	7.93944	0	0	0	0	0	0	1.73097	0	9.07108	3.09574	0	3.13358	0	0	1.96341	0	9.70195	0	0	0	0	0	0	10.3639	0	0	0	0	0	0	0	0	0	9.24912	0	0	0	0	13.5121	0	0	0
ENSG00000111229_ARPC3	0	8.27601	0	5.99737	0	0	3.14998	0	0	0	0	0	0	7.60592	0	0	0	0	0	3.69281	0	0	0	0	0	7.75265	5.9903	2.83108	0	0	8.2232	0	0	8.24361	0	0	0	0	0	0	0	0	0	0	0	0	0	0	0
ENSG00000169567_HINT1	0	8.45697	7.1306	0	0	0	8.13434	0	0	4.56131	10.8447	0	11.2859	10.1579	0	0	0	0	4.75657	6.81836	5.19311	4.91278	0	0	0	0	10.5292	0	0	0	0	9.12391	0	0	3.88782	0	0	0	0	0	0	10.7289	0	0	0	0	0	0	0
ENSG00000106683_LIMK1	0	0	0	8.63615	7.41972	0	0	0	5.44457	0	0	0	0	0	8.39292	2.47028	0	3.94413	0	3.51836	2.58268	4.6728	0	0	0	0	0	0	0	7.68632	3.95455	0	0	2.00328	0	5.14612	0	0	0	0	0	0	0	0	0	2.39273	0	0	0
ENSG00000170873_MTSS1	0	0	0	0	4.43748	0	1.7202	0	0	0	2.4313	0	9.10554	6.84422	0	0	0	6.45524	0	0	2.93263	5.82044	0	0	0	3.11781	0	0	1.71409	0	5.62082	9.47526	0	5.35778	0	0	0	0	0	0	0	0	0	0	0	0	0	0	7.78985
ENSG00000231684_EIF1P3	0	6.48665	0	0	6.58001	0	5.17147	0	0	0	0	0	0	0	0	4.98782	0	5.89318	0	0	0	8.9614	0	0	6.5531	4.70764	0	0	5.73442	0	4.67444	0	0	0	0	0	0	0	0	0	0	0	0	0	5.96218	0	0	0	0
ENSG00000072110_ACTN1	0	6.05006	0	0	0	0	0	0	0	0	0	0	0	0	5.06	0.987903	0	0	0	0	1.38999	4.95732	0	2.35378	0	0.85127	3.91291	0	0	0	2.30022	0	0	3.14047	0	0	5.29253	0	0	3.17175	0	0	0	0	0	0	0	0	0
ENSG00000115216_NRBP1	0	4.72572	6.62174	0	8.43167	3.97647	7.80371	0	0	0	2.8915	0	0	0	3.67033	4.49618	5.23738	3.60695	0	5.12368	3.79983	5.31447	0	1.40038	0	9.96793	0	2.16085	2.93846	0	8.07816	11.4016	0	0	0	0	0	0	0	0	0	0	0	1.59635	0	0	0	0	0
ENSG00000106052_TAX1BP1	9.51584	4.93496	5.27663	0	0	3.332	0	2.13266	0	0	0	0	4.17371	0	0	0	2.7331	8.47795	0	2.3694	3.45186	3.27497	0	0	0	7.88137	2.48565	1.64899	1.60916	0	0	7.43637	0	1.13684	0	0	0	0	0	0	0	0	0	0	0	0	0	0	10.128
ENSG00000103042_SLC38A7	0	0	5.40192	0	2.48651	0	0	0	0	0	0	0	0	6.33201	0	0	0	0	0	7.46379	2.5673	0	0	3.75477	4.73354	0	0	2.65371	2.60436	0	0	0	0	0	4.33	0	0	0	0	0	0	0	9.52806	0	1.994	2.37779	1.69107	1.60709	12.8714
ENSG00000177479_ARIH2	0	7.42722	0	4.07195	0	0	2.23725	0	0	0	0	0	0	0	0	7.74645	2.82835	8.3471	0	0	0	0	0	0	1.20998	3.54321	0	7.87086	0	0	0	0	0	0	0	0	4.71761	0	0	0	0	1.09184	0	1.8838	0	0	1.55763	1.47741	0
ENSG00000035499_DEPDC1B	0	0	0	0	0	0	0	5.77938	0	5.14986	0	0	0	0	8.2521	6.6414	0	0	3.83202	0	2.46598	4.68312	0	6.12671	6.07456	0	0	4.66136	0	6.39383	0	5.72618	7.6263	0	6.82451	0	0	0	0	0	0	0	0	8.82774	6.37852	0	10.1064	8.9245	7.50216
ENSG00000163660_CCNL1	0	4.32171	0	3.04684	0	0	6.58274	0	0	2.58847	2.29855	0	4.58888	2.62445	0	8.85872	0	0	0	0	0	5.88586	6.08345	2.00111	0	0	8.35992	4.83559	0	0	0	0	0	0	2.02197	0	0	0	0	0	8.82035	0	0	0	0	0	0	0	0
ENSG00000198034_RPS4X	0	11.0355	8.6932	0	0	0	0	0	0	0	0	0	0	8.67713	0	0	0	0	0	0	0	0	0	3.29142	0	3.63936	0	0	0	0	0	0	0	0	0	0	0	0	0	0	9.36887	0	0	0	0	0	0	0	0
ENSG00000124214_STAU1	0	0	0	0	0	7.96904	0	0	0	0	0	0	9.49713	5.71236	8.69176	0	0	0	0	0	3.76832	0	0	0	0	5.55265	0	2.465	0	2.34125	0	0	0	6.94029	0	0	0	0	0	0	8.91316	0	0	0	2.6081	3.03052	0	0	0
ENSG00000159352_PSMD4	0	11.0883	0	7.32372	0	0	10.0548	0	0	0	0	0	0	0	0	5.51958	0	0	4.14153	0	10.7665	0	0	10.6673	0	2.73235	4.77233	0	0	0	0	0	0	0	6.74062	0	0	6.22167	0	0	0	0	0	0	0	3.41874	0	0	12.6207
ENSG00000078618_NRD1	0	0	8.88229	0	0	0	0	0	0	0	0	0	0	0	0	0	0	9.48857	0	10.1065	0	0	6.23943	0	0	1.19589	0	5.11027	0	0	7.36495	0	0	10.0065	0	0	0	5.1157	0	0	8.2212	0	0	0	0	0	0	9.60166	0
ENSG00000179889_PDXDC1	0	8.42141	0	7.38855	1.48887	0	1.87763	0	0	2.5641	0	0	8.83781	2.12932	2.17282	4.12277	0	2.94312	0	4.40997	5.67996	4.82919	0	0.986168	0	0.970239	3.14213	1.62148	2.31839	0	5.39934	10.3622	0	6.98754	0	0	5.54099	0	0	0	0	0	0	6.94577	0	0	0	0	0
ENSG00000101336_HCK	0	0	0	0	0	0	0	0	0	0	8.22771	0	0	0	0	0	5.02883	0	0	3.66368	2.71588	0	0	2.73379	0	3.21568	0	4.24417	7.85033	6.35303	0	2.76802	0	3.46929	0	0	0	0	0	0	0	0	0	0	0	8.20554	10.5775	0	0
ENSG00000230734_RPL10P3	0	6.60932	5.39609	7.76671	6.1247	0	6.684	0	0	0	0	0	5.86693	5.04968	0	6.49672	0	7.4162	0	9.07908	5.2403	0	0	5.26085	6.50767	8.71737	5.44535	0	0	0	5.76753	0	0	0	0	0	0	0	0	0	0	0	0	0	0	0	0	0	0
ENSG00000101782_RIOK3	0	0	0	0	5.94261	7.3525	5.51684	0	0	0	0	0	2.59599	10.1256	2.7815	0	0	0	0	0	0	6.7412	0	4.48235	0	0	7.51284	0	6.88082	0	8.79689	0	0	6.07396	0	0	0	0	0	0	0	0	0	0	0	0	0	0	0
ENSG00000107099_DOCK8	0	0	6.33219	0	5.77392	4.88261	0	1.64495	0	0	1.80014	0	4.35602	0	1.70844	2.01168	0	0	3.58137	1.85552	4.70002	2.96685	0	0	0	5.60694	5.24276	7.86565	0	4.06173	6.15408	0	0	5.88307	0	0	0	0	0	1.61303	7.16832	0	0	3.75706	0	10.7758	0	0	0
ENSG00000055044_NOP58	0	2.47756	0	0	2.55544	0	2.68183	0	0	0	0	0	0	9.66552	0	8.0263	0	0	0	0	7.67664	0	0	0	7.04281	1.84396	2.00709	0	0	2.59577	0	0	0	7.63885	0	0	0	0	0	0	10.2221	0	0	0	0	0	0	0	0
ENSG00000196199_MPHOSPH8	0	4.31461	6.02943	0	5.11384	0	1.16645	4.27637	0	0	0	0	7.4032	6.19461	0	0	5.38852	0	3.52733	0	7.34812	0	0	3.57948	4.0356	4.48691	0	2.28264	0	0	0	0	0	0	0	0	0	0	0	0	0	0	0	0	0	0	0	0	0
ENSG00000197912_SPG7	0	2.46119	0	8.50656	0	2.29692	0	0	0	2.42277	2.14062	0	3.5485	0	0	1.62406	0	0	0	2.20059	9.32837	0	8.79303	0	6.65359	5.02252	0	3.59239	2.6576	0	0	0	0	8.86625	4.78814	0	0	0	4.32355	0	0	0	7.81588	9.37525	5.72685	0	5.0708	7.4149	0
ENSG00000065809_FAM107B	0	1.65432	4.51906	0	9.69877	0	2.96145	0	0	0	0	0	7.73651	0	0	1.31534	0	5.77555	3.03211	3.49624	4.36662	4.64951	0	5.95421	4.00007	0	1.94057	0	7.27946	0	5.32987	0	0	0	0	0	0	0	0	3.18358	0	0	1.32117	0	0	0	0	6.17667	0
ENSG00000132967_HMGB1P5	0	0	0	0	10.5718	0	7.43101	0	0	0	0	0	0	10.3886	0	8.6632	0	0	0	0	4.04453	0	0	0	0	0	0	0	6.0212	0	4.95581	0	0	0	0	0	0	8.65183	0	0	0	0	0	0	0	0	0	0	0
ENSG00000142347_MYO1F	0	0	6.00014	6.0501	0	0	0.76271	2.97423	0	2.61344	3.70101	4.87581	0	0	0	0	0	0	0	4.71854	4.40211	4.77491	0	0	9.11035	0.999515	0	3.27135	0	0	7.83501	0	0	1.14701	0	0	0	5.73158	0	0	7.85329	1.04329	13.2525	3.29713	0	0	0	2.11985	0
ENSG00000100393_EP300	0	0	7.69868	7.15549	7.57544	0	7.30584	0	0	0	0	0	0	9.11946	0	5.2084	0	3.95504	0	0	0	7.54899	6.15391	0	0	0.919469	0	0	7.56993	0	3.1429	0	0	0	3.22711	0	0	0	0	0	7.6892	1.53243	10.3844	0	0	0	0	1.31763	0
ENSG00000095970_TREM2	0	3.88431	12.9232	0	0	0	3.57041	0	0	0	0	0	10.9827	0	0	10.3847	0	0	5.55534	0	0	0	13.642	0	5.3024	0	0	0	0	0	0	0	0	0	0	0	0	0	0	0	0	0	0	0	0	0	0	0	0
ENSG00000151694_ADAM17	0	0	0	0	1.97685	0	6.18441	3.54827	0	0	0	0	1.78614	1.90408	0	7.38241	4.23668	5.5886	4.27722	6.06287	6.31387	7.21376	0	0	0	0	2.2126	0	0	6.86285	0	0	0	0	0	0	5.24878	0	0	0	0	0	0	0	0	9.15101	0	0	11.2389
ENSG00000168615_ADAM9	0	0	5.21646	2.22308	0	0	0.89658	0	0	0	0	4.21242	0	0	7.73823	0	0	0	0	0	1.80376	2.68644	0	0	4.02066	2.23508	3.47085	0	0	0	6.07404	0	0	8.09217	0	0	0	0	0	0	8.15871	4.06573	6.8084	0	0	0	0	0	0
ENSG00000122359_ANXA11	0	9.30343	10.6362	3.0409	9.32521	0	6.99244	0	0	0	0	0	4.83537	0	0	5.8023	0	0	0	0	10.6732	7.90008	0	0.997365	6.23717	0	0	1.63672	4.77232	1.53497	7.23209	10.4347	0	4.87862	0	4.81154	0	4.7232	4.50883	0	0	0	9.92208	1.79054	0	0	0	0	0
ENSG00000058262_SEC61A1	0	9.91746	11.2394	0	12.0899	0	10.2066	0	0	0	0	4.74483	0	3.7868	0	1.68908	0	0	3.55208	0	0	0	0	0	0	0	11.3213	0	0	0	8.36444	0	0	0	0	0	7.44136	5.59844	5.37993	0	9.71295	0	0	0	2.44374	0	0	0	0
ENSG00000116560_SFPQ	0	0	0	8.5507	0	0	0.849698	0	0	2.78544	0	0	3.32732	1.59662	0	4.0424	0	0	0	5.63236	2.99232	3.10307	0	0	0	0	1.88088	0	0	0	0	1.77394	1.55461	3.23117	0	0	0	0	0	0	0	0	3.92272	0	0	0	2.37762	0	0
ENSG00000105220_GPI	0	0	0	8.55219	0	0	0	0	6.03252	0	0	0	8.557	8.44067	0	1.10211	2.67112	0	2.70727	5.03069	7.03798	5.3287	0	0	0	8.17896	1.672	0	0	0	0	0	0	0	0	0	5.50904	0	0	12.572	0	0	0	0	0	0	0	0	1.25975
ENSG00000108671_PSMD11	5.89792	1.62935	0	0	2.45169	0	3.07822	0	0	0	0	4.15697	0	9.92151	3.27545	7.61072	0	0	4.45935	0	1.76213	6.40136	0	0	2.42951	6.17397	0	0	0	1.72755	7.51495	11.643	0	3.47196	0	0	0	4.99797	0	0	9.68169	4.77909	0	0	0	2.34356	0	0	7.28826
ENSG00000111775_COX6A1	0	3.61076	0	0	0	0	8.91912	0	0	11.4522	0	0	3.45772	0	0	4.04862	0	0	0	11.377	3.78808	8.13273	0	0	9.38133	8.6493	0	0	0	0	10.0946	0	0	9.20019	0	0	0	0	0	0	0	0	0	0	0	0	0	0	0
ENSG00000143333_RGS16	7.45061	0	0	0	0	0	10.8697	9.7662	0	0	0	0	0	0	0	0	0	0	6.39336	0	0	0	0	0	0	9.599	0	6.75117	0	2.97412	11.9212	0	0	0	0	0	0	0	0	0	0	0	0	0	0	0	0	0	0
ENSG00000176340_COX8A	0	0	0	12.1995	0	0	9.43915	12.9307	0	0	0	0	0	0	0	0	0	0	0	0	0	0	0	0	0	5.11708	0	0	0	0	0	0	0	0	0	0	0	0	0	10.6654	0	13.1782	0	0	0	0	0	4.86876	0
ENSG00000116786_PLEKHM2	0	6.21226	8.13468	4.98938	0	0	3.27358	0	0	0	0	0	8.27774	0	0	0	0	2.54096	0	4.21041	2.37243	0	0	0	0	0	0	2.45638	4.18869	0	0	0	0	4.40286	2.90361	0	0	0	0	0	0	0	12.9145	0	0	0	0	0	0
ENSG00000157557_ETS2	0	7.72087	0	0	2.17073	0	6.63691	0	0	0	3.07827	0	6.88073	6.63148	0	0	0	0	0	0	0	0	0	0	9.07543	8.67321	0	0	11.1111	0	0	0	0	1.70484	0	0	0	0	0	0	0	0	4.94302	0	0	0	2.13463	2.04034	0
ENSG00000197956_S100A6	0	0	0	10.3664	0	5.37333	8.64292	0	0	0	0	0	0	0	0	0	0	0	0	0	0	0	0	0	9.27398	0	0	0	0	0	8.69133	4.28589	0	0	0	0	0	0	0	0	0	0	0	0	0	0	0	0	0
ENSG00000142867_BCL10	0	2.66622	0	6.18937	0	0	0	0	0	0	0	0	0	0	0	7.22167	0	0	0	0	3.72451	4.39235	0	8.61309	0	0	8.61934	2.91896	9.18154	0	0	8.92323	0	4.52996	0	0	0	0	0	0	9.44985	10.0625	0	0	11.4727	0	0	0	0
ENSG00000177606_JUN	0	0	0	0	7.09479	0	2.19762	0	0	0	0	0	5.94545	0	0	2.05179	0	0	0	0	0	2.73532	0	0	2.0602	0	1.99989	0	0	0	5.93749	4.81018	0	0	0	0	0	0	0	0	0	0	0	0	0	0	0	0	0
ENSG00000213699_SLC35F6	0	0	0	2.08746	0	0	0	0	0	0	0	0	0	6.35586	0	1.87882	0	0	0	0	5.75393	0	0	0	0	6.63716	0	3.38996	6.66023	2.39656	0	0	0	0	0	5.9511	6.71436	6.84845	5.64158	0	8.98161	2.49809	13.6098	1.91222	14.3924	4.00364	0	3.96952	2.90941
ENSG00000111679_PTPN6	0	0	11.7363	4.01707	0	0	0	0	0	0	0	0	0	0	0	8.65674	0	0	0	0	11.5927	0	0	0	8.32422	0	0	0	0	0	0	6.98372	0	0	0	0	5.37543	0	0	0	0	0	0	0	0	0	0	0	0
ENSG00000089737_DDX24	0	7.50533	0	0	0	0	0	0	0	0	0	0	0	1.8084	0	0	0	3.44916	5.68196	8.20659	4.39706	4.70206	0	1.29551	5.0246	6.22812	0	0	0	0	0	0	0	0	0	0	0	0	0	0	0	0	0	0	0	2.55703	0	0	1.63941
ENSG00000135540_NHSL1	5.62328	7.57523	0	0	0	8.10383	0.749707	6.88751	0	0	0	0	4.16119	1.4435	5.05245	0	0	1.71055	0	3.21074	8.09222	4.62357	7.65218	4.45896	1.14049	0	0	6.38451	0	7.10953	0	0	0	4.88324	0	0	0	0	0	0	0	0	9.73034	0	0	0	0	0	0
ENSG00000175567_UCP2	0	0	9.34175	0	0	0	0	0	0	0	0	0	0	0	12.5078	0	4.01025	0	0	0	2.66002	5.37995	3.89325	1.8873	0	0	0	2.74749	0	0	0	7.83673	0	0	0	0	0	0	0	0	0	1.92685	0	2.11493	0	0	0	0	0
ENSG00000011007_TCEB3	0	1.9246	0	0	3.69392	0	1.07376	0	0	0	0	0	0	4.54274	0	10.239	7.0006	8.55801	0	0	9.9625	10.4174	0	0	0	3.59626	0	0	2.10254	0	8.24197	0	0	2.27872	0	0	0	0	0	0	0	0	0	0	0	0	0	0	0
ENSG00000129559_NEDD8	0	0	0	0	0	0	0	6.83767	8.56812	0	0	0	0	0	0	0	0	0	0	0	0	0	4.59277	8.47945	0	0	8.73917	7.58332	0	7.86233	1.65562	0	0	1.87856	0	0	0	0	0	0	0	0	0	8.7547	0	0	0	0	0
ENSG00000125037_EMC3	6.6418	9.64819	5.21124	0	8.92841	0	6.08659	0	0	0	0	0	9.76774	4.21744	3.96727	1.78533	3.63897	0	3.67836	4.16231	9.60627	10.4244	0	1.60709	0	3.90756	0	4.19623	0	0	9.06164	3.23524	0	0	2.85962	0	0	0	0	0	0	0	0	6.59956	0	0	0	0	0
ENSG00000130706_ADRM1	0	8.27921	3.31933	0	0	0	0	0	0	0	0	0	0	0	0	8.88923	0	0	0	0	0	0	0	10.545	0	7.49586	8.52518	0	7.14938	0	10.3506	3.23102	2.94807	0	0	6.8058	0	0	0	0	9.84558	0	0	3.46855	0	0	0	0	0
ENSG00000089060_SLC8B1	0	7.14288	1.94212	1.52293	0	0	8.31215	0	0	0	0	0	0	11.1729	0	0	0	0	0	0	0	1.91719	4.78207	0	0	10.3161	0	6.9858	1.85771	6.4028	0	0	0	0	10.7503	0	0	0	4.86814	0	0	0	0	9.3147	0	0	0	0	0
ENSG00000143384_MCL1	0	5.05162	0	0	3.63769	0	5.6561	0	0	0	0	0	0	7.36581	3.07224	7.15174	0	3.3813	0	0	2.34569	3.84467	0	0	0	1.59725	0	0	0	0	0	0	0	0	0	0	0	0	0	0	0	0	0	0	0	0	0	0	0
ENSG00000005339_CREBBP	0	8.666	8.97017	0	3.0835	0	0	0	4.35685	7.07286	8.71793	3.17732	4.36439	2.80446	0	1.62306	0	6.03576	2.11923	3.69784	2.74735	7.07101	0	0	7.71378	0	0	2.83576	7.71176	1.6822	7.14026	1.13263	0	4.24171	0	4.06713	0	6.48781	0	0	7.04055	0	1.26077	6.10842	0	0	0	0	0.882305
ENSG00000119900_OGFRL1	0	0	0	0	0	0	0	0	0	0	0	0	0	6.07544	0	4.84327	0	0	0	4.38809	6.26888	0	0	2.28145	4.01104	4.82662	4.13009	0	0	0	6.05396	0	0	0	0	0	0	4.67945	0	4.05968	0	0	0	0	0	0	0	0	0
ENSG00000196419_XRCC6	0	0	0	0	0	0	1.49366	0	0	0	0	0	0	0	0	0	3.99241	4.26086	0	0	10.5533	2.75057	0	9.5293	9.76109	0	0	0	0	0	7.82881	0	0	0	0	0	0	0	0	0	0	0	0	2.10031	0	0	0	0	0
ENSG00000085063_CD59	0	2.82797	5.00649	0	0	0	0	0	0	0	2.98609	0	0	0	0	0	0	0	0	12.45	2.16507	0	0	0	0	0	0	0	0	0	9.85228	0	1.96769	0	0	0	0	5.52664	0	0	8.64149	0	0	2.91586	0	0	0	0	0
ENSG00000141027_NCOR1	0	0.985019	0	0	0	3.48628	0	6.67173	0	0	0	0	0	0	1.59965	7.15852	0	0	0	0	3.46852	0	0	7.56577	0	4.39112	0	1.76716	0	5.19699	8.72326	0	0	0.743831	2.63415	0	0	3.95224	3.74428	0	0	0	3.40154	6.7575	0	1.53919	0	0	0
ENSG00000132341_RAN	0	9.27524	0	1.85929	8.8703	0	2.23375	0	0	0	0	0	0	0	0	1.66243	3.47765	0	0	6.72417	0	7.89845	0	0	0	0	0	0	0	0	8.66995	0	0	0	0	0	0	0	0	0	0	0	0	0	0	0	0	0	0
ENSG00000132002_DNAJB1	6.85744	6.75141	0	10.5238	0	0	9.73578	0	0	0	0	0	0	3.19971	4.72999	0	11.1544	0	0	0	0	0	9.25704	0	1.95136	0	0	8.29178	0	2.46797	0	0	0	4.56218	0	0	0	5.9471	0	0	9.06909	0	0	0	0	0	0	0	2.15722
ENSG00000130779_CLIP1	0	1.91675	6.79205	1.35427	2.57021	0	0.449525	1.48518	0	3.17947	0	3.07747	0	0	1.54524	7.67447	2.8085	1.15014	4.28976	4.04497	8.36517	5.10648	0	1.05145	3.41866	0	2.22298	1.09459	7.93774	5.11731	0.596465	0	0	4.79539	0	0	0	4.82571	5.89677	0	0	0.638524	0	0	8.44788	0	0	0	0
ENSG00000198900_TOP1	0	9.70703	6.08557	0	0	0	2.53121	0	0	0	0	0	0	5.93838	0	1.92419	0	3.53975	0	0	3.35257	2.59163	0	5.2631	3.91493	5.39726	0	0	0	0	0	0	0	0	0	0	0	0	0	0	0	0	0	0	0	0	0	0	0
ENSG00000102144_PGK1	0	0	0	3.30165	0	0	0	0	0	0	0	0	0	0	0	0	0	6.06467	0	0	0	2.09854	0	0	0	1.99454	4.56201	0	4.04546	0	10.0483	0	0	0	0	0	0	5.31941	0	2.57448	8.42988	0	0	1.52797	0	0	0	0	0
ENSG00000057252_SOAT1	0	0	5.93506	0	0	0	0	0	0	0	0	0	0	0	0	4.11621	0	0	0	0	1.78608	0	0	0	0	7.42876	0	3.15248	6.30904	4.31704	0	9.00005	0	0	0	0	0	0	0	0	0	0	0	10.3526	0	0	0	0	0
ENSG00000139239_RPL14P1	9.30157	8.95419	0	0	6.60116	11.7067	0	0	0	0	0	0	0	0	0	0	0	4.93792	6.25208	0	0	8.62098	0	0	0	8.43179	0	0	0	0	7.81453	0	0	8.20693	0	0	0	0	0	0	0	0	0	0	0	0	0	0	0
ENSG00000134910_STT3A	0	2.35186	6.31436	4.44085	0	4.4848	0	0	0	0	0	0	0	0	0	0	0	0	0	0	3.00617	3.78593	5.45134	0	0	6.6252	2.68374	0	5.47661	0	5.6059	6.97469	0	4.93969	0	0	0	0	0	0	0	0	8.75994	1.30352	0	0	0	0	0
ENSG00000224973_LARGE-AS1	0	0	0	6.98367	9.35507	0	0	0	0	0	0	0	9.09363	0	0	0	0	0	0	0	0	0	0	0	10.1187	0	0	0	0	0	0	9.67415	0	0	0	0	0	6.26852	0	0	0	2.03454	11.4187	11.3073	0	0	0	0	0
ENSG00000060982_BCAT1	5.38191	2.42231	0	0	7.31535	0	0	5.23834	0	0	0	0	0	1.2924	0	4.09745	0	0	0	2.9927	3.83629	0	3.27059	0	0	0.866932	7.07152	0	6.99685	0	3.87509	0	0	0	0	0	0	0	0	0	0	0	0	0	0	0	1.3233	0	0
ENSG00000002586_CD99	0	9.37073	0	0	0	0	7.84261	3.3115	0	0	0	0	0	0	0	6.85224	3.99076	0	0	0	0	0	0	0	0	0	2.01203	3.61676	0	0	8.87161	0	0	3.39044	0	0	5.97248	6.10574	0	11.1832	0	0	0	2.09896	0	0	0	0	0
ENSG00000138029_HADHB	0	0	3.36599	5.55536	0	0	0	0	0	0	0	4.92291	0	0	0	6.638	0	6.28375	0	0	0	3.3355	0	8.10772	0	11.2108	0	0	0	0	2.8187	2.41898	0	0	0	0	0	0	0	2.97559	0	0	0	11.3195	0	0	0	0	2.02664
ENSG00000100129_EIF3L	0	9.28102	0	5.4035	0	3.34239	10.0985	0	0	0	0	0	0	7.98268	0	0	4.57148	0	3.67029	0	3.7034	0	3.51633	0	7.1614	1.57961	0	2.40778	0	0	0	0	0	3.04468	0	0	0	5.72464	0	0	0	0	1.78602	0	0	0	0	10.9937	1.98473
ENSG00000169826_CSGALNACT2	0	7.14593	0	0	6.81411	0	2.06183	3.13986	0	0	3.339	0	2.19453	4.39458	0	4.14639	0	0	0	8.85406	4.27505	4.00244	0	0	0	2.47366	0	0	0	0	6.12773	0	0	0	0	0	0	0	0	0	0	0	0	0	0	0	0	0	0
ENSG00000198814_GK	0	7.6547	0	0	3.93272	0	4.28439	0	0	0	0	0	0	0	0	0	0	2.43406	4.54498	3.17009	4.02426	2.36911	0	0	0	0	8.69337	0	0	0	0	0	0	0	0	0	0	0	0	0	0	0	0	0	0	0	0	0	0
ENSG00000129083_COPB1	0	0	6.50766	0	9.47779	0	5.11545	0	8.1658	0	5.10186	0	0	2.77812	0	4.11194	0	8.9333	4.36766	0	7.73105	6.21444	0	0	0	0	0	3.94701	0	0	6.80163	0	0	0	0	0	0	0	0	0	0	0	1.60888	1.63314	0	0	0	10.2387	10.8483
ENSG00000125107_CNOT1	0	9.81565	0	7.32127	8.46141	0	4.85765	0	0	3.18065	0	0	0	9.9534	0	0.97293	8.48042	2.22078	0	4.13992	4.0764	6.48097	7.69832	9.77387	0	2.86765	0	0	0	1.34125	0	0	0	6.47631	0	6.4683	13.1107	0	0	0	0	0	0	0	0	1.88909	1.28447	0	0
ENSG00000136758_YME1L1	5.9393	5.3909	1.90737	2.21005	0	0	4.303	0	0	0	2.55892	0	0	9.42364	0	0	0	0	0	2.62322	2.56695	7.47878	0	5.40036	0	0	5.40301	1.86618	4.41407	0	4.23985	0	0	6.31657	0	0	0	0	0	0	0	0	0	4.03757	0	0	0	0	0
ENSG00000089916_GPATCH2L	0	7.91271	0	4.62338	5.72712	1.47841	6.6616	0	0	0	0	0	0	8.20455	0	7.92695	0	4.9874	0	0	0	0	0	0	0	0	0	0	0	0	8.03153	0	0	7.71256	0	4.4985	4.84234	3.47725	0	0	0	0	7.27218	0	0	1.22318	0.772919	0	0
ENSG00000217128_FNIP1	0	5.0278	6.00944	4.32202	0	0	0	2.43112	0	0	0	0	0	0	0	7.81298	0	0	0	2.67986	5.71726	1.93205	0	0	0	0	0	0	0	0	4.39226	0	1.65803	0	3.17121	0	0	0	0	0	8.2093	0	0	9.42578	11.5163	0	0	1.65241	10.5465
ENSG00000171858_RPS21	0	5.90555	0	0	0	0	8.07061	0	0	0	0	0	0	0	0	0	0	4.35194	0	0	0	5.81029	0	3.25422	0	5.89397	4.35587	0	0	0	0	0	0	4.97511	0	0	0	0	0	0	0	0	0	0	0	0	0	0	0
ENSG00000168385_SEPT2	0	7.63803	0	9.21012	0	0	1.77485	0	0	0	0	0	5.69875	2.34341	0	0	0	0	0	0	3.36976	5.19621	0	7.47139	0	2.49372	1.2328	0	0	0	0	0	0	4.04284	0	0	0	0	0	0	0	0	4.38961	0	0	0	0	0	0
ENSG00000155465_SLC7A7	6.3797	1.97747	0	0	0	4.02768	3.78344	0	6.85138	3.25263	3.84161	4.6223	1.85438	0	3.72074	2.82966	3.39713	4.34765	4.36766	7.28312	6.80432	7.9233	0	0	0	0	10.8649	5.21169	0	0	8.25281	0	0	0	0	0	0	0	0	0	8.58748	0	0	0	0	0	0	0	0
ENSG00000099783_HNRNPM	0	1.88326	2.14794	3.62183	2.75312	0	0	0	0	0	0	0	2.53322	3.55166	0	0	3.28202	3.92368	0	5.3085	4.28041	2.94578	0	6.35846	0	1.33578	0	0	5.16395	0	0	6.73851	0	2.71306	0	0	0	0	0	0	0	0	0	0	0	0	0	0	0
ENSG00000110075_PPP6R3	5.69088	0	0	0	0	0	0	0	0	0	0	0	0	0	0	0	0	9.67309	0	2.41449	1.61671	7.22741	0	0	0	4.03389	0	0	0	0	2.32319	0	0	4.47151	2.07274	0	0	0	0	0	0	7.14387	0	1.198	9.50552	0	0	0	0
ENSG00000108518_PFN1	7.7377	0	10.0969	9.24629	0	0	5.61366	0	8.21236	0	0	0	2.95515	0	0	9.25498	4.67933	3.45924	4.72046	8.77131	4.19652	6.95372	0	0	2.65511	0	0	0	0	0	5.68314	0	0	8.65612	0	0	0	0	0	0	0	0	0	0	0	0	0	0	0
ENSG00000089220_PEBP1	0	0	0	8.15975	0	0	0	0	0	0	0	0	0	0	0	4.61352	0	0	0	0	0	0	0	0	0	0	0	0	0	0	0	8.89326	0	0	0	0	0	0	0	11.2048	0	0	0	0	0	0	0	0	0
ENSG00000020577_SAMD4A	0	0	0	2.36964	0	0	3.43148	0	0	0	0	0	0	8.86629	1.83532	5.45705	0	0	0	0	3.24653	0	0	0	0	0	0	0	0	1.24343	0	1.983	0	0	0	0	0	0	0	0	0	0	0	0	1.44031	0	0	0	0
ENSG00000259590	0	0	0	0	0	0	7.91132	0	0	0	0	0	0	0	0	0	0	0	0	0	6.75006	0	0	0	8.20153	0	0	0	0	0	0	0	0	0	0	0	0	0	0	0	0	0	0	0	0	8.50935	0	0	0
ENSG00000134884_ARGLU1	0	3.07049	0	4.85873	0	0	6.12347	0	0	0	0	0	0	6.80345	0	6.37626	3.70143	7.6852	0	0	0	2.4888	0	0	0	0	3.43043	0	6.72291	0	8.17851	0	0	6.22726	0	0	0	0	0	2.99371	0	0	0	0	0	0	0	0	0
ENSG00000069956_MAPK6	6.33864	0	0	4.33705	9.2682	0	0	0	0	0	0	0	3.48112	5.54056	0	7.79827	0	0	0	9.13295	0	0	0	0	0	0	0	0	0	0	7.73249	2.1384	0	0	0	0	0	0	0	0	0	0	0	0	0	0	0	0	0
ENSG00000234851_RPL23AP42	0	8.9639	7.32196	0	8.23012	0	8.57937	0	0	0	0	0	8.12062	0	0	0	0	7.68817	0	0	0	0	0	9.03496	0	9.42937	8.88996	0	0	0	8.81099	0	0	0	0	0	0	0	0	13.0235	0	0	0	0	0	0	0	0	0
ENSG00000103342_GSPT1	8.30779	5.04275	0	1.36828	0	4.36421	0	0	6.79287	0	0	0	7.076	0	0	0	11.2501	1.79818	0	0	6.73131	0	0	0	5.28844	1.64675	0	1.72571	7.42265	2.85348	6.97557	0	4.24374	0	5.10133	0	0	0	7.38935	3.01402	7.94559	4.1675	0	1.88367	3.13813	2.22025	0	2.19173	0
ENSG00000253512	0	0	0	0	0	0	0	12.2809	0	0	0	0	0	0	0	0	0	0	8.25944	0	8.03311	0	12.8419	0	11.8163	7.87052	0	12.6294	0	0	0	0	0	8.67977	12.5492	9.49327	10.2654	10.4006	0	0	0	0	0	0	6.00457	0	14.3296	5.47093	0
ENSG00000170458_CD14	0	0	0	0	3.253	0	0	0	0	0	0	6.02868	0	0	0	0	0	0	0	0	0	0	0	0	0	0	0	3.43425	0	0	0	0	0	0	0	0	0	0	0	4.95845	11.0283	0	0	4.18229	0	0	0	3.1019	0
ENSG00000260938	0	0	0	6.73713	0	0	0	0	0	0	0	0	9.84267	4.70346	6.71693	5.16304	0	12.4418	6.4093	7.91658	11.4875	5.992	0	0	0	0	0	0	0	0	9.58063	0	0	0	0	0	0	0	0	0	0	0	0	0	0	0	0	5.60548	0
ENSG00000179262_RAD23A	0	0	0	0	10.2332	0	2.55201	0	0	0	0	0	4.12452	0	0	6.80643	0	0	0	0	0	0	0	0	2.40581	0	0	0	0	0	0	0	0	0	0	0	0	0	0	0	0	0	0	12.2696	0	0	0	0	0
ENSG00000161970_RPL26	0	6.08918	0	5.70875	0	0	3.04069	0	0	0	0	0	4.81501	3.71835	0	3.77403	5.3428	0	4.41867	3.96353	0	0	0	0	0	4.44218	6.92953	0	0	0	6.67581	0	0	0	0	0	0	0	0	3.64144	0	0	0	0	0	0	0	0	0
ENSG00000078747_ITCH	7.99081	4.0734	0	5.60213	0	0	0	0	0	0	0	0	1.59176	5.89848	0	0	0	1.99322	0	6.15803	7.02479	7.48118	0	5.33402	0	5.87521	1.99632	4.69969	0	0	4.5566	0	0	2.85462	5.21296	0	0	0	0	0	0	0	8.54508	0	0	2.43385	0	0	0
ENSG00000155307_SAMSN1	0	0	0	0	0	0	0	0	0	0	0	0	0	0	0	0	0	0	0	0	0	0	0	1.91541	0	0	0	3.67121	0	0	0	6.33656	3.3405	2.1025	0	0	0	0	0	0	0	6.74792	0	8.88622	0	0	4.68475	0	0
ENSG00000185291_IL3RA	0	10.9451	8.40652	0	10.9251	0	0	0	10.0138	0	4.39612	6.17128	4.06485	0	0	2.83281	0	11.277	7.69896	8.86554	8.46894	9.50795	0	10.0723	2.84233	6.2503	11.1011	0	0	0	3.43025	0	0	0	0	0	0	0	0	0	0	0	0	12.5278	0	0	0	0	0
ENSG00000272888_LINC01578	0	0	0	0	0	0	2.67072	0	0	0	0	0	0	7.975	0	0	3.58755	0	0	0	0	0	0	0	0	4.59083	6.50411	0	8.39704	0	0	0	0	4.74054	0	0	0	5.67831	0	0	0	10.3175	0	9.283	0	0	0	0	10.2016
ENSG00000165699_TSC1	0	5.16928	0	0	10.9751	0	7.79552	0	0	0	0	0	0	0	0	7.17369	0	0	0	2.21465	0	6.03282	0	0	0	3.50401	0	8.6919	0	1.42187	0	0	0	4.97201	6.65481	0	0	0	0	0	0	0	0	0	1.63433	0	0	1.95863	0
ENSG00000107104_KANK1	0	0	9.39386	2.45812	0	0	0	0	5.7292	2.28653	0	0	10.1311	0	0	0	0	1.46492	0	0	2.47984	6.11438	0	0	0	0	0	0	0	0	0	0	0	3.47536	0	0	0	5.33983	0	0	0	0	0	0	0	0	1.25147	8.2113	0
ENSG00000072042_RDH11	0	0	0	0	0	0	0	3.53939	0	0	2.8481	0	0	10.0057	6.76331	1.53284	0	2.20176	6.02086	5.07487	2.04303	2.96566	0	0	0	5.25408	1.48819	2.12196	0	0	9.23167	11.8382	0	2.25212	2.54667	0	0	0	0	0	0	0	0	0	0	2.65943	0	0	1.72371
ENSG00000064601_CTSA	0	0	2.92045	0	0	0	6.38182	0	0	0	0	5.97983	5.92111	0	0	10.7713	0	0	0	0	0	0	3.11448	0	0	9.12882	0	0	2.01186	0	0	0	0	0	0	0	0	0	0	0	0	0	0	0	0	2.58758	0	0	1.66445
ENSG00000163694_RBM47	0	0	6.98749	0	1.52636	0	0.762156	0	0	0	0	3.92286	0	8.40947	2.21803	1.78317	4.18193	2.49644	2.78427	4.71724	4.40082	3.82541	0	0	0	0	0	0	0	7.34359	0	0	0	6.13267	0	0	4.62709	0	0	0	0	0	7.79605	0	6.85231	0	1.49612	1.41775	0
ENSG00000102317_RBM3	0	0	0	0	0	0	0	0	0	3.6704	0	0	4.247	0	0	0	4.76691	8.73805	4.80814	5.31088	4.84277	5.53403	0	0	0	0	6.85565	0	0	0	3.84954	0	0	0	0	0	0	0	0	0	0	1.77872	0	0	0	0	0	0	0
ENSG00000115091_ACTR3	0	0	0	3.38852	4.30013	0	3.9389	0	0	0	0	0	0	0	0	7.60915	0	3.64869	0	2.8055	0	0	0	0.786768	6.40752	0	0	0	0	1.25178	1.25381	0	0	2.15296	0	0	4.15715	0	0	0	7.36093	0	10.4837	0	0	0	0	0	1.03887
ENSG00000132199_ENOSF1	0	1.27502	5.6419	0	7.9371	0	0	0	0	0	0	0	9.39583	1.27265	1.97984	5.10701	3.35292	1.52177	4.32114	10.5379	4.56755	5.55547	0	3.07174	0	7.02879	0.954863	0	0	0	5.01936	2.13272	0	6.09792	0	0	0	0	0	0	0	0	0	0	0	0	0	10.61	0
ENSG00000023902_PLEKHO1	0	0	8.4954	8.92751	11.345	0	0	0	0	0	0	0	9.84907	8.43335	0	8.99911	0	1.99891	3.10475	5.64391	9.16782	6.22328	0	8.67351	6.21069	0	6.53403	0	0	1.81179	0	1.89173	0	8.58794	0	0	0	0	0	0	0	1.90178	0	1.39336	0	2.44005	0	0	0
ENSG00000162231_NXF1	0	5.76934	0	0	9.95647	0	7.80804	0	0	3.91971	0	0	0	1.77694	0	6.78983	0	6.8638	0	5.16841	3.22364	4.65956	0	0	0	9.79662	3.17659	0	12.0309	0	9.66733	6.14218	0	0	0	0	0	0	0	0	0	1.97414	0	0	0	0	0	0	0
ENSG00000254281	0	0	0	0	0	0	0	0	0	0	0	0	0	7.33277	0	0	0	0	0	0	0	0	0	0	0	0	0	0	5.02449	0	0	0	0	0	0	0	0	0	0	0	0	10.161	4.29897	0	0	13.0438	0	6.68149	5.52797
ENSG00000100767_PAPLN	0	0	0	1.40444	6.60227	0	0	3.1071	0	0	3.30569	0	0	0	0	1.89308	0	6.24477	2.91569	6.24807	6.04158	6.62414	0	8.74823	0	2.9371	0	0	0	0	0	0	0	0	0	0	0	0	13.9381	0	0	1.74691	0	6.74766	0	0	0	1.5151	0
ENSG00000174574_AKIRIN1	0	0	10.0124	0	0	0	6.18415	0	0	0	0	0	0	0	0	7.26189	0	0	0	0	0	6.59979	0	0	0	0	6.20337	0	0	0	7.5905	0	0	0	0	0	0	0	0	0	0	0	0	0	0	0	0	0	0
ENSG00000115677_HDLBP	0	9.48684	0	0	0	0	0	0	0	0	0	0	5.8653	0	0	7.34967	0	0	6.31475	0	0	2.03052	0	0	3.50738	0	0	0	0	0	0	0	0	0	0	0	4.1422	0	0	0	0	0	0	0	0	0	0	0	1.03076
ENSG00000119408_NEK6	0	2.14124	0	7.61577	2.21475	0	2.33452	0	8.05977	0	0	5.80407	2.82271	4.42028	3.921	1.75038	5.09652	9.0901	6.33686	7.56114	6.56279	9.6752	0	4.84213	8.14035	9.66038	0	0	0	0	5.04843	7.49126	0	6.73805	0	0	0	0	0	0	0	0	0	0	0	0	0	0	0
ENSG00000086300_SNX10	0	0	0	5.6203	7.15111	0	2.16426	0	0	0	0	0	0	6.40072	0	5.23461	3.93557	0	0	0	0	0	0	0	0	0	6.08696	0	6.39352	0	0	0	0	0	0	0	0	0	0	0	0	0	0	0	0	0	0	0	0
ENSG00000137767_SQRDL	0	2.55626	5.98422	9.59443	10.0125	0	8.45178	0	0	0	0	0	5.84565	0	0	5.37862	0	6.28916	0	0	0	2.82499	0	0	2.96704	0	6.83177	0	0	0	0	0	0	3.47099	0	0	0	6.19327	0	0	0	1.97727	0	0	0	0	0	0	0
ENSG00000161638_ITGA5	5.82555	0	0	1.41883	0	0	10.3802	0	0	3.65008	2.46351	4.08757	2.65865	4.38128	4.12944	2.36091	0	1.85679	6.07709	6.78868	6.29059	8.01658	0	1.1065	1.25677	1.08926	8.49684	0	0	0	0	0	0	1.2452	0	0	4.79603	4.9267	0	0	0	0	0	0	0	0	0	0	0
ENSG00000147274_RBMX	0	1.83305	2.91491	7.62347	0	0	6.04026	0	0	0	0	0	0	9.62702	0	0	3.21997	0	0	0	5.58037	2.06872	0	0	7.47747	2.76775	1.42956	2.0515	0	0	0	0	0	8.09212	0	0	0	5.28137	0	0	0	2.03008	1.47943	0	0	4.38923	0	13.7609	0
ENSG00000077782_FGFR1	0	0	0	7.49798	1.18107	4.04143	9.74489	2.49005	0	0	0	0	0	5.96719	0	8.11194	3.12199	6.24982	8.70644	1.942	0	5.50468	0	0	0	0	0	9.23888	0	0	10.7251	0	0	0	0	4.30042	4.08581	0	0	0	0	0	5.34923	0	0	1.72723	0	0	0
ENSG00000206573_THUMPD3-AS1	0	0	0	0	0	0	0	2.42795	0	0	0	0	0	6.09574	0	0	0	0	0	4.80566	2.61991	5.33334	0	8.21627	0	6.77514	7.85636	0	1.86953	0	0	9.76658	0	0	0	5.18945	0	0	0	0	0	0	0	0	2.04149	0	0	1.64976	9.13715
ENSG00000106263_EIF3B	0	9.17324	0	4.6415	0	0	6.82703	0	0	0	0	0	1.31714	0	0	6.57073	0	1.68165	0	2.32515	2.75318	6.40168	0	0	0	0	7.14574	4.28578	0	0	0	0	0	2.15776	0	0	6.1013	0	0	2.05437	0	0	0	1.76432	12.9004	0	0	0	0
ENSG00000082781_ITGB5	0	10.3965	4.80003	1.56902	0	0	7.17202	4.56918	0	0	0	0	0	0	0	0	0	0	0	0	0	0	0	0	6.88982	1.21742	0	0	1.90881	0	0	5.2186	0	7.61396	2.36317	0	5.02127	0	0	0	8.25906	0	12.9269	0	9.60857	0	1.77275	0	0
ENSG00000104320_NBN	0	0	0	6.48512	4.27057	0	3.86259	0	0	0	0	0	0	0	0	0	3.16148	2.89812	0	0	9.28094	0	0	0	0	0	4.65958	0	6.54422	0	0	0	0	0	0	0	0	0	0	0	0	0	8.79303	0	0	0	0	0	0
ENSG00000100380_ST13	0	3.95797	0	8.17218	0	0	8.32781	0	0	0	0	0	0	0	0	4.71124	0	5.87008	0	0	0	6.19988	0	0	0	0	2.53716	0	0	0	0	0	0	0	0	0	5.64189	0	0	13.817	0	0	0	8.26618	0	0	0	0	0
ENSG00000154803_FLCN	0	1.34509	3.43697	0	5.01111	0	7.9655	0	0	0	0	0	0	3.35288	6.44698	2.66415	0	0	6.38195	0	1.46461	0	0	2.85805	0	3.90398	2.82943	0	3.77662	5.8784	1.83081	6.35397	0	2.65666	0	0	0	0	0	0	0	5.17884	2.07888	2.70272	0	6.1286	0	4.09432	0
ENSG00000168904_LRRC28	5.52845	0	0	0	0	0	6.9011	0	0	0	0	0	0	0	0	0	0	0	0	0	0	1.58999	0	0	0	0	2.06938	0	0	0	0	0	0	0	0	0	0	0	0	0	0	0	0	0	0	0	0	0	0
ENSG00000104133_SPG11	0	2.26768	7.53948	7.28665	6.66502	3.83339	6.64385	3.74071	0	0	6.67285	0	9.59911	0	5.81714	0.911892	0	0	0	0	1.96568	1.37049	8.47885	0	9.1125	0	0	4.699	1.32105	3.00377	0.768755	5.28176	0	4.46116	0	0	4.17949	0	0	1.76299	7.38445	0	0	0	0	0	0	1.14207	0
ENSG00000152689_RASGRP3	0	4.50427	8.49561	0	0	0	7.54205	6.00655	0	0	0	0	0	3.38746	0	0	0	0	0	0	9.0435	0	0	0.836678	0	0	0	5.52136	0	0	0	11.894	0	0	0	0	5.22894	5.36081	0	0	0	0	0	0	0	1.86367	1.92719	1.83735	0
ENSG00000102580_DNAJC3	0	5.97762	0	3.8688	1.95552	6.29052	7.69083	0	0	0	0	0	0	0	0	1.52046	0	0	0	0	0	8.41154	0	5.26712	0	0	0	2.10738	0	0	0	0	0	0	0	0	0	0	0	0	8.46395	11.2427	2.25185	0	2.24198	0	9.7612	0	0
ENSG00000168769_TET2	0	4.92041	4.73839	6.82514	0	0	3.95074	2.18887	4.2347	2.65858	0	0	4.11231	5.39448	1.53479	7.6126	1.98907	1.14141	2.02119	4.77033	4.06016	3.34007	1.89652	8.76798	0	2.5028	0	0	0	0	0	4.97923	0	0	0	0	0	0	0	0	0	0	0.712409	0	0	1.47572	0	0.901813	0
ENSG00000163359_COL6A3	0	0	0	0	0	0	0	0	0	0	0	3.73946	0	0.820516	7.87746	0	0	0	1.83517	0	0.908898	0	0	0.9188	1.05177	0.903652	0	6.20151	2.208	7.56443	0	0	0.793433	1.37156	0	0	0	0	0	0	0	1.51042	0.619216	0.631865	1.64416	1.31922	0.843231	1.96941	0
ENSG00000185650_ZFP36L1	0	3.61946	9.56783	9.65877	8.52133	0	7.83053	0	0	0	0	0	5.36496	0	0	0	0	0	0	0	4.25233	9.09576	2.94855	7.58567	0	0	0	0	0	0	0	0	0	6.77983	0	0	0	0	0	0	8.20887	0	0	0	0	0	0	0	0
ENSG00000213741_RPS29	0	7.75943	0	0	0	0	5.37045	0	0	0	0	0	8.51121	0	0	3.67828	0	6.24414	0	7.85807	7.02996	7.08155	0	4.12512	0	3.79367	7.08775	2.99381	0	0	0	0	0	0	0	0	0	0	0	0	0	0	0	0	0	0	0	0	0
ENSG00000100591_AHSA1	0	0	0	0	0	0	9.23631	11.0696	0	0	0	0	2.47329	0	0	0	0	2.95218	0	0	2.77442	0	0	0	0	0	0	0	0	0	0	0	0	0	6.99894	0	0	6.25932	0	0	0	0	0	0	0	0	0	2.54914	0
ENSG00000083223_ZCCHC6	0	5.65673	8.25298	2.25748	0	0	4.42133	0	0	0	0	0	7.41876	4.54927	0	7.82584	0	7.16171	0	0	0	0	0	0	8.32049	5.86609	0	0	10.8067	1.79974	3.08113	0	0	6.87186	0	0	0	0	0	0	0	0	0	0	0	0	0	0	0
ENSG00000153561_RMND5A	0	5.35335	0	3.81217	2.51873	6.93343	5.87725	0	0	0	3.46691	0	5.81343	1.6823	0	4.987	0	0	4.93677	2.65641	2.59989	1.91157	0	0	3.36245	2.86371	0	0	0	0	0	0	2.38663	2.01879	0	0	0	0	0	0	0	0	3.89863	0	0	2.40946	0	0	0
ENSG00000144802_NFKBIZ	0	0	0	1.65474	0	0	5.14218	0	0	0	0	0	0	1.82662	0	0	3.2156	0	0	0	7.25491	0	0	0	0	0	6.72315	0	7.15422	0	0	0	0	1.46439	0	0	0	5.2766	0	0	0	10.7579	0	0	11.8426	0	0	0	0
ENSG00000168028_RPSA	0	0	0	2.0779	8.0146	0	4.56684	0	0	0	0	0	0	0	0	0	0	8.44824	0	0	3.82035	9.552	0	0	0	8.29276	3.4756	0	0	0	8.57931	9.82899	0	0	9.46575	0	5.71576	0	0	12.5949	0	0	0	0	0	0	0	0	0
ENSG00000259735	0	0	0	5.70133	9.18954	0	0	0	0	0	0	0	0	11.8964	0	0	0	0	0	10.4313	5.15593	0	0	0	0	0	0	0	0	0	0	11.3666	0	0	0	0	0	0	0	0	0	4.26688	0	0	0	0	0	0	13.9501
ENSG00000145741_BTF3	0	8.14001	0	7.69082	0	0	0	0	0	0	0	0	0	0	0	5.12444	0	0	0	9.82666	0	8.06411	0	8.56981	0	7.01286	8.47716	3.99989	0	0	10.134	0	0	8.60087	0	0	6.37945	0	0	3.64413	0	0	0	8.95125	0	3.68869	0	10.3183	0
ENSG00000159202_UBE2Z	0	7.15482	0	0	0	0	7.47614	2.60796	0	0	0	0	0	8.77273	0	5.5362	0	0	4.21103	5.27211	4.95122	6.62941	0	0	0	3.07483	9.39046	2.89371	0	0	0	0	0	1.48802	0	0	0	5.31255	0	0	0	0	0	0	0	0	0	0	0
ENSG00000213024_NUP62	0	1.80906	0	9.35786	0	0	5.41134	0	0	0	0	0	0	2.58358	0	0	10.7515	11.2968	0	0	2.74882	0	0	1.29366	0	0	0	0	9.40225	0	3.59525	0	0	2.15379	4.53574	0	0	0	0	0	0	0	0	0	0	0	0	1.75551	0
ENSG00000184588_PDE4B	0	0	0	0	0	0	0	0	0	0	2.31021	0	0	9.0915	3.56711	0	2.73593	8.31417	0	2.37209	1.58163	5.07144	0	4.65932	0	4.73925	0	3.5491	8.97309	0	5.83274	0	0	0	0	0	0	0	0	0	0	0	0	0	0	0	0	0	0
ENSG00000235552_RPL6P27	0	6.1324	8.63715	7.04316	8.38032	0	6.11498	0	0	0	0	0	0	7.57465	0	0	0	7.83815	0	0	9.26035	0	0	0	0	5.3289	5.14049	0	0	0	4.33151	5.97322	0	0	0	0	0	0	0	0	0	0	0	0	0	0	0	0	9.84402
ENSG00000164329_PAPD4	0	0	0	6.3089	0	0	2.41299	0	0	0	0	0	7.29427	6.27462	0	7.56072	0	6.90724	0	0	0	0	0	0	0	0	0	2.12398	0	0	7.66131	0	0	0	0	0	0	0	0	0	0	0	0	0	0	0	0	0	0
ENSG00000221027	0	0	8.53523	0	10.4448	0	0	0	0	0	0	0	0	0	0	0	10.4638	7.58518	0	8.44313	0	0	0	0	6.67583	0	0	8.47893	10.2246	0	0	0	0	10.6426	9.00815	0	17.3395	0	0	0	0	0	8.25002	0	10.9704	0	0	0	12.0207
ENSG00000230551	0	5.59355	4.53158	0	6.22963	0	0.698495	0	0	0	0	0	2.72547	2.86537	2.91394	0	0	0	2.64834	0	6.47956	2.30162	0	5.26525	0	6.75762	6.12405	0	0	0	8.4722	5.33832	0	6.43923	0	0	0	0	0	0	0	0	0	0	0	2.02438	0	0	0
ENSG00000107551_RASSF4	0	3.1619	0	8.26978	0	0	0	2.84497	4.99888	2.48977	0	0	2.73615	1.37048	0	1.67992	0	3.22987	4.78544	5.86053	10.5469	6.70152	0	0	0	0	0	0	0	3.7321	0	0	1.33204	3.28722	0	0	0	4.61516	4.4015	0	0	0	1.68662	0	0	0	1.40249	0	0
ENSG00000236876_TMSB4XP1	0	0	0	0	0	0	5.00107	0	0	0	0	0	0	0	0	0	0	0	0	0	6.50302	0	0	0	6.79022	0	0	0	7.53927	0	0	0	0	5.7836	0	0	0	0	0	0	0	0	0	0	0	0	0	0	0
ENSG00000113580_NR3C1	7.11965	6.51408	4.92442	0	0	0	3.93428	0	0	0	0	3.82971	5.66551	0	0	0	0	0	0	0	0	0	0	0	0	1.51759	0	0	9.74628	0	6.55107	7.56289	0	0	0	0	0	0	0	0	0	0	0	0	0	0	0	0	0
ENSG00000116584_ARHGEF2	0	10.4746	0	0	1.4578	2.39597	0	0	0	0	0	0	0	0	0	0	8.344	0	0	0	7.12238	7.88014	0	0	0	0	0	0	0	0	0	0	0	5.37772	0	0	0	0	0	0	0	0	0	0	0	0	0	0	0
ENSG00000132676_DAP3	0	7.91204	0	0	0	0	0	0	0	0	0	0	0	0	0	7.32567	0	0	0	0	0	0	3.43	0	0	0	0	3.1803	0	0	5.59319	0	0	0	4.20738	0	0	6.617	5.413	0	0	10.7507	0	0	0	0	0	0	0
ENSG00000160194_NDUFV3	0	4.62987	0	0	1.82232	3.74208	0	0	0	2.98162	3.55885	5.29338	1.63944	8.33635	7.51791	0	4.59288	2.86042	4.63392	5.53937	10.1765	6.28562	7.95687	0	4.13703	7.7934	0	0	0	9.39344	1.21086	0	0	4.24814	0	0	0	0	0	10.4147	0	0	0	0	0	0	0	0	0
ENSG00000113141_IK	0	0	0	0	7.88724	0	1.29528	0	0	0	0	0	0	2.22345	0	0	0	0	0	0	0	2.48242	0	0	3.12295	0	0	0	0	0	1.60248	4.21325	0	4.71987	0	0	0	0	0	0	0	0	0	0	0	0	0	0	2.03644
ENSG00000145779_TNFAIP8	0	6.09986	6.11277	0	2.94713	0	5.32649	0	0	0	0	0	0	0	0	0	0	7.93916	0	3.09193	2.19891	2.78211	7.78685	1.90041	0	0	6.65411	2.28036	7.29055	2.16051	0	0	0	0	0	0	0	4.5992	0	0	0	0	0	9.94219	0	0	0	0	0
ENSG00000145016_RUBCN	0	0	0	0	0	0	0	0	0	0	0	0	0	0	0	10.2728	0	2.48884	2.77637	4.15072	2.80709	4.20604	4.75716	0	0	0	0	4.18462	0	0	0	2.37093	0	10.2382	0	0	0	0	0	0	9.83803	1.03785	0	0	1.77466	3.4881	3.56745	0	1.9821
ENSG00000161010_C5orf45	0	6.95405	0	5.94712	0	0	0	0	0	0	10.4707	0	0	0	0	0	0	0	3.58065	6.74153	0	0	10.0891	6.70881	0	2.71734	1.05911	8.6126	0	0	0	0	0	1.09058	0	0	0	0	0	0	0	0	0	5.43407	0	2.06763	0	0	0
ENSG00000079246_XRCC5	0	0	7.73	0	0	0	4.5114	0	0	0	2.86056	0	6.89403	0	0	0	0	0	0	0	2.86889	0	0	0	0	0	0	0	0	6.08802	0	0	0	0	0	0	0	0	0	0	0	0	0	0	0	0	0	0	0
ENSG00000033800_PIAS1	0	7.91241	0	0	0	0	6.4139	0	0	0	0	4.79699	0	0	0	1.72665	0	2.43068	0	0	5.6579	0	0	8.02136	5.5713	3.62432	0	0	4.06214	0	0	0	0	2.97933	8.75556	0	0	0	5.4328	0	0	0	0	5.67417	0	0	0	7.62251	5.4307
ENSG00000189403_HMGB1	0	0	0	0	7.68195	0	5.45702	0	0	0	0	0	2.48702	7.25912	0	7.04304	3.23185	0	0	0	0	0	0	0	0	0	4.03422	0	0	0	4.29337	0	0	0	0	0	0	0	0	0	0	0	0	1.51121	0	0	0	0	0
ENSG00000108175_ZMIZ1	0	1.26561	7.46464	3.21245	1.32147	2.21997	2.58349	0	4.82562	2.34413	0	0	0	1.26324	0	3.28686	0	6.60341	3.91494	4.40415	5.75334	5.0986	0	0	9.4397	6.96768	8.16401	0	0	1.35074	5.62	0	4.99218	6.21951	0	0	0	0	0	0	7.52656	0	0	0	0	0	0	0	0
ENSG00000120129_DUSP1	0	0	0	2.86415	0	0	9.87526	0	0	0	0	0	0	10.8858	4.04284	0	0	11.6567	4.69829	11.2899	0	5.82911	0	0	8.63422	0	8.41555	0	12.5946	0	11.3165	0	0	10.493	0	0	0	0	0	0	0	0	0	0	4.43701	0	0	0	2.86666
ENSG00000163814_CDCP1	0	0	0	0	3.07383	2.8148	0	0	0	0	0	0	0	0	0	0	0	0	0	0	0	0	0	0	0	0	9.21307	0	0	0	2.27682	0	1.68311	0	3.20376	0	5.00831	0	0	0	0	0	2.08175	0	0	0	0	0	0
ENSG00000168653_NDUFS5	0	0	0	10.5334	0	0	0	0	0	0	0	0	0	5.80384	0	0	7.48829	0	0	7.63363	7.56655	7.6919	0	0	0	0	0	0	0	0	0	0	0	0	0	0	0	0	0	0	0	0	0	0	0	0	0	0	0
ENSG00000055609_KMT2C	0	5.07093	7.86352	2.12411	0	1.45108	0.336835	1.19816	3.80382	0	0	0	5.59718	0	3.21419	0	0	0.90853	0	0	3.87642	0	0	0	6.73502	0	0	2.09332	0	3.49667	6.97984	0.842676	1.183	0.938807	1.1242	3.52178	4.24168	0	3.23693	0	8.03201	0	4.14725	0	0.941735	0	0	1.5335	0.64249
ENSG00000131389_SLC6A6	0	5.75258	9.46472	0	8.03357	0	1.66124	2.18546	5.19161	0	0	0	2.5543	0	0	0	0	1.7675	3.72243	2.42452	10.0554	4.42442	0	0	7.39185	8.34293	0	5.83244	0	0	8.53352	7.82782	0	3.29252	0	0	0	0	0	0	7.90252	0	0	0	0	0	0	0	0
ENSG00000073614_KDM5A	0	1.16787	7.57255	0	1.221	0	0	0	4.66042	0	4.56304	0	0	0	0	0	0	2.92077	2.36964	9.11176	3.6317	3.90586	2.23581	0	5.35958	0	0.867042	0	0	2.9787	0	3.30995	0	0.894412	0	0	5.11126	0	5.02572	0	7.35594	0	0	0	0	11.7522	0	0	0
ENSG00000218227	0	5.70086	0	7.88895	5.79348	0	5.3686	0	0	0	0	0	8.75661	0	0	4.22338	0	0	0	0	0	8.31741	0	5.91026	0	5.87846	6.09645	0	9.1599	0	3.91793	0	0	5.17559	0	0	0	0	0	0	0	0	0	0	0	0	0	0	0
ENSG00000130338_TULP4	0	0	1.44874	0	7.65908	5.5517	0	0	0	0	0	0	0	0	5.68888	2.92135	0	2.1929	3.33081	2.90491	3.90064	8.75441	0	0	0	0	0	0	7.84138	0	0	0	0	0	0	0	4.26629	4.39488	0	0	0	0	6.22432	0	0	0	0	0	0
ENSG00000168214_RBPJ	0	0	0	0	4.08925	0	1.8621	4.75187	0	0	0	0	9.52625	9.76863	2.15621	4.52093	2.68064	5.74788	0	3.16739	0	1.62234	0	0	4.73449	0	0	5.52418	0	0	5.64106	0	0	0	0	0	0	0	0	2.04915	0	0	0	0	1.72549	0	0	0	0
ENSG00000227376_FTH1P16	0	0	6.1438	5.55297	6.46708	0	4.49709	0	0	0	0	0	0	10.5232	0	5.85264	0	5.2091	0	0	0	7.1	0	0	0	6.29266	5.78506	0	0	0	0	6.62443	0	4.30832	0	0	0	0	0	0	0	0	0	0	0	0	0	0	0
ENSG00000106266_SNX8	0	8.53839	0	0	0	0	0	0	0	0	0	0	0	0	0	10.8651	0	7.34646	0	0	0	0	0	0	0	9.94214	10.7709	2.07202	0	0	0	0	1.80419	0	0	5.39713	5.17592	0	0	0	0	0	11.2227	0	0	0	1.88723	0	0
ENSG00000250302_LINC01618	0	0	0	4.20505	7.79686	10.3417	0	0	0	9.23625	10.6018	9.38387	0	0	0	3.94225	11.3584	0	8.70366	0	4.62582	0	0	0	9.88017	5.58529	0	8.13408	8.93552	8.60806	5.14666	8.63113	0	8.59494	8.01292	0	0	13.5456	0	0	0	0	0	0	0	0	0	0	0
ENSG00000158161_EYA3	0	5.63898	7.3064	0	0	0	0	0	5.53292	0	0	0	0	0	0	1.38498	3.09535	2.02307	4.60414	5.10449	4.08229	5.0395	0	0	0	10.1461	6.63437	3.63403	2.69586	0	11.0164	1.91527	0	8.52281	0	0	0	0	0	0	0	0	1.39099	0	0	0	0	0	1.56563
ENSG00000229180	8.70613	6.68692	7.12262	0	0	0	1.81545	3.74443	0	0	0	0	0	0	0	0	0	0	0	4.97889	0	1.8679	0	0	3.98608	2.54079	0	1.85149	3.75725	1.7428	0	0	0	0	0	0	0	0	0	0	0	0	0	0	0	0	0	0	0
ENSG00000185787_MORF4L1	0	2.48008	0	3.41014	4.52355	0	0	0	0	0	0	0	8.96125	6.59835	0	9.71511	0	0	0	0	7.22977	3.25753	0	0	7.63879	6.43713	8.69372	0	0	0	2.60125	7.84714	0	0	0	0	0	0	0	0	0	0	0	0	0	0	0	0	0
ENSG00000085449_WDFY1	0	8.85446	0	1.72204	7.48365	0	0	0	9.90588	0	0	0	0	0	0	0	0	9.88912	0	0	5.83795	8.59249	0	0	0	0	7.01377	0	4.742	0	0	0	0	4.86982	0	0	0	0	0	0	0	0	0	0	0	0	0	0	0
ENSG00000182220_ATP6AP2	0	2.77129	0	0	0	0	9.41477	0	0	0	0	0	0	0	0	10.0706	0	0	0	0	0	0	0	0	7.52473	0	4.34013	3.02707	2.97556	0	0	0	0	2.32598	0	0	6.31177	0	0	0	0	0	0	0	0	0	0	0	0
ENSG00000112530_PACRG	0	0	4.94999	0	0	0	0	5.1369	0	6.10955	7.64719	0	0	0	6.20735	4.41307	0	0	8.46582	0	0	0	0	5.60124	7.59492	4.78481	0	7.89655	8.11437	0	0	0	0	5.222	0	7.53615	6.3195	0	0	0	0	0	0	6.60591	0	12.7691	0	0	2.57013
ENSG00000002834_LASP1	0	4.1763	0	3.31903	0	0	4.57149	0	0	0	2.54734	0	0	2.88498	0	0	0	1.93116	4.48621	4.73106	3.96665	6.51563	0	0	0	0	5.69462	0	0	0	0	8.48097	1.60298	0	0	0	0	0	0	0	0	0	0	0	0	0	0	0	0
ENSG00000166012_TAF1D	0	1.48046	0	0	6.94638	0	4.56302	0	0	0	0	0	5.40759	0	0	6.45721	0	0	0	4.18159	7.59445	2.94413	0	0	0	0	0	0	0	0	5.81972	0	0	0	0	0	0	0	0	0	0	0	9.08203	0	0	0	0	0	0
ENSG00000198755_RPL10A	0	0	0	0	0	0	0	0	0	0	0	0	7.41705	9.99795	0	0	0	0	0	0	0	0	0	0	0	10.4642	0	0	0	0	0	0	0	2.98519	0	0	0	0	0	0	0	0	0	0	0	0	0	0	0
ENSG00000107521_HPS1	0	7.10981	0	1.76687	0	0	1.70379	4.14309	5.82405	5.09507	0	0	2.60577	7.56236	2.79151	5.11521	0	4.56004	6.85304	7.68782	7.49586	8.81296	0	10.4968	0	0	0	0	0	0	0	0	0	3.14917	2.60027	0	0	5.43414	0	0	0	0	0	0	0	0	0	0	0
ENSG00000009954_BAZ1B	0	4.17784	0	10.3573	1.71452	0	3.77275	0	0	2.84924	0	4.18507	0	2.88639	0	8.5076	0	0	0	0	7.6873	6.74935	0	0	0	7.7429	0	0	0	1.74839	0	11.8975	0	0	0	0	0	0	0	0	8.12989	0	0	0	0	0	0	0	0
ENSG00000153914_SREK1	0	3.83022	1.03899	1.91878	5.49561	0	3.8138	1.38263	0	0	0	0	1.68151	2.75897	2.14649	3.88246	2.67005	2.42137	0	2.79417	1.93833	4.56487	0	4.52586	0.657412	7.31588	5.05414	0	0	7.34439	0	0	0	2.14271	1.30162	0	4.53916	0	0	0	6.76724	0	0	0	1.71675	0	0	0.835385	0
ENSG00000130830_MPP1	6.30795	10.663	2.19077	0	0	3.04947	0	0	0	0	0	0	0	0	0	0	0	0	5.57587	0	0	8.091	0	10.443	0	7.86892	0	0	0	0	0	0	0	0	0	0	0	0	0	2.64588	0	0	0	0	0	2.68663	0	0	0
ENSG00000108021_FAM208B	0	0	0	1.72863	3.06042	0	0.626189	0	0	0	0	0	11.1228	0	1.94563	0	0	0	0	2.10203	0	0	0	0	0	0	1.49461	0	4.56608	4.74503	4.32399	0	0	1.94202	3.05565	0	0	0	0	0	0	6.31516	0	0	4.45504	0	0	0	0
ENSG00000102760_RGCC	0	0	0	0	0	0	5.55995	0	0	0	0	0	10.9872	0	0	0	0	0	0	0	0	0	0	0	0	0	0	0	0	0	0	0	0	0	0	0	0	0	0	0	0	0	0	0	0	0	0	0	0
ENSG00000058272_PPP1R12A	0	0	5.65227	2.01649	0	0	6.64669	0	0	0	0	0	6.57848	0	0	1.41852	0	0	0	1.95967	0	1.32464	0	0	0	0	5.86857	0	0	0	0	0	0	5.46707	0	0	0	0	5.54999	0	0	0	0	0	0	0	0	0	0
ENSG00000115020_PIKFYVE	0	6.08325	0	0	7.66581	4.2578	6.80839	1.89016	0	0	0	0	8.92703	7.85409	0	0	0	5.00808	2.49891	2.11505	2.87966	5.94781	0	0	4.42039	0	3.06307	0	3.43807	0	0	0	0	5.82281	0	0	0	0	0	0	0	0	0	2.99448	4.47122	0	0	1.21458	0
ENSG00000225190_PLEKHM1	0	3.43247	5.98898	7.77732	9.63952	0	3.92534	0	0	0	0	0	3.04767	4.24105	2.13275	5.30291	7.17062	1.65615	5.07682	9.77584	3.08086	6.94404	0	6.93236	6.2312	0.945161	0	1.58679	5.23074	0	0	0	0	1.08726	0	0	0	0	0	0	7.74292	0	0	0	0	0	0	0	1.2487
ENSG00000055483_USP36	0	8.53258	0	0	6.94424	0	0	0	0	0	0	0	0	5.21354	0	0	0	2.74973	0	0	0	0	0	8.12341	5.33806	4.7691	0	0	0	1.37795	0	0	0	3.9037	0	0	0	0	0	0	0	0	0	0	0	0	0	0	0
ENSG00000099917_MED15	0	0	9.28572	0	0	0	4.58299	0	0	7.75617	6.59462	0	0	1.29224	0	0	0	7.73859	0	2.16322	7.36941	0	0	0	0	0	1.95638	0	9.48859	3.17343	2.07606	2.63148	0	6.35898	0	0	4.3618	0	0	0	0	0	0	0	0	1.93682	0	0	0
ENSG00000101109_STK4	0	8.64206	0	0	2.65947	0	0	0	0	0	2.25355	0	0	0	0	4.65351	0	5.90887	4.53629	2.31481	3.39021	5.17754	0	5.6183	9.30087	0	2.69739	1.60302	4.21776	0	8.76993	0	0	1.10016	1.97942	0	0	4.67516	0	0	0	0	0	0	0	0	1.44167	0	0
ENSG00000113916_BCL6	0	7.84226	0	0	0	4.38156	8.67338	0	0	0	0	0	0	7.02361	0	0	0	0	0	0	6.41126	0	4.56467	0	0	0	7.06108	0	0	0	0	3.71205	0	2.16916	0	0	5.13641	0	0	0	0	0	0	0	0	0	0	0	0
ENSG00000231721_LINC-PINT	0	6.56206	7.45705	3.61294	6.49369	0	6.96593	0	0	0	0	0	0	5.76214	0	5.9883	0	0	0	0	6.408	0	0	8.72418	0	0	0	0	7.93605	0	0	3.69378	0	1.72245	0	0	0	0	0	0	0	0	0	2.53039	0	0	0	0	0
ENSG00000006451_RALA	0	2.35423	0	5.28768	0	0	0	0	6.34216	3.69414	0	0	6.47405	0	0	4.88308	0	0	0	0	0	2.6154	0	1.7588	6.58202	4.60366	0	0	3.41852	0	5.39132	0	0	8.23525	0	0	0	0	0	0	0	0	0	0	0	0	0	0	0
ENSG00000105939_ZC3HAV1	0	3.057	0	0	0	0	1.96099	8.35998	0	0	6.24386	5.49723	0	1.49849	0	4.0202	0	0	0	0	0	0	0	0	0	0	0	5.83708	0	5.62955	8.2329	1.67	0	4.64149	2.90497	0	0	4.81067	11.3556	0	0	0	1.18738	0	0	2.19008	0	0	0
ENSG00000143545_RAB13	0	9.3952	3.01642	5.07555	7.10266	3.95211	0	0	0	0	0	0	0	0	0	0	0	0	0	0	2.87736	0	0	5.52641	0	0	9.16447	0	0	0	8.19531	0	0	0	0	0	0	0	0	0	0	0	0	0	5.30155	0	0	0	3.91182
ENSG00000110315_RNF141	0	0	0	3.80461	4.28707	0	0	0	0	0	0	0	0	0	0	0	0	0	0	0	9.46301	2.5377	0	0	0	4.70764	0	0	0	0	0	9.3523	0	6.76237	0	0	0	0	0	0	0	0	0	0	0	0	0	0	8.70947
ENSG00000100353_EIF3D	6.71033	3.07174	0	0	0	0	0	0	0	3.55519	3.23366	4.94434	2.10363	0	0	1.8348	3.70274	6.76008	6.64473	6.74706	4.72187	6.74424	0	0	0	9.83638	0	0	0	0	0	0	0	0	0	0	0	0	0	0	0	0	0	0	0	0	0	0	2.04339
ENSG00000175471_MCTP1	0	0	0	0	0	2.08714	5.57921	1.77623	0	0	0	3.46324	0	0	0	0.898636	2.33543	1.40239	2.36984	4.4528	5.74714	4.40668	0	0	0	1.27116	5.60867	0	4.1011	0	0	0	0	0.894522	0	0	0	0	0	0	0	0	0	0	0	0	0	0	9.39601
ENSG00000135486_HNRNPA1	0	0	0	0	0	0	5.39007	0	0	0	0	0	0	7.63488	0	0	0	0	0	9.07572	0	0	0	0	8.05323	2.12277	8.58639	0	0	0	2.5641	0	0	8.15185	0	0	0	0	0	0	0	2.1897	1.61609	1.64041	2.34914	0	0	0	0
ENSG00000171490_RSL1D1	0	0	0	0	2.11783	0	5.46829	3.71928	0	0	0	0	8.89902	0	0	8.32099	0	2.35713	7.85252	3.99841	7.70269	4.823	0	9.00124	0	1.47166	8.18226	0	0	0	5.41125	0	0	0	3.59609	0	0	0	0	0	0	0	0	2.45334	0	0	0	0	0
ENSG00000126561_STAT5A	0	0	0	0	6.9216	0	6.81715	0	0	0	0	0	0	0	0	0	0	0	3.28622	9.09415	12.0693	0	0	0	0	0	0	0	0	0	0	0	1.80723	0	0	0	0	0	5.0944	0	0	0	0	0	0	0	0	1.80134	6.02284
ENSG00000073921_PICALM	0	0	0	0	9.04438	0	6.59978	0	0	0	0	0	0	0	0	0	6.78186	0	3.26903	2.84552	0	6.45933	0	0	0	0	0	0	0	0	0	0	0	0	0	0	0	0	0	0	0	0	0	0	0	0	0	0	2.42142
ENSG00000197989_SNHG12	0	0	9.21312	0	0	0	5.93006	0	0	3.80343	0	0	0	0	3.35844	0	0	0	5.51635	0	9.70092	5.32037	0	2.62644	0	0	3.3001	0	0	0	0	0	0	2.02681	0	0	0	0	0	0	0	0	9.44864	0	0	0	0	0	0
ENSG00000135870_RC3H1	0	0	7.35021	3.71388	0	0	4.9062	0	0	0	2.79623	0	2.99967	4.16846	0	10.5109	0	0	0	3.37975	5.7382	3.43278	0	0	0	0	0	0	0	0	2.41937	8.84576	0	4.94382	0	0	0	0	0	0	0	0.838528	0	0	0	0	0	0	0
ENSG00000229944_EIF4EP2	0	8.20907	0	0	9.27287	0	8.72215	0	0	0	0	0	0	0	0	0	0	9.2263	0	0	8.55767	0	0	0	0	0	0	0	0	0	0	0	0	4.05549	0	0	0	0	0	0	0	6.59328	0	0	5.01736	4.52855	0	0	0
ENSG00000160326_SLC2A6	0	0	6.54524	5.67674	0	0	0	0	0	0	0	0	0	0	0	0	0	0	0	5.69984	0	0	0	0	0	0	6.99589	0	12.6275	0	0	0	0	0	0	0	5.86597	0	0	0	0	0	0	0	0	0	0	0	0
ENSG00000110713_NUP98	0	0	0	0	0	0	0	2.78981	8.21554	0	0	0	6.73625	1.3314	3.76693	6.02891	3.44238	5.13218	0	2.21442	11.2823	3.10157	5.38299	3.91681	8.32032	4.54905	0	2.24266	0	2.12366	0.880908	0	0	0	0	0	0	0	0	0	0	0	0	0	0	0	0	0	0
ENSG00000163938_GNL3	0	0	0	2.26964	0	0	0	0	0	0	0	0	0	0	0	0	0	0	0	0	10.6805	0	0	8.15694	0	0	0	6.40326	0	0	9.01238	0	0	0	0	0	0	0	0	0	0	0	2.06017	0	0	0	0	0	0
ENSG00000043462_LCP2	0	3.75581	0	0	0	0	8.45233	0	0	0	0	0	0	2.85535	0	1.28981	0	11.4055	0	3.45717	2.52693	1.84762	0	0	0	0	0	0	0	0	4.95397	0	0	7.35119	0	0	0	4.99196	0	0	0	11.7584	0	0	0	2.33859	0	0	0
ENSG00000124151_NCOA3	0	0	3.8744	0	0	0	0	0	0	0	0	0	6.87035	0	5.50483	0	2.76382	0	2.80038	3.78853	9.33378	3.30738	0	5.47401	7.97466	3.18461	4.39568	2.42774	10.643	0	0	0	0	0	0	9.40046	0	0	0	0	0	0	0	0	2.57005	0	0	1.42956	0
ENSG00000132466_ANKRD17	0	2.85994	1.3773	0	0	0	0	0	0	0	0	0	6.69426	2.24652	0	4.44797	0	0	0	7.42506	5.93245	2.04322	0	0.787171	0	9.08138	0	0	0	0	0	0	1.13418	2.40928	0	0	0	4.28612	0	0	0	0	0	0	0	0	0	0	0
ENSG00000188846_RPL14	0	8.20513	0	0	4.79302	0	0	0	0	0	0	0	0	0	0	0	0	4.12879	0	0	0	8.84953	0	0	0	8.20645	0	0	0	0	7.29306	0	0	8.53806	0	0	0	0	0	0	0	2.2526	0	0	0	0	0	0	0
ENSG00000108883_EFTUD2	0	1.29455	0	0	0	0	9.46358	0	0	0	0	0	0	0	0	2.59346	0	0	0	0	1.41141	0	0	0	0	4.12688	3.94513	5.39281	0	0	0	0	0	6.21074	0	0	0	0	0	0	0	1.4587	0	0	0	0	1.32305	0	0
ENSG00000144746_ARL6IP5	0	2.80269	0	0	0	4.05085	9.10052	0	6.87584	0	0	0	0	0	0	3.74727	4.35043	10.8365	0	4.88861	5.39138	6.61287	0	0	0	0	3.15382	3.05933	0	0	10.5147	0	0	0	0	0	0	0	0	0	0	0	13.343	0	0	3.65937	0	0	2.59419
ENSG00000123975_CKS2	0	6.95374	0	0	0	0	9.09053	0	0	0	0	0	0	5.64519	0	0	0	0	0	8.69053	0	0	0	8.29737	0	6.14348	0	0	0	0	5.79272	6.47483	0	9.03932	0	0	0	0	0	0	0	0	0	0	0	0	0	0	0
ENSG00000086102_NFX1	5.9084	0	7.79273	6.51559	0	0	0	0	0	0	0	0	8.54972	0	0	8.18222	0	0	0	4.01347	3.70582	0	0	7.34327	0	8.31201	0	0	0	0	0	7.9211	0	2.76805	0	0	4.87737	0	0	0	8.11086	0	0	7.45978	0	0	1.66917	3.17102	1.47403
ENSG00000231767	0	7.01151	8.52604	0	7.10517	0	7.25512	0	0	0	0	0	9.00551	0	0	0	0	9.30768	0	0	0	0	0	8.53932	7.65958	6.77931	9.53387	0	0	0	4.22585	0	0	0	0	0	0	0	0	0	0	0	0	0	0	0	0	0	0
ENSG00000184014_DENND5A	0	0	0	0	1.51653	0	0	0	0	0	0	0	0	7.63782	0	1.14287	0	0	0	0	0	0	8.31031	0	0	0	8.985	2.40018	7.11484	0	0	0	0	9.19717	0	4.83104	0	0	0	4.12153	0	1.63124	0	3.08448	5.11955	4.16718	0	0	1.30414
ENSG00000185834_RPL12P4	0	4.87724	8.98941	0	0	0	0	0	0	0	0	0	0	0	0	5.90764	0	5.26357	0	11.4797	6.61913	0	0	7.22015	0	0	8.32163	0	0	0	8.83478	0	0	0	0	0	0	0	0	0	0	5.13608	0	0	0	0	0	0	0
ENSG00000196504_PRPF40A	0	3.15449	0	2.31891	3.85815	0	0	0	0	0	0	0	8.01448	0	0	0	0	0	0	0	0	0	0	4.2725	6.36992	4.54844	0	0	3.36637	0	2.64358	0	0	6.16557	0	0	0	0	0	0	0	0.964381	6.72513	0	0	0	0	0	0
ENSG00000177189_RPS6KA3	0	0	0	0	0	0	0	0	0	0	0	0	0	0	0	6.18762	0	2.39823	0	0	0	0	0	0	1.70656	0	7.2275	0	0	0	0	1.5518	0	2.12071	0	0	0	4.64154	0	0	0	0	0	6.47758	0	2.86971	0	0	0
ENSG00000204253_HNRNPCP2	0	4.17881	4.51337	0	0	0	6.23597	0	0	0	5.316	0	0	0	0	0	0	0	5.86305	0	0	0	0	7.40608	7.58661	0	5.84644	0	0	0	0	0	0	0	0	0	0	0	0	0	0	0	0	0	0	0	0	0	0
ENSG00000115760_BIRC6	0	1.43359	0	5.79132	6.12959	0	2.23174	2.57603	4.13506	0	5.07975	2.97102	0	3.58816	4.0767	1.12373	7.35641	3.60996	3.62928	4.41717	3.28477	6.89126	5.68999	2.9823	10.3649	0	0	0	0	0	6.20863	2.015	4.41251	2.77805	0	0	4.57889	3.76293	0	0	0	1.34224	4.91089	7.37423	12.5789	0	0.910147	1.38649	0
ENSG00000072364_AFF4	0	8.0068	5.50078	9.28544	3.25517	0	4.28203	4.44379	0	0	0	0	5.73548	5.40092	1.91341	7.51001	2.41434	1.46394	0	2.88553	0	0	0	0	0	0	0	4.1191	1.36302	0	0	8.78666	0	0	1.75081	0	0	0	4.16168	0	0	0	0	0	0	0	0	0	0
ENSG00000139433_GLTP	0	2.72063	0	0	0	6.20642	0	0	6.78044	0	0	5.52264	0	0	0	0	0	0	8.0373	0	3.7841	5.99411	0	0	0	0	0	0	6.32295	0	2.0336	0	0	8.27212	6.78178	0	0	0	0	0	0	0	0	8.07156	0	0	0	0	0
ENSG00000011295_TTC19	0	9.51422	0	0	0	7.18823	0	0	0	10.1983	0	0	10.9437	9.37983	0	11.0547	0	0	0	0	0	0	0	10.5302	0	0	10.3518	0	0	1.92212	0	0	0	0	0	0	0	0	0	0	8.37057	0	0	0	0	0	0	0	0
ENSG00000082153_BZW1	6.53769	2.09834	0	0	0	0	0	0	0	0	0	0	0	0	0	0	0	4.75238	0	0	0	0	0	4.7884	0	0	8.65973	0	0	0	0	4.61322	0	0	0	0	0	0	0	0	0	0	0	0	0	0	0	0	0
ENSG00000214306	0	8.37868	0	0	0	0	0	0	0	8.69331	12.7269	0	0	7.57054	0	5.08139	0	0	11.0093	0	0	7.47817	10.7261	0	10.4426	0	9.55622	8.18932	0	0	0	0	0	7.8429	0	9.54664	0	9.45505	9.23191	0	13.596	0	0	0	0	0	14.2623	0	0
ENSG00000155506_LARP1	0	1.47259	0	1.31808	3.38902	0	4.46225	0	6.71077	2.62166	2.33028	0	0	0	2.2268	3.73379	0	3.00333	5.59923	6.85493	5.6344	7.03973	9.11813	0	1.16342	0	5.81085	0	1.62833	0	0	0	0	0	0	0	0	0	0	8.2843	0	0	0	0	1.78913	0	0	0	0
ENSG00000171530_TBCA	0	3.98085	2.86622	0	0	0	0	0	0	0	0	0	2.4301	8.77647	0	0	0	0	0	0	4.16153	4.28076	0	2.74735	0	8.49759	2.90984	0	0	0	0	0	2.51225	0	0	0	0	0	0	5.56672	0	0	0	0	0	0	0	0	0
ENSG00000120738_EGR1	0	0	0	0	0	0	6.66683	4.29916	0	0	0	0	0	0	0	0	0	0	0	0	0	0	0	0	7.90225	0	0	2.78572	0	0	0	0	0	0	6.68916	0	0	0	0	0	0	0	0	0	0	0	2.57672	0	0
ENSG00000214113_LYRM4	0	0	7.95145	0	0	0	0	0	10.8903	0	0	0	1.27585	0	0	9.79866	0	0	5.44942	0	3.96259	0	0	0	0	0	7.0766	6.31051	4.6697	0	0	0	0	4.37813	0	0	5.45871	4.62072	0	0	8.70718	0	0	0	2.43761	2.03825	2.10446	0	0
ENSG00000085514_PILRA	0	0	5.3009	8.71033	0	4.36524	0	0	0	0	0	0	0	0	0	5.2294	0	0	0	4.24939	4.18558	0	0	0	0	0	5.66492	0	0	0	0	0	0	0	0	0	0	0	0	0	0	0	0	0	0	0	0	0	0
ENSG00000111348_ARHGDIB	0	0	0	10.5938	0	0	8.9732	0	0	0	5.06842	0	0	0	0	11.5901	0	0	8.39515	0	0	10.4652	0	0	0	0	0	0	0	0	0	0	0	10.7148	0	0	0	0	0	3.85795	10.872	0	0	0	0	0	0	0	0
ENSG00000233276_GPX1	0	0	10.9749	0	0	0	8.44271	0	0	0	0	0	0	0	0	10.4752	0	0	0	0	0	0	0	0	0	5.42532	0	0	3.75105	0	0	0	0	10.4663	0	0	0	0	0	0	0	0	0	3.09899	0	0	0	0	0
ENSG00000201662_RNU6-60P	0	0	0	0	7.29694	0	7.85999	0	0	0	0	0	0	0	0	0	0	0	0	0	0	0	0	0	0	0	0	10.4898	0	0	7.34858	0	0	0	0	0	0	0	0	0	0	0	0	13.9197	0	13.5119	0	0	0
ENSG00000221978_CCNL2	0	0	4.71883	0	10.9193	0	9.20273	0	5.45833	2.88834	0	0	0	0	0	0	0	10.6874	0	7.8986	0	9.60066	0	0	0	10.4892	0	0	0	1.78035	0	0	1.63463	0	0	0	0	0	4.85441	0	8.17503	12.8003	0	0	0	2.40414	1.71363	1.62905	0
ENSG00000232888_RPS11P5	0	7.28626	0	7.03857	6.64884	0	5.96073	0	0	0	0	0	0	8.1261	0	4.49179	0	0	0	7.22429	0	5.30999	0	0	0	0	7.36618	11.2955	8.65466	0	7.91473	7.21821	0	0	0	0	0	0	0	12.9867	0	0	0	0	11.4012	0	0	0	0
ENSG00000142507_PSMB6	0	0	0	0	0	0	9.56235	0	0	0	0	0	0	10.2127	0	10.4877	0	0	0	0	0	0	0	0	4.93825	0	0	0	3.75575	0	2.7813	0	0	0	0	0	0	0	0	0	0	0	0	0	0	4.43728	0	0	0
ENSG00000228502_EEF1A1P11	0	5.78831	0	0	0	0	4.95507	0	0	0	0	0	5.30938	3.56349	0	0	0	5.45646	0	7.51485	0	6.36077	0	5.68164	0	6.54335	6.85491	0	0	0	5.93212	6.51666	0	0	0	0	0	0	0	0	0	0	0	0	0	0	0	0	0
ENSG00000147526_TACC1	0	0	4.38101	0	0	0	4.31442	0	0	0	0	0	0	0	0	2.76566	0	0	0	0	0	0	0	8.11997	8.10711	0.746425	0.840017	5.75014	5.52595	6.96671	4.84736	6.84566	0	0	0	0	0	0	0	0	0	0	0	0	0	0	0	0	0
ENSG00000117360_PRPF3	0	0	0	7.67228	0	0	0	0	0	0	0	0	0	0	0	0	0	0	0	0	0	6.07593	0	4.91996	0	0	0	8.56897	0	0	0	0	0	0	0	0	0	0	0	0	0	0	0	2.32608	2.28742	0	0	0	0
ENSG00000087274_ADD1	0	1.72267	8.10598	8.13754	6.35839	1.99889	0.540515	0	0	2.11766	2.63719	0	3.73224	0	0	7.26743	5.11257	1.33106	3.648	4.52552	4.46108	5.46007	0	0	0	6.31983	0	1.27002	10.8874	0	0	11.6984	1.0689	0	0	0	0	0	0	0	0	0	0	0	0	0	1.13026	0	0
ENSG00000138448_ITGAV	0	0	0	0	0	0	0	0	0	0	0	0	0	0	0	6.43059	0	0	0	2.4318	0	0	0	0	6.6214	0	0	0	0	0	3.19026	0	0	5.45941	0	0	0	0	0	0	0	10.3469	0	6.16844	0	0	0	0	0
ENSG00000197405_C5AR1	0	0	6.04868	0	0	5.76128	2.81874	0	0	0	0	0	3.33584	0	0	7.9996	4.13578	0	0	0	0	6.49443	0	0	6.37613	0	0	0	0	2.7312	0	0	0	6.00766	0	0	0	0	6.03753	0	0	0	0	0	0	0	0	0	9.47471
ENSG00000092820_EZR	0	9.98474	0	2.26346	3.41261	0	0	0	0	0	0	0	0	0	0	9.58563	0	4.94377	4.96412	8.60914	0	0	0	0	0	0	0	0	5.04199	0	1.80762	0	0	0	0	0	0	6.08341	0	0	9.20729	1.89495	2.05424	6.10621	0	0	2.50362	0	4.57619
ENSG00000204574_ABCF1	0	0	0	1.92743	0	0	8.19654	0	0	0	0	0	0	2.93494	0	2.49062	0	0	0	0	8.44087	2.36602	0	5.23673	0	4.56491	6.24576	2.34779	0	2.22646	10.1652	0	0	1.72067	0	0	0	0	0	0	0	0	0	0	0	0	0	0	0
ENSG00000121797_CCRL2	0	0	0	0	0	0	0	0	0	0	0	0	0	0	0	0	0	0	0	10.8272	0	0	0	7.4523	0	0	0	0	9.94752	0	0	0	0	0	0	0	0	0	0	0	0	0	0	0	0	0	0	0	0
ENSG00000103855_CD276	0	0	0	9.99978	0	0	0	0	0	0	0	0	3.71257	0	0	5.53132	0	6.44353	0	0	0	2.1346	0	5.72875	0	0	5.63034	0	9.41709	0	8.64347	0	2.6305	0	0	0	0	0	0	0	0	0	0	0	0	0	0	0	0
ENSG00000122026_RPL21	0	8.3639	0	2.7309	0	0	0	0	0	0	0	0	0	0	0	10.4458	0	0	0	0	0	0	0	11.0167	6.76392	2.26277	7.90806	0	0	0	9.15106	0	0	5.93134	0	0	0	0	0	0	9.77533	0	0	0	12.5555	0	0	0	0
ENSG00000047849_MAP4	0	0	6.40811	0	0	6.54314	0	0	5.33688	0	0	5.06806	0	1.00636	0	9.80579	0	7.08385	3.86081	11.0335	8.6006	5.49645	0	4.97696	0	0	0	0	1.13222	0	3.54063	0	0	7.73373	0	0	3.86967	0	0	0	0	0	0	0	0	0	0	0	0
ENSG00000186635_ARAP1	5.57467	0	1.6446	6.03298	0	0	0	0	0	0	0	0	0	0	0	3.1834	0	1.67626	0	0	6.91802	0	0	0	0	0	0	0	0	1.50574	1.50801	0	0	6.62301	0	0	0	0	0	0	0	0	0	0	0	0	0	2.0575	0
ENSG00000106803_SEC61B	0	9.64221	10.3737	0	8.76082	0	0	0	0	0	0	0	0	0	0	0	0	0	0	0	0	9.11312	0	5.49368	0	9.25574	4.14917	0	0	0	8.64595	0	0	0	0	0	0	0	0	0	0	0	0	0	0	0	0	0	0
ENSG00000117614_SYF2	0	0	0	0	0	5.57351	3.01259	0	0	0	0	0	0	0	0	2.03579	0	0	0	0	0	0	0	7.44892	9.52815	3.77367	6.57886	7.63399	6.86975	0	6.18561	0	0	0	0	0	5.93579	0	0	0	0	0	0	0	0	0	0	0	0
ENSG00000083845_RPS5	0	10.8414	0	10.579	2.44614	4.50579	1.40426	3.18682	0	0	0	0	3.60084	11.0361	0	10.1791	0	0	0	3.45662	3.93399	3.50994	0	9.28046	0	10.247	10.1494	0	3.97559	0	10.1435	2.57729	0	0	0	0	6.82278	0	0	0	0	0	0	0	0	0	0	0	0
ENSG00000132485_ZRANB2	0	6.928	4.34102	0	5.31034	0	4.14582	0	0	0	0	0	6.48724	0	0	2.86353	0	6.01488	0	3.95022	0	0	0	5.6439	3.23803	6.59738	0	0	0	0	0	0	0	0	0	0	0	0	0	0	0	0	0	0	0	0	0	2.75072	0
ENSG00000165168_CYBB	0	0	0	7.93492	0	0	0	0	0	0	0	0	0	0	0	0	0	0	0	0	0	0	0	0	0	0	0	0	0	0	0	0	0	0	0	5.7734	0	0	0	0	0	0	0	0	0	0	0	0	2.75402
ENSG00000089048_ESF1	0	0	0	0	7.28666	0	3.07188	0	0	0	0	0	0	0	0	6.80043	0	0	0	9.98165	0	6.26623	0	0	0	0	0	0	0	0	5.85964	6.30792	0	0	0	0	0	0	0	0	0	0	0	0	0	0	2.54729	4.79133	0
ENSG00000145734_BDP1	0	6.02761	1.3487	4.61178	3.50482	0	0.969234	0	0	0	0	3.42595	0	0	1.81277	2.59462	0	1.377	3.18645	2.7663	2.98609	3.09677	0	1.63579	6.20557	1.90604	0	1.31467	7.33034	0	0	3.65054	0	1.80928	0	0	0	4.24176	0	1.71432	7.31537	0	11.3671	11.1834	0	0	1.17174	0	9.26685
ENSG00000063177_RPL18	0	9.07211	0	0	0	0	6.93907	0	0	0	0	0	0	6.60633	0	0	0	0	0	0	0	10.1823	0	0	0	8.47674	3.38782	0	0	0	0	9.74677	0	0	3.77588	0	0	0	0	0	0	0	0	0	0	0	0	0	0
ENSG00000198961_PJA2	0	3.6493	0	0	2.02927	0	0	0	0	0	0	0	0	0	2.80446	6.68712	0	0	0	3.8898	6.7352	3.56034	0	5.10711	3.47007	0	2.26766	0	0	0	0	0	0	3.69282	0	0	0	0	0	0	0	0	0	0	0	0	0	0	0
ENSG00000068745_IP6K2	7.82127	2.66924	0	3.32474	9.98181	5.16671	6.47424	9.1791	5.73385	0	2.8245	0	1.75985	0	0	0	0	0	8.81074	6.8644	3.34863	4.60834	5.61059	1.35259	0	4.37505	0	7.01454	0	1.98529	0	5.41068	0	0	0	0	0	0	0	0	0	0	0	0	0	2.63636	0	1.82529	0
ENSG00000250614	0	0	0	0	0	0	10.6126	0	0	0	0	0	0	13.379	0	0	0	5.48725	0	7.32508	5.28608	6.97111	0	0	12.1829	0	0	0	0	0	6.54034	0	0	0	0	0	0	0	0	0	0	0	0	13.2565	0	0	0	12.3476	0
ENSG00000184076_UQCR10	0	9.41216	0	0	0	0	8.47305	0	0	0	0	8.96116	0	0	0	0	0	0	0	0	10.0982	0	0	0	0	8.71987	0	4.32016	0	0	0	0	0	9.14334	0	0	0	0	0	0	0	0	0	3.5923	0	0	0	0	0
ENSG00000115233_PSMD14	0	0	0	9.30365	0	0	1.34912	0	0	0	0	0	1.45609	2.29443	0	2.96098	0	1.84028	0	5.83953	0	5.89708	0	0	0	3.83988	8.6563	0	0	1.66088	6.52401	0	0	7.50591	0	0	0	4.9046	0	0	0	0	0	0	0	0	2.33586	0	0
ENSG00000119688_ABCD4	0	10.3355	0	0	0	0	0	0	0	0	6.6227	12.3557	0	8.07759	6.4355	10.4547	0	0	2.75428	0	0	0	0	0	0	8.5325	10.262	0	0	10.3932	0	0	0	9.96134	0	0	0	0	4.50899	0	0	0	1.13724	0	0	0	0	1.39586	0
ENSG00000065427_KARS	0	0	0	0	10.6589	0	6.70112	0	0	0	0	0	0	4.0671	0	1.90258	0	0	0	3.38691	3.32606	0	9.4158	6.85202	0	0	4.6148	8.21346	0	0	2.42582	0	0	0	7.21041	0	5.75996	6.88071	5.67347	0	9.01408	0	0	0	3.57703	0	0	0	0
ENSG00000156603_MED19	7.89975	0	0	10.3536	8.70765	0	0	0	0	0	0	0	0	0	4.21805	10.8482	0	0	10.9981	8.15823	11.3822	6.87613	12.1437	0	0	0	4.55149	0	0	10.7922	8.69551	0	0	0	0	0	0	0	6.76214	0	10.1164	0	0	13.176	0	5.09016	0	3.17949	3.02838
ENSG00000042753_AP2S1	0	0	7.09264	3.07762	0	0	3.52192	0	0	0	4.39773	0	0	0	9.75352	0	0	7.01402	11.2445	5.43837	0	0	0	0	0	0	0	3.56772	0	0	0	0	0	0	0	0	0	0	0	0	0	0	0	0	0	4.1875	0	0	0
ENSG00000145416_MARCH1	0	1.96095	2.70899	3.71909	5.51687	0	0	0	8.98942	7.53775	5.08033	0	6.31414	0	0	0	7.96477	0	0	0	7.34837	0	0	3.09533	3.82118	0	2.27018	4.35959	0	6.42036	4.97358	5.51835	0	6.60968	1.83363	0	0	0	0	0	0	0	0	6.99161	7.56327	0	0	0	0
ENSG00000084112_SSH1	5.42788	0	8.87227	0	10.3402	0	1.75419	1.97106	5.89498	2.4223	3.87112	3.70896	5.93467	1.32044	3.37033	7.45823	0	8.82715	5.17556	6.50591	5.93177	7.49761	0	4.97564	2.05187	0	0	0	0	0	0.872609	2.6713	0	7.28689	0	0	0	0	0	0	0	0	0	0	0	4.42364	0	0	0
ENSG00000164949_GEM	0	10.8719	0	0	0	0	7.53493	0	0	0	0	0	0	4.17241	0	0	0	0	0	0	0	0	0	10.301	0	0	0	0	0	2.86502	0	0	0	0	0	0	0	0	0	0	0	2.9729	0	0	0	0	0	0	0
ENSG00000165119_HNRNPK	0	5.28683	0	0	0	0	7.23022	0	0	0	0	0	0	0	0	0	0	7.12745	0	0	0	0	0	8.3059	0	6.10844	0	0	0	0	0	2.16606	0	0	0	0	0	0	0	0	0	0	0	0	0	0	0	0	0
ENSG00000170633_RNF34	0	8.56145	10.2203	0	0	0	8.01857	0	11.0594	3.37171	0	0	1.95138	6.16292	2.94069	3.60414	5.41977	6.3512	7.02453	5.97002	6.79929	7.01656	5.6123	0	0	0	0	7.41745	0	0	0	10.1708	0	0	0	0	0	0	0	2.82008	0	0	0	0	0	0	0	0	0
ENSG00000105887_MTPN	0	9.59193	8.79571	7.37162	0	0	0	0	0	0	0	0	2.18765	0	0	9.57917	0	0	0	0	0	0	0	0	0	0	0	0	0	0	9.19625	0	0	0	3.01415	0	0	0	0	0	0	0	0	0	0	0	0	0	0
ENSG00000038382_TRIO	4.65083	8.8269	4.99019	0	10.1425	3.31872	4.59368	0	0	0	0	5.98533	7.10356	0	0	5.55378	0	0	0	1.61468	0	6.93492	0	0	1.76835	0	0	4.66196	3.01873	0	2.40333	0	0	1.75428	5.80665	0	0	0	0	0	0	1.35333	2.38065	3.44099	2.19392	0	0	0	0
ENSG00000187608_ISG15	9.21602	0	0	0	0	0	9.23887	0	0	0	0	0	0	0	0	0	0	0	0	0	0	0	0	0	0	0	12.6161	0	0	0	0	0	0	0	0	0	0	0	8.07404	0	0	0	0	0	0	0	0	0	0
ENSG00000100461_RBM23	8.00816	1.71793	0	0	0	0	0	0	0	0	0	0	0	0	0	0	0	0	0	0	5.58748	0	0	0	0	6.69377	0	0	0	1.81882	0	4.82239	1.67144	0	0	0	4.99187	0	0	0	0	1.24958	0	0	0	8.26923	0	0	0
ENSG00000144136_SLC20A1	0	0	0	0	0	0	2.88915	0	0	0	0	0	9.47856	0	0	0	0	8.59145	0	0	0	0	0	0	1.53004	2.48444	7.62563	2.93258	0	0	8.20787	0	0	2.7194	2.53396	0	0	5.35626	0	0	0	0	0	0	0	0	0	0	0
ENSG00000065883_CDK13	0	0	4.62779	0	0	0	0	0	0	0	0	0	3.09135	5.98524	0	4.38618	0	0	0	0	4.90487	5.02682	7.85997	5.05845	3.21129	0	0	3.21653	0	0	0	1.59184	0	0	0	0	0	0	0	2.06379	0	0	0	6.82564	0	2.10074	0	0	5.0773
ENSG00000008952_SEC62	0	6.61435	1.77685	0	6.98711	0	4.41183	0	0	0	0	0	0	6.55323	0	0	0	6.42965	0	0	0	4.48124	0	6.02072	0	1.05501	1.81275	0	0	0	8.69533	0	0	4.96006	0	0	0	0	0	0	0	0	0	0	0	0	0	0	0
ENSG00000161203_AP2M1	0	8.99001	0	0	0	0	0	0	0	0	0	0	0	0	0	0	0	0	0	0	0	0	0	0	0	0	0	0	4.9493	0	3.73182	0	0	0	0	0	0	0	0	0	8.69761	0	0	0	0	0	0	0	0
ENSG00000109133_TMEM33	0	0	0	5.89439	2.29464	3.3969	5.18671	0	0	0	0	7.05987	0	0	0	0	0	8.00322	0	0	1.62764	0	0	0	0	0	0	1.69834	0	0	0	0	0	0	0	0	0	0	0	0	7.90635	0	0	0	0	0	0	1.45217	0
ENSG00000109536_FRG1	0	6.85557	7.82284	6.37017	8.0498	0	0	0	0	0	0	0	7.30619	0	0	6.62842	8.16797	0	0	0	5.37005	0	0	0	0	8.16143	2.77315	0	0	0	0	0	0	0	0	0	0	0	0	0	0	0	0	0	0	0	0	0	0
ENSG00000146830_GIGYF1	0	4.68464	2.75176	0	6.44889	6.73309	0.916742	0	0	0	0	6.77385	1.58528	5.94247	0	4.05084	0	5.76295	3.08947	0	6.58467	5.11334	0	0	4.79075	4.02526	4.34364	0	0	0	3.45251	4.64998	0	5.41925	4.38651	0	4.9656	0	0	0	8.20178	7.76373	0	0	0	0	0	0	0
ENSG00000228058	0	0	0	0	7.21579	0	0	10.7352	11.3962	12.2547	0	0	0	0	0	0	0	0	0	0	0	0	0	0	0	0	0	7.99775	9.01403	0	0	0	0	0	11.2112	0	0	0	0	0	0	0	0	0	0	0	0	11.2847	0
ENSG00000136045_PWP1	0	0	0	0	0	0	0	3.48473	0	0	0	0	9.88225	0	0	0	0	0	0	0	10.4287	9.77586	0	0	0	0	0	0	0	0	10.568	0	0	0	0	0	0	0	0	0	0	0	0	0	0	0	0	0	0
ENSG00000109920_FNBP4	0	6.05566	0	6.18619	6.19113	0	0	0	0	0	0	0	0	0	0	0	0	3.51929	0	2.52442	7.8173	7.54409	0	4.71795	0	0	0	0	0	1.67446	0	0	0	3.20254	2.17613	0	0	0	0	0	0	0	0	0	0	0	0	8.14782	0
ENSG00000161654_LSM12	0	0	0	0	0	0	2.38903	0	0	0	0	0	0	5.61854	0	0	0	0	4.24249	10.6834	7.75111	7.65517	5.04081	7.57455	8.98488	0	8.63634	2.92251	2.87156	0	10.1518	2.8861	0	4.93327	0	0	0	0	0	0	0	0	12.7652	0	0	0	3.59538	0	0
ENSG00000109111_SUPT6H	0	8.16215	0	0	7.41625	0	7.07803	0	0	0	0	4.57552	8.14455	0	0	6.66392	0	6.47517	2.52299	4.4196	8.43028	5.11434	0	5.0126	0	7.48291	0	0	8.50816	0	5.12072	2.60375	0	4.92354	1.81453	0	4.3303	6.40914	0	0	7.54269	0	0	1.01149	0	0	0	0	0
ENSG00000116288_PARK7	0	4.31232	0	0	0	0	0	0	0	0	0	0	0	0	0	0	0	0	0	12.7167	0	0	0	0	0	0	0	0	0	0	10.0997	0	0	0	0	0	0	0	0	0	9.68349	0	0	3.85776	0	0	0	0	2.65564
ENSG00000185022_MAFF	0	0	0	3.25091	0	0	9.73702	0	0	0	0	0	0	2.59684	0	0	0	0	0	3.71412	0	3.76829	0	1.97643	9.24268	0	6.79998	0	0	0	1.92683	0	0	3.90234	0	6.33592	0	0	0	0	0	0	0	0	0	0	0	0	0
ENSG00000068793	0	9.13692	5.99293	7.20993	8.97669	0	0	0	0	4.70977	0	7.13365	2.28062	0	3.998	0	0	2.74667	7.28121	2.98507	2.5732	5.73417	0	1.81234	0	0	0	0	3.48705	5.35315	0	1.44471	1.90984	0	0	0	0	4.48275	0	0	0	0	0	1.61684	0	1.93057	0	0	0
ENSG00000249784_SCARNA22	0	0	9.26833	0	8.01405	0	0	0	0	0	0	0	0	6.92198	0	0	0	0	0	11.759	9.69291	0	0	0	0	9.09759	7.32546	0	0	0	0	0	0	0	0	0	0	0	0	0	0	0	0	0	0	0	0	0	0
ENSG00000112343_TRIM38	0	0	5.87264	3.92937	0	3.06152	8.63161	0	0	0	4.33655	0	7.31476	2.72791	0	0	3.34388	2.23785	4.31162	4.80789	6.65658	4.67881	0	0	0	9.4102	1.51793	0	0	0	3.13811	0	0	8.72974	0	0	0	0	5.19825	0	0	0	0	2.33212	0	0	0	0	0
ENSG00000095319_NUP188	11.802	0	0	0	0	0	6.2585	9.02905	0	0	0	0	9.49609	0	0	0	7.65667	0	0	0	0	5.89315	0	0	0	0	0	3.64434	0	5.17743	0	0	0	6.77452	0	0	4.71346	4.84385	0	0	0	0	0	0	1.84552	0	1.55479	0	0
ENSG00000104885_DOT1L	0	5.51849	0	5.23304	4.55624	0	0	0	0	0	0	0	1.74349	1.21106	0	5.65418	0	0	2.43531	5.59579	6.9605	4.58602	0	4.67023	4.88528	4.84077	0	1.38874	0	0	0	0	0	0.932394	0	0	0	0	0	0	7.43644	0	0	0	0	0	1.24074	0	0
ENSG00000101558_VAPA	0	0	0	1.04786	0	0	0	4.37461	0	0	5.87283	0	5.92793	2.26187	0	0	0	0	2.39016	4.82492	0	0	4.96391	4.65948	3.83736	0	5.30646	0	0	0	0	4.96589	0	0.906202	0	0	5.70715	4.30455	0	0	0	10.3483	0	0	0	11.8729	1.85733	0	0
ENSG00000089009_RPL6	0	2.95974	7.67483	4.73689	5.88033	0	3.37521	0	0	0	0	0	0	4.16206	0	0	0	4.79728	7.75704	0	4.9992	0	0	1.56799	0	2.27581	5.65202	0	0	0	5.33607	0	0	0	2.80924	0	0	0	0	0	9.79176	0	2.51877	0	0	4.37822	0	0	13.4614
ENSG00000124783_SSR1	6.23541	0	0	0	1.27335	8.22136	0	0	7.69965	0	0	0	0	0	0	0	0	0	3.3039	0	2.82096	3.99048	3.68384	0	0	0	0	3.19313	0	0	9.0556	0	1.18079	1.90432	2.51257	0	0	0	0	0	0	1.37715	0	0	0	0	0	0	0
ENSG00000163939_PBRM1	0	0	6.98359	1.21014	0	0	5.67179	0	0	0	3.54006	0	0	0	0	6.92048	0	0	0	2.24447	7.28728	6.75583	0	8.57421	2.69002	9.3613	0	0	0	1.44575	0	3.99015	0	3.41696	0	0	0	0	0	0	0	0	0	0	7.51158	0	0	0	0
ENSG00000232112_TMA7	0	4.77981	6.09942	4.54026	0	0	5.58697	0	0	0	0	0	0	7.05508	0	6.21699	0	0	0	0	0	4.12931	0	10.2626	6.68208	6.91916	0	0	0	0	6.58816	0	0	7.00719	0	0	0	0	0	0	0	0	0	0	0	0	0	0	0
ENSG00000159388_BTG2	0	3.57722	0	0	10.6284	0	9.40353	0	0	0	0	0	10.2036	0	0	0	0	0	0	8.03796	11.3441	0	4.11034	2.87554	0	0	0	0	0	0	0	0	0	0	0	0	0	0	0	0	0	0	0	2.29624	0	0	0	0	0
ENSG00000244509_APOBEC3C	0	0	6.95294	10.4656	0	0	0	0	0	0	0	5.46021	5.28928	0	0	0	0	0	0	0	0	0	0	0	0	0	0	2.9194	0	0	6.78831	0	0	0	0	0	0	0	6.10307	10.0198	0	0	0	2.27115	7.93807	0	0	0	0
ENSG00000204525_HLA-C	0	6.41251	3.11674	0	0	0	9.97447	0	0	0	0	0	0	0	0	0	0	0	0	0	0	0	0	0	0	6.98984	0	0	0	0	0	0	0	2.36237	0	0	0	0	0	0	0	0	0	0	0	0	0	0	0
ENSG00000060237_WNK1	0	1.63139	0	8.16455	8.98649	0	6.92135	0	4.42201	0	0	0	8.26384	0	0	4.5118	0	0	8.36923	0	1.13651	0	6.61143	0.685332	1.97484	5.02295	0	0	1.79577	0	2.88475	1.17026	0	3.65103	0	0	0	0	0	0	0	0	0	0	0	0	0	0	0
ENSG00000095303_PTGS1	0	0	0	0	0	0	0	2.63902	0	0	0	0	0	0	0	0	0	0	0	0	0	0	0	0	0	0	0	0	0	0	5.31045	0	0	0	0	0	0	5.34871	0	0	8.45984	0	0	0	0	0	0	0	0
ENSG00000146425_DYNLT1	0	0	0	9.86752	0	0	0	0	0	0	0	0	0	0	0	0	0	0	0	0	0	0	0	10.0523	0	0	0	0	0	0	10.3437	0	0	0	0	0	0	0	0	0	0	0	0	0	0	0	0	0	0
ENSG00000116580_GON4L	0	4.49275	0	0	4.31579	0	0.585008	1.79133	0	0	0	7.35622	0	0	0	1.46168	2.35252	0	0	5.2234	1.2903	2.055	2.25279	0	0	0	0	1.35227	0	0	6.04721	3.53106	0	0.904394	1.69748	0	4.17272	0	0	0	0	0.816798	0	0	0	1.79219	0	0	0
ENSG00000235297_FAUP1	0	8.51227	8.12842	0	0	0	6.18862	0	0	0	0	0	6.04095	7.19223	0	0	0	0	0	6.46239	0	6.52029	0	0	0	5.40179	0	0	0	0	0	0	0	7.82494	0	0	0	0	0	0	0	0	0	0	0	0	0	0	0
ENSG00000135940_COX5B	0	3.51872	0	0	0	0	9.54918	0	0	0	0	0	0	0	0	0	0	0	0	0	0	0	0	0	0	4.62746	0	0	0	0	0	0	0	0	0	0	0	0	0	0	0	0	0	0	0	0	0	0	0
ENSG00000138279_ANXA7	0	10.2747	0	0	2.72756	3.88009	0	0	0	0	0	0	7.69596	2.64444	0	11.1749	8.18788	2.98944	0	3.7667	0	8.21189	0	6.87059	0	10.5244	4.85031	0	0	2.76881	9.67444	0	0	2.2105	0	0	0	0	0	0	9.42804	0	2.22512	0	3.05095	0	0	3.99964	0
ENSG00000254612	0	0	0	0	7.03497	0	7.81875	0	0	0	0	13.0248	6.99579	0	0	9.46164	0	0	0	10.0649	0	0	0	0	0	9.65653	6.56957	6.65444	0	0	0	0	0	0	0	0	0	0	0	0	0	0	0	0	0	0	0	0	4.17995
ENSG00000165637_VDAC2	0	0	0	5.3706	0	0	8.42813	0	0	0	0	0	0	0	0	0	0	0	0	0	0	0	0	0	0	9.95469	0	0	0	0	9.20744	4.32694	0	0	0	0	0	6.31901	0	0	0	0	0	0	0	0	0	13.1684	0
ENSG00000117036_ETV3	0	0	0	0	0	0	6.18858	0	0	0	0	0	0	0	2.50096	1.35494	3.05216	0	4.55718	6.44463	4.42911	5.42733	0	10.7855	0	0	1.31343	0	0	0	0	0	0	0	2.31739	0	0	0	0	0	0	5.06432	0	0	0	0	0	0	0
ENSG00000041982_TNC	0	0	0	0	1.51231	0	0	0	0	0	0	0	0	3.8918	0	0	0	0	0	11.0327	0	0	4.43674	4.53164	0	5.43607	7.46317	0	0	1.54397	0.971074	0	0	0	2.02722	0	4.60639	0	0	0	0	0	0	0	0	0	0	0	0
ENSG00000165916_PSMC3	0	4.8001	0	0	0	0	9.2988	0	0	0	0	5.78149	12.0086	0	0	0	0	0	0	0	0	0	0	11.546	0	4.32405	5.98011	0	0	0	0	0	0	2.492	0	0	0	0	0	0	0	0	0	0	0	0	3.89551	0	0
ENSG00000067057_PFKP	0	0	2.31782	0	7.93307	0	0	0	0	0	0	0	6.97879	0	3.80236	0	0	7.72046	0	13.4005	6.70693	5.17158	0	8.15586	0	3.74316	0	0	0	0	2.15589	0	0	0	0	0	0	0	0	0	0	0	0	7.23548	0	0	0	0	0
ENSG00000151148_UBE3B	6.68251	5.59164	0	1.01335	7.6444	2.05479	0.968554	2.51348	6.16521	2.175	8.28328	4.91718	1.6582	2.20862	4.39821	2.94747	3.67683	4.44259	8.939	7.1007	6.18849	7.68859	0	0	0	0	7.58675	3.07556	0	1.22457	0	0	0	0	6.67074	0	0	0	0	0	0	0	0	0	0	0	1.80869	0	1.01482
ENSG00000243646_IL10RB	0	2.79147	0	0	0	0	0	0	0	0	0	0	0	10.4941	0	6.14555	0	0	0	0	7.8939	0	0	0	0	0	0	0	0	0	10.0804	0	0	0	3.52357	0	0	0	0	0	9.59716	0	0	0	13.3714	0	0	0	2.58327
ENSG00000023330_ALAS1	0	0	0	10.7492	0	0	8.95593	0	6.86793	0	0	0	0	0	0	0	0	0	0	0	0	0	0	0	0	2.12736	0	0	0	0	0	0	0	6.05564	0	0	0	0	0	0	0	0	0	0	0	0	0	0	0
ENSG00000106105_GARS	0	10.0808	0	0	6.82541	0	5.25928	0	0	0	0	4.91651	0	0	0	2.59288	0	0	0	0	0	2.46635	0	0	0	4.56294	3.03527	0	6.28541	0	0	0	0	7.11435	0	0	0	0	0	0	0	0	0	0	0	0	0	0	0
ENSG00000131171_SH3BGRL	0	8.26922	4.70328	0	0	0	0	0	0	0	0	0	0	0	0	0	0	0	0	0	0	0	0	0	0	0	8.89669	0	0	0	0	0	2.85696	0	0	0	0	0	0	0	9.74051	0	0	2.50611	0	0	0	13.2345	0
ENSG00000189043_NDUFA4	0	0	8.48417	7.45734	2.46621	0	0	0	0	0	0	0	0	0	0	0	0	2.7196	0	0	3.41769	0	0	6.17513	0	8.75186	0	0	0	0	0	4.01438	0	0	0	0	0	0	0	0	0	0	0	0	0	0	0	0	0
ENSG00000130522_JUND	0	0	3.49678	4.81384	0	0	4.89083	0	0	0	0	0	6.32113	0	0	3.60584	0	5.44282	0	0	0	0	0	0	0	0	0	0	0	0	5.51129	0	0	0	0	0	0	0	0	0	0	0	0	0	11.3255	0	0	0	0
ENSG00000131626_PPFIA1	0	0	3.06219	6.87419	9.64762	2.2487	2.31718	0	4.86082	0	4.7629	0	0	0	0	8.76233	0	0	3.41003	3.88684	3.20585	5.8693	0	7.62338	0	7.0579	0	0	2.6066	2.06359	4.01282	0	0	0	0	0	0	0	0	0	0	0	8.50701	0	6.3346	0	1.99186	0	0
ENSG00000134186_PRPF38B	0	1.8446	0	0	0	0	7.87326	0	0	0	0	0	0	0	0	4.80442	0	5.26936	0	3.74517	5.83927	7.9457	0	0	0	5.44614	2.6177	0	9.6066	0	1.95166	3.73951	0	8.05097	0	0	0	0	0	0	0	2.04221	0	0	0	0	0	0	0
ENSG00000143106_PSMA5	0	8.49582	0	0	0	0	8.79889	0	0	0	0	0	0	9.1931	0	0	0	0	0	0	0	7.86783	3.14071	7.2603	4.63568	3.07837	10.2444	0	0	0	8.1961	0	1.81064	0	0	0	0	0	0	0	0	0	0	0	0	2.61232	0	0	0
ENSG00000125868_DSTN	0	0	0	6.49044	3.7589	0	3.56405	0	0	0	0	0	0	7.69968	0	6.66375	0	0	0	0	0	4.92036	0	7.02607	6.51137	0	2.62614	0	6.31119	0	4.63392	0	2.24374	0	0	0	0	5.87958	0	12.0591	0	0	0	0	0	0	0	0	0
ENSG00000173120_KDM2A	0	0	0	7.80429	7.33119	0	0	0	0	0	0	0	1.85478	0	2.01694	6.04852	2.52842	0	0	0	3.23182	3.34491	0	0	4.0353	9.34213	0	0	0	0	5.40853	5.78936	0	1.59676	0	0	0	0	0	0	0	0	0	0	2.34098	0	1.3329	8.70253	1.16269
ENSG00000168389_MFSD2A	0	0	0	8.33204	0	0	11.0454	0	0	0	3.26025	0	0	0	0	5.66654	0	0	0	0	2.41132	2.51444	0	0	0	0	5.06532	0	7.88939	0	8.14703	0	0	0	0	0	0	0	0	0	0	0	0	0	0	0	0	0	4.89162
ENSG00000069329_VPS35	0	1.35075	0	0	2.10786	0	0	0	0	3.32249	0	0	0	0	0	8.65815	0	0	0	2.23637	0	1.55234	3.89159	0	2.90639	5.10405	0	3.39425	0	0	0	3.80088	2.44346	1.04825	0	0	4.45089	5.54982	4.36687	0	0	0.950791	10.056	0	0	0	1.37999	1.30532	0
ENSG00000146223_RPL7L1	0	0	0	0	5.39983	0	0.817854	0	0	0	0	5.00233	0	8.14966	0	2.66722	0	0	2.89796	7.38707	0	0	0	1.69507	0	0	0	0	0	0	7.96525	0	0	1.87168	0	0	0	0	0	0	0	0	0	2.70581	0	0	0	2.22158	0
ENSG00000025293_PHF20	0	0	5.04511	5.68154	0	0	0	0	0	0	6.78782	0	0	0	2.32232	1.22497	0	6.12236	5.52853	0	0	0	0	0	0	7.45042	0	0	0	0	0	1.7226	0	3.36527	0	0	0	0	0	0	0	8.60727	0	6.45899	0	0	0	0	0
ENSG00000167283_ATP5L	0	8.27197	0	8.08458	0	0	6.39105	0	0	0	0	0	0	0	0	7.95766	0	6.27617	0	0	7.40382	0	0	0	0	0	6.16631	0	0	0	8.36477	0	0	0	0	0	0	0	0	0	0	0	0	0	0	0	0	0	0
ENSG00000125743_SNRPD2	0	0	0	10.5802	0	0	8.82314	0	0	0	0	0	10.085	0	0	0	0	0	0	0	11.1897	0	0	2.68573	0	0	5.25443	0	0	0	0	0	0	0	0	0	0	0	0	0	0	0	0	0	0	0	0	0	0
ENSG00000272219	0	11.8778	3.56252	11.3538	0	4.52848	0	0	0	8.43242	5.3025	6.11168	4.00808	4.1619	4.21497	4.21877	5.80741	3.60496	7.83055	8.98927	8.92197	9.28608	0	10.8969	0	0	0	7.63368	0	0	0	0	0	0	0	0	0	0	0	0	0	2.60854	0	4.9686	0	4.12884	3.28677	0	0
ENSG00000124795_DEK	0	2.156	2.43608	0	0	0	2.34982	0	0	0	0	0	0	2.15286	0	6.94476	3.61101	4.26472	0	0	7.03696	0	0	0	0	2.78193	2.47734	0	2.34278	0	0	3.74004	0	0	0	0	0	0	0	0	0	1.62293	0	0	0	0	0	2.09778	0
ENSG00000254087_LYN	0	2.44266	0	8.11463	0	0	5.42865	0	0	3.79513	0	0	0	0	0	0	0	0	5.91469	6.01637	6.67761	6.29337	5.34364	0	0	1.81332	0	0	0	8.61784	0	0	0	4.48492	0	0	0	0	0	0	0	0	11.1268	0	0	0	0	2.38134	0
ENSG00000161533_ACOX1	0	0	6.7695	0	0	0	5.29824	0	0	0	0	0	0	0	0	0	0	0	0	0	1.59261	0	0	0	0	0	0	4.96896	8.10557	0	0	0	0	0	0	0	0	4.75962	5.51379	0	7.85447	2.06536	10.6761	0	0	0	1.49776	1.41933	0
ENSG00000125995_ROMO1	0	0	0	9.90453	11.2877	0	9.73049	0	0	0	0	0	0	0	0	0	0	0	0	0	0	0	0	8.64138	0	0	8.99964	0	0	0	9.32801	10.6561	0	0	0	8.40652	0	0	0	0	12.4537	0	0	0	0	0	0	0	0
ENSG00000213080	0	6.60279	0	0	0	0	0	0	0	0	0	0	0	0	0	7.42998	0	0	0	7.37074	0	0	0	9.53484	0	0	0	0	0	0	9.07927	0	0	4.31704	0	0	0	0	0	0	0	0	0	0	0	0	0	0	0
ENSG00000104154_SLC30A4	0	0	0	0	0	0	0	6.41658	0	0	0	0	0	0	0	5.54985	0	0	0	4.68621	0	0	0	0	0	6.47359	4.2294	0	0	0	8.52873	1.79244	0	0	0	0	0	0	0	0	0	0	0	1.30963	0	0	0	0	0
ENSG00000153201_RANBP2	0	2.56111	0	0	0	0	0	0	0	0	1.91885	0	6.89284	0	1.82413	0	2.31526	0	0	7.28998	2.37847	3.11079	0	1.27535	2.80553	0	6.29902	0	0	0	6.22717	0	0	6.91725	0	0	0	0	0	0	0	0	0	0	0	0	1.18058	0	0
ENSG00000142089_IFITM3	0	0	0	0	3.69368	0	0	0	0	0	0	0	0	0	0	0	0	0	0	0	10.7637	0	5.09928	0	0	0	9.96388	0	0	0	8.63323	0	0	4.03625	0	0	0	0	0	0	10.5131	0	0	0	0	0	0	0	0
ENSG00000224981	0	0	0	0	0	0	0	6.87302	0	0	0	10.0095	0	6.11058	7.85239	0	0	0	0	0	0	6.01908	0	0	7.10986	0	0	7.91859	0	0	8.90116	0	0	7.20949	9.09208	0	8.43343	7.98531	12.6871	4.09323	0	0	0	10.1586	3.67923	0	11.0001	0	0
ENSG00000176986_SEC24C	6.31669	1.93014	0	0	0	0	0	0	11.9252	0	0	7.50665	0	0	6.9472	0	0	0	7.76245	0	0	0	0	0	4.22261	6.61742	0	7.04539	0	0	0	0	0	0	0	0	5.27936	0	6.17369	3.53384	0	0	0	2.32823	2.28955	0	0	0	0
ENSG00000165029_ABCA1	0	1.21921	2.95985	0	1.2738	0	3.06131	0	0	0	0	3.54622	1.12604	9.5133	2.70224	0	2.40885	0	3.30459	3.7782	9.51644	4.59585	0	0	4.8495	0.809659	0	2.91077	6.90606	0	0	0	0	0.937286	0	0	0	0	0	0	0	8.9946	0	0	0	0	0	0	0
ENSG00000119321_FKBP15	0	0	0	4.77463	0	0	0	0	0	0	0	0	6.13289	3.8671	0	0	0	0	4.26504	2.91202	2.50373	3.24737	0	3.27659	0.964948	0	9.60089	0	1.38179	2.00351	0	0	0	0	0	0	0	0	0	0	0	0	0	0	0	0	0	1.19756	0
ENSG00000239653_PSMD6-AS2	0	10.7683	0	0	11.5168	0	10.0869	0	12.7846	0	3.90024	0	0	0	0	11.7151	0	0	0	8.20415	0	0	4.26798	0	8.03624	0	0	9.58753	0	8.71823	5.60148	9.83856	0	6.73747	10.2903	0	0	0	0	3.65006	0	0	0	0	3.24675	0	0	0	0
ENSG00000173915_USMG5	0	0	0	5.84518	0	0	6.44677	0	0	0	0	0	0	4.14895	0	0	0	8.7927	5.83596	5.3643	0	10.8145	0	0	0	0	0	0	0	0	8.54143	0	0	7.70839	0	0	0	0	0	0	0	0	0	0	0	0	0	0	0
ENSG00000107223_EDF1	0	0	0	0	0	0	9.19655	0	0	0	0	6.67291	0	0	0	7.52238	0	0	0	0	0	0	0	0	0	6.17397	5.40967	0	0	0	9.44331	0	0	0	0	0	0	0	0	0	0	0	0	0	0	0	0	0	0
ENSG00000175197_DDIT3	0	11.567	0	0	11.9018	0	7.63084	0	0	0	0	0	0	0	0	0	0	0	0	0	0	0	0	3.98507	0	0	10.2003	0	0	0	0	0	0	0	0	0	0	0	0	0	0	0	0	0	0	5.66732	0	0	0
ENSG00000198911_SREBF2	0	0	8.31189	0	9.23244	0	3.27803	0	5.32176	0	0	0	7.72322	9.34814	0	9.75251	2.9062	1.86316	0	3.40396	4.43173	9.20444	0	0	6.97074	0	8.10234	0	0	1.68259	6.81862	7.21859	0	2.70388	0	0	0	0	0	0	0	0	0	0	0	0	0	0	0
ENSG00000170759_KIF5B	0	0	0	0	0	0	2.824	0	0	0	0	0	0	1.83102	0	2.18769	0	0	0	0	3.29151	2.06965	0	0	0	6.08485	5.49416	0	0	0	0	0	0	0	0	0	0	5.28256	0	0	0	0	0	0	2.18552	0	0	0	0
ENSG00000108296	0	10.1758	0	0	0	0	7.54501	0	0	9.90167	0	0	0	0	0	0	0	0	0	0	0	0	0	0	9.37917	0	0	2.53803	12.2458	0	6.26448	0	0	0	0	0	0	0	0	0	0	0	0	0	0	0	0	0	2.92686
ENSG00000205246	0	0	0	0	8.84207	0	2.46451	0	0	5.66724	0	0	0	0	0	0	0	8.82403	4.33047	3.87698	0	9.94383	0	0	0	8.37339	0	0	0	0	9.10763	10.5183	0	0	0	0	0	0	0	12.3051	0	0	0	0	0	0	0	0	0
ENSG00000187098_MITF	0	0	8.00419	0	0	3.57013	9.19216	0	0	0	3.38889	0	7.7464	0	0	7.72947	0	0	5.16556	0	0	0	0	0	0	0	0	0	0	0	0	9.27744	0	3.26713	0	0	0	0	0	0	0	0	0	11.5134	0	12.9835	1.65886	8.9491	0
ENSG00000181555_SETD2	0	4.95851	1.54611	0	6.62918	2.29875	0	0	0	2.42464	6.37433	0	6.90969	8.63884	0	1.0306	0	8.24977	3.46731	2.20239	1.44305	2.24842	2.45354	0	5.19892	0	0	3.5945	2.18445	0	0	0	0	9.35766	0	0	8.43175	4.53887	0	0	0	7.07676	0	7.14987	1.62375	0	5.66591	0	0
ENSG00000241506_PSMC1P1	0	3.63464	0	5.61577	0	0	8.55283	0	0	0	0	0	0	0	0	0	0	0	0	4.82492	0	10.1184	0	5.9207	4.08348	0	0	0	0	0	8.81284	0	0	4.62064	0	0	0	0	0	0	0	0	0	0	0	0	0	0	0
ENSG00000170540_ARL6IP1	0	3.20613	0	3.50885	4.77373	0	7.35376	0	0	0	0	0	0	3.73427	0	4.5737	0	0	0	0	0	0	0	4.63507	10	0	4.11381	0	0	0	3.63039	6.39876	0	0	0	0	0	0	0	0	0	0	0	0	0	0	0	0	0
ENSG00000164919_COX6C	0	0	0	7.22787	0	0	5.93608	0	0	0	0	0	0	0	0	0	0	0	0	3.6749	0	7.62317	0	0	0	0	4.56951	0	0	0	0	0	0	7.01908	0	0	0	0	0	0	0	0	0	0	0	0	0	0	0
ENSG00000150093_ITGB1	0	3.73358	0	0	7.87517	5.70832	0	2.53239	0	0	0	0	6.35854	0	0	0	4.08492	0	4.12522	0	2.72721	0	0	0	0	5.04763	0	0	0	0	0	0	0	5.99344	0	0	0	0	0	0	0	0	0	0	0	0	0	0	0
ENSG00000156671_SAMD8	0	6.41756	4.9034	0	6.82263	0	0.85932	6.34255	0	0	0	0	0	0	0	1.27987	0	0	0	0	6.16232	0	0	0	0	1.11629	0	0	1.77726	0	7.46434	0	1.56885	0	0	0	0	0	0	0	0	0	9.66012	0	0	0	0	0	1.45254
ENSG00000075151_EIF4G3	0	2.68127	0	0	0	0	0	0	0	0	2.34939	0	7.1042	10.4356	0	1.17049	0	0	0	2.41168	9.36802	1.70042	0	3.96766	0	0	0	2.4409	0	5.35231	5.72608	6.47903	0	4.82529	0	0	0	0	0	0	0	0	0	0	0	0	0	6.0462	0
ENSG00000175061_LRRC75A-AS1	6.82395	8.93742	0	0	7.85922	0	6.07797	0	0	5.16728	0	0	7.67619	0	0	0	3.80893	0	4.79774	5.61496	3.34528	5.35746	0	0	0	7.99762	0	2.56604	0	9.90296	1.68672	0	0	0	0	0	0	0	5.69439	0	0	0	0	0	0	0	0	0	0
ENSG00000084090_STARD7	0	0	0	2.75404	10.0124	0	3.38492	0	6.07751	0	4.60016	0	0	0	0	0	0	0	0	0	0	9.35909	3.4807	0	4.88872	0	8.90528	0	0	0	0	0	0	0	0	0	0	0	0	0	0	0	11.5583	0	0	0	0	0	0
ENSG00000141279_NPEPPS	0	0	6.01115	5.52848	5.37628	0	4.13378	0	0	0	0	0	0	1.20514	0	1.4931	0	0	2.4268	0	6.8786	0	4.60747	5.71714	0	0	6.28547	0	0	0	4.8345	0	0	3.32465	0	0	4.21908	0	0	0	7.42606	5.7062	0	0.95357	0	0	0	0	0
ENSG00000124942_AHNAK	0	5.76669	0	10.3124	0	0	0	0	0	0	0	0	6.35205	1.34752	2.07454	4.14095	1.813	2.02229	0	4.53935	4.68798	0	0	0	3.62767	0	5.55661	0	1.49833	0.891539	0	0	0	1.0476	0	0	5.41629	0	0	0	0	0	0	0	0	0	0	0	0
ENSG00000250568	0	0	5.956	0	0	0	5.85123	0	0	0	0	0	0	5.60653	0	11.1817	0	8.98174	0	0	0	0	0	0	0	6.77477	6.99437	0	8.82044	0	4.78046	6.84668	0	6.6424	0	0	0	0	0	0	0	0	0	0	0	0	0	0	0
ENSG00000210107_MT-TQ	0	0	10.0632	0	9.80593	0	7.9611	0	0	0	0	0	7.55015	0	0	0	0	10.1095	0	10.5554	0	8.03356	0	7.92909	0	7.89688	0	0	0	0	0	0	7.64988	0	0	0	0	0	0	0	0	0	0	0	0	0	7.76438	0	0
ENSG00000100852_ARHGAP5	0	1.25379	0	2.50063	0	0	1.40129	0	0	0	0	0	2.84085	8.40639	0	5.52692	0	0	0	2.10943	0	0	0	0	0	4.12772	0	0	5.64221	0	2.48478	2.57332	0	0.966307	0	0	4.29563	0	0	0	0	0	0	9.35709	0	0	0	0	0
ENSG00000086666_ZFAND6	6.39816	2.79755	0	0	3.39678	0	3.01009	0	0	0	2.95514	0	0	9.36607	0	4.79793	0	0	0	9.90067	0	0	0	0	7.31277	6.26513	8.97874	0	0	0	8.16782	6.48698	0	0	0	0	0	0	0	0	0	1.48073	0	0	0	0	0	0	0
ENSG00000144028_SNRNP200	0	0	1.46143	1.10837	6.67567	0	7.78731	1.87684	4.79549	3.16678	2.04227	5.09408	2.22363	8.25369	2.74393	1.94763	5.00983	3.04337	5.81067	7.12086	6.13088	7.57868	0	0	0	0	0	0	0	1.33183	0	1.3995	0	5.75517	0	0	0	0	0	1.84266	0	0	0	0	0	0	0	0	0
ENSG00000175898	0	0	10.8088	0	0	0	8.46344	0	0	0	0	0	0	0	0	11.3516	0	0	0	0	0	0	0	0	0	0	0	0	0	0	11.3195	0	0	0	0	7.08688	0	0	0	4.09785	0	2.6215	0	3.7285	3.68376	0	0	0	0
ENSG00000090861_AARS	0	0	0	0	0	0	0	0	0	3.42379	0	0	0	0	0	0	0	0	0	0	0	0	0	0	0	0	0	0	0	9.6642	0	0	0	0	0	0	5.52712	0	5.44092	0	0	0	0	0	0	0	0	0	0
ENSG00000113583_C5orf15	0	0	0	6.57833	0	0	6.13114	7.31191	0	0	5.85034	0	0	2.85346	0	0	0	0	0	3.99561	5.85983	6.15113	0	8.97768	0	7.93795	4.12986	0	4.92745	10.3488	0	0	0	0	8.33104	0	0	0	0	0	0	0	0	0	0	0	0	0	0
ENSG00000121774_KHDRBS1	0	3.76601	0	0	8.10128	0	0	0	0	0	0	0	3.6115	0	0	0	0	0	0	0	0	7.35206	0	8.69699	0	0	0	0	0	0	1.73336	0	0	0	0	0	0	5.97996	0	0	0	0	0	5.61742	0	13.9252	0	0	12.2953
ENSG00000138814_PPP3CA	8.66489	0	0	0	0	0	1.71601	0	0	0	0	0	4.87395	0	6.91798	0	0	0	3.41516	2.98615	2.10558	0	0	0	0	0	0	0	0	0	0	0	0	0	0	0	0	0	0	8.12211	8.56467	0	7.69227	8.17275	9.84112	0	0	0	0
ENSG00000187555_USP7	0	0	1.77158	0	0	0	3.69594	0	0	0	0	0	0	0	4.06092	7.70156	0	0	0	7.64589	1.66045	2.51519	0	0	0	7.07706	0	4.45251	3.30965	9.63798	0	1.70265	0	1.20357	2.12212	0	0	0	0	0	0	1.09645	0	0	0	0	0	0	1.37549
ENSG00000258901	0	0	0	0	0	0	0	0	0	10.9663	8.76552	0	5.13205	0	9.31219	0	6.96779	0	0	0	5.48257	0	11.224	0	0	0	0	9.14079	0	0	7.58162	0	8.51642	0	9.08639	0	0	0	14.2058	0	0	0	0	10.8415	12.2963	0	0	0	0
ENSG00000084754_HADHA	0	7.35966	8.18834	0	0	0	0	0	0	0	0	0	9.46647	0	0	6.3675	0	0	0	0	8.42468	7.46035	0	0	0	5.88496	2.58914	3.90469	0	0	0	9.77956	0	1.85402	0	0	0	0	0	0	9.95492	0	0	0	0	0	0	2.20247	2.07038
ENSG00000151465_CDC123	0	0	8.75878	0	0	0	0	0	0	5.2256	0	0	0	10.3182	4.75518	0	4.41625	3.21166	5.99755	6.72921	6.44241	8.01673	0	10.1485	0	0	0	0	0	0	0	0	0	2.41132	0	0	0	6.55014	0	0	0	0	0	2.45579	0	0	0	0	0
ENSG00000139679_LPAR6	0	0	3.91664	3.36387	7.37632	0	0	0	0	0	0	0	0	0	0	0	0	0	0	0	7.40352	7.33726	0	0	0	0	0	0	4.9716	0	0	5.62335	0	6.06533	0	0	0	0	0	0	0	0	0	0	0	0	0	0	0
ENSG00000123146_ADGRE5	0	0	0	0	0	0	6.83149	0	0	0	0	0	0	0	0	4.04711	0	0	0	0	0	0	0	0	11.8327	0	0	7.46202	2.10439	0	10.3916	0	0	0	0	0	0	0	0	0	0	0	0	0	0	0	1.96175	0	0
ENSG00000197961_ZNF121	0	0	0	4.93588	0	0	0	0	0	0	0	0	0	7.34388	0	0	0	0	0	0	0	0	0	7.54423	0	0	3.3651	5.46586	0	0	0	0	0	1.77592	0	0	0	0	0	0	0	0	0	0	0	0	0	0	0
ENSG00000137331_IER3	0	0	0	0	9.42917	0	3.82561	0	0	0	0	0	0	0	0	0	0	0	0	0	0	0	0	0	0	0	0	0	0	0	5.96625	0	0	0	0	0	0	0	0	0	0	0	0	0	0	0	0	0	0
ENSG00000196531CA	0	4.96004	0	5.82665	0	0	5.39463	0	0	0	0	0	0	0	0	4.86733	0	1.57779	0	6.863	0	4.66746	0	0	0	7.27308	7.14315	0	7.22955	0	4.39267	0	0	7.77411	0	0	0	4.54038	0	0	0	0.930824	0	0	0	0	1.35447	0	0
ENSG00000186432_KPNA4	0	3.94613	0	2.67557	0	0	5.23659	0	0	0	0	0	0	5.35492	0	6.59188	0	0	0	0	0	5.92831	0	0	8.01273	0	3.6601	0	5.40979	0	0	0	0	3.29654	0	0	0	0	0	0	7.71519	0	1.08238	0	0	2.04173	1.40895	0	0
ENSG00000112078_KCTD20	0	5.21893	0	4.54589	0	8.01746	0	0	0	0	3.5811	0	0	0	0	0	0	0	0	2.76235	3.58996	2.81242	0	0	0	0	0	0	0	0	0	5.15231	0	0	0	0	0	5.19861	0	0	0	0	4.62086	0	0	0	0	0	0
ENSG00000107372_ZFAND5	0	6.20061	0	5.86886	0	0	4.76216	0	0	0	0	0	4.01782	0	0	0	0	0	0	0	0	7.56886	0	0	0	6.2009	0	0	0	0	0	0	0	0	0	5.1134	4.89346	0	0	0	0	0	0	0	3.97827	0	0	0	0
ENSG00000131174_COX7B	0	0	0	0	5.04145	0	7.52504	0	0	0	0	0	0	0	0	0	0	0	0	4.63638	0	0	0	0	7.68949	0	0	0	0	0	0	0	0	0	0	0	0	0	0	0	0	0	0	0	0	0	0	0	0
ENSG00000237938	0	7.36286	0	0	0	0	0	0	0	0	0	0	0	0	0	0	0	0	0	0	0	4.9135	0	0	0	10.8781	6.28955	0	0	0	0	0	0	10.8042	0	0	0	0	0	0	0	0	7.73482	0	0	0	0	0	0
ENSG00000059728_MXD1	0	0	0	0	0	0	5.96006	0	0	0	0	0	6.90586	0	0	0	0	0	0	2.7463	6.59038	1.99031	0	0	3.84054	0	7.05946	0	7.11567	0	2.92576	0	0	0	0	0	5.04887	0	4.96345	0	0	0	0	0	9.30954	11.6541	0	0	0
ENSG00000102910_LONP2	0	0	9.40362	0	0	0	5.33925	0	0	0	0	0	0	0	0	2.86715	0	8.32303	0	0	5.34987	0	0	7.22217	0	0	0	0	6.57806	4.60893	0	0	0	1.03063	0	0	0	0	0	0	0	0	0	0	0	10.7865	0	1.28499	1.18663
ENSG00000162434_JAK1	0	4.63599	0	5.04964	8.79541	0	6.00399	0	0	0	0	0	1.64377	0	0	0	0	8.83613	0	9.68607	0	1.991	0	0	0	0	0	0	0	0	0	0	0	5.21588	0	0	0	0	0	0	0	0	1.41426	0	0	0	0	0	0
ENSG00000138594_TMOD3	0	0	7.8984	0	0	0	0	0	0	0	9.70793	0	0	0	0	3.30724	0	0	0	0	0	1.87487	0	0	0	4.85273	0	7.04774	0	1.74954	2.7909	0	0	9.43834	0	0	0	0	0	0	0	1.19381	0	10.0208	0	0	1.68342	0	5.87575
ENSG00000198561_CTNND1	0	0	0	3.03183	12.0881	2.44538	8.20136	0	5.09792	0	0	0	5.22766	0	2.18233	0	0	0	0	0	0	1.64509	0	0	0	0	0	0	0	0	0	0	0	0	0	0	0	0	0	0	7.80652	0	0	1.15118	0	0	0	0	0
ENSG00000179832_MROH1	9.44685	0	7.33609	1.11311	5.71874	0	0	0	0	0	0	0	1.15774	6.00951	0	3.4037	0	0	0	6.78452	0	6.94702	0	0	7.15945	7.39834	7.77122	0	0	5.54832	0	8.75762	0	0	7.41037	0	0	0	0	0	7.50428	0	0.974386	0	0	1.88415	0	0	0
ENSG00000206503_HLA-A	0	7.29238	8.91815	0	0	0	5.86165	0	0	0	0	0	0	0	0	5.43999	0	0	0	0	0	0	0	0	0	0	5.90247	0	6.81273	0	4.03486	0	0	0	0	0	0	0	0	0	0	0	0	0	0	0	0	0	0
ENSG00000174231_PRPF8	0	0	0	0	0	2.15674	0	0	0	2.27945	0	0	0	0	0	11.7797	2.40834	2.16969	3.30402	0	0	0	0	11.217	11.5426	0	2.42938	3.96938	0	1.30204	0	11.6249	0	0.936983	0	0	0	4.36653	0	1.80695	0	0	0	0	0	3.50296	2.69806	0	1.08344
ENSG00000120686_UFM1	0	5.49288	0	5.68679	0	0	4.53253	0	0	0	0	0	7.69849	0	0	0	0	0	0	8.47412	5.80418	6.42352	3.69065	5.33785	0	0	0	0	4.31216	0	6.25387	0	0	0	0	0	0	0	0	4.96067	0	0	0	0	0	5.79552	0	0	0
ENSG00000106682_EIF4H	0	0	0	10.664	0	0	7.3357	0	0	0	0	0	0	0	0	0	0	0	0	0	0	0	0	0	0	11.7056	0	0	0	0	5.32963	0	0	0	0	0	0	6.1466	0	0	0	0	0	0	0	0	0	0	2.31678
ENSG00000145592_RPL37	0	0	0	0	7.60327	0	8.88113	0	0	0	0	0	0	5.09545	0	5.15389	0	1.78106	0	7.67693	0	6.22428	0	0	7.00957	4.82006	1.78399	0	6.62984	0	5.16143	0	0	1.18503	0	0	0	0	0	0	0	0	0	0	0	0	0	0	0
ENSG00000259354	0	0	0	0	8.24476	0	0	6.83509	0	0	0	0	0	3.12711	3.17695	3.18051	5.27686	2.61175	5.31855	7.03376	8.70596	8.89165	0	0	0	2.43228	8.41766	0	0	0	8.46377	0	0	0	0	0	0	0	0	0	0	0	0	0	0	0	2.3248	0	0
ENSG00000133142_TCEAL4	0	2.80809	0	0	0	0	6.71941	0	0	0	0	0	0	0	0	0	0	0	0	8.65631	0	0	0	0	0	6.98756	8.27823	0	0	0	5.926	0	0	4.13276	0	0	0	0	0	0	0	11.4664	0	0	0	0	2.84915	0	0
ENSG00000149923_PPP4C	0	6.7247	0	4.84953	5.18268	0	0	0	0	0	0	0	0	3.58459	0	0	0	0	0	0	0	0	0	0	0	0	0	0	0	0	8.30049	0	0	3.10374	0	0	0	0	0	0	0	0	2.27726	0	0	0	0	0	0
ENSG00000107745_MICU1	0	0	0	0	0	9.9896	0	0	0	0	0	0	0	0	3.06144	5.96357	3.64395	0	5.19144	11.5406	0	0	3.52927	0	0	6.99477	0	7.2179	0	0	0	0	0	4.35957	0	0	0	0	0	0	0	0	0	0	0	0	0	0	0
ENSG00000205020	0	0	0	0	0	0	5.27031	0	0	0	0	0	5.84489	0	0	0	0	3.90034	0	11.5325	0	0	5.02056	0	0	0	4.45667	0	0	0	5.17393	0	0	0	0	0	0	0	0	0	0	0	0	0	0	0	0	0	0
ENSG00000100603_SNW1	7.44766	8.5427	0	0	0	0	6.17049	0	0	0	0	0	10.3664	0	0	0	0	0	0	0	0	0	0	0	3.27184	0	8.37848	0	0	0	0	0	0	3.25396	0	0	6.39982	0	0	0	0	0	0	0	3.25943	0	0	0	0
ENSG00000117616_RSRP1	0	1.68509	0	0	0	0	8.27628	0	0	0	0	0	0	0	0	0	0	1.97082	3.07158	0	1.82016	0	0	1.83531	0	0	3.29055	0	0	0	4.36576	0	0	0	0	0	0	0	4.86075	0	0	0	0	0	2.83406	0	0	8.42512	4.15448
ENSG00000167552_TUBA1A	0	0	6.67568	4.93808	11.2899	0	2.63773	0	0	0	0	0	0	0	0	0	0	11.2355	0	0	0	2.69903	0	0	0	6.50642	0	0	0	0	10.2673	0	0	9.26249	0	0	0	0	0	0	0	0	0	2.05398	0	0	0	0	0
ENSG00000132471_WBP2	0	0	0	0	3.31365	0	4.38259	0	0	0	3.77341	0	0	8.11192	0	6.72117	0	0	0	0	0	0	0	0	0	5.02907	0	3.87843	0	0	8.26179	0	0	9.70693	0	0	0	0	0	0	0	0	0	0	0	0	0	0	0
ENSG00000233762	0	0	0	7.04447	0	0	5.96659	0	0	0	0	0	8.38279	0	0	9.13516	0	9.36142	6.71597	0	0	5.31579	0	0	0	8.0542	9.22375	0	0	0	8.2819	0	0	5.4565	0	0	0	0	0	0	0	0	0	0	0	0	0	0	0
ENSG00000250480	0	0	0	0	0	0	0	0	0	10.1336	7.64663	0	0	0	0	0	0	4.59425	0	0	0	0	0	5.69824	9.34739	0	0	9.56168	8.76726	0	0	4.45575	0	0	0	0	0	0	0	0	0	0	0	0	0	0	8.35716	0	10.6967
ENSG00000135316_SYNCRIP	0	2.3041	0	8.35471	1.6334	5.96744	3.47452	0	0	0	0	0	1.46123	0	0	0	0	0	0	0	4.68638	0	0	6.39794	0	0	3.33765	0	5.33785	0	9.08378	5.89934	0	4.81409	0	0	0	0	0	0	8.01216	0	0	0	0	2.27301	0	0	0
ENSG00000182224_CYB5D1	0	0	0	0	0	0	1.31998	0	0	0	3.26253	0	12.2207	0	0	0	0	0	0	3.33178	0	0	0	0	0	0	0	0	0	3.22709	0	0	0	0	0	0	0	5.83286	0	0	0	3.33863	0	0	0	5.49943	0	0	2.06789
ENSG00000176915_ANKLE2	0	2.41734	10.697	0	4.70216	0	7.94043	0	0	2.59525	0	0	0.826341	5.55136	0	0	1.9329	0	0	5.33993	9.05462	3.10067	0	0	0	0	0.654296	5.08906	0	0	0.566121	0	0	4.86366	0	0	0	0	0	0	6.83794	0	0	0	6.9062	0	0	0	0
ENSG00000148356_LRSAM1	0	0	0	0	0	0	0	0	0	0	0	0	0	0	0	0	3.6098	0	0	3.21236	0	3.79875	0	1.58584	0	0	0	0	7.42543	0	9.16577	0	2.10308	11.0275	0	5.7921	0	0	0	0	0	0	12.2111	0	3.40005	5.94258	2.19217	13.1752	0
ENSG00000186591_UBE2H	0	4.98456	0	0	0	0	5.87717	0	0	0	0	0	4.31462	0	0	5.3877	0	2.03847	3.15127	3.61977	7.02601	3.29582	0	0	8.93244	4.0909	0	1.9614	7.67133	1.84954	6.56934	0	0	5.5388	0	0	6.01105	0	0	0	0	0	0	0	0	0	0	0	0
ENSG00000168924_LETM1	0	0	0	0	0	0	4.94678	0	0	2.66643	0	0	4.25103	0	0	2.88431	0	1.77718	4.28347	3.83091	3.23535	4.71482	3.58052	0	0	0	5.18191	6.32413	0	5.44982	7.76895	0	0	7.28356	0	0	0	0	0	0	0	0	0	2.3084	1.82721	0	0	0	0
ENSG00000160828	0	5.93655	8.65296	0	4.48798	9.74083	0	0	0	4.35312	0	0	0	0	3.89534	0	0	0	0	0	0	0	0	0	0	0	0	0	0	0	0	0	0	2.4883	0	0	0	0	0	0	0	8.76824	0	0	0	0	0	0	0
ENSG00000170889_RPS9	0	5.62305	0	0	0	0	7.53115	0	0	0	0	0	0	0	0	7.45534	0	3.87141	0	5.0887	4.3716	6.76144	0	0	0	0	0	0	4.66566	0	0	0	0	1.75521	0	0	0	0	0	0	0	0	0	1.79382	0	0	0	2.09525	1.96611
ENSG00000064419_TNPO3	0	4.7986	0	0	9.64196	3.45769	7.86245	0	0	0	0	0	8.86151	5.86624	0	0	0	0	0	0	0	0	0	0	0	8.94244	0	5.58618	0	0	8.77458	0	0	1.86407	2.96246	0	0	0	0	0	0	0	0	1.90385	0	0	0	0	0
ENSG00000004142_POLDIP2	0	0	5.87822	0	0	0	0	0	6.79858	0	0	11.487	4.01138	0	6.73718	0	0	3.99335	5.8529	5.38113	3.80109	4.4712	10.1422	0	5.59883	0	0	0	0	0	0	0	0	2.29307	0	0	6.27106	0	8.16911	0	0	0	0	3.71744	0	0	0	0	0
ENSG00000015479_MATR3	0	5.76657	7.04611	6.54693	4.65175	0	1.39191	5.67154	0	2.80075	0	0	0	2.02658	0	0	0	0	0	1.79097	2.17702	2.61466	0	1.99218	0	0	0	0	0	0	6.0531	4.52672	0	0	0	0	0	0	0	0	7.07898	0	3.72146	0	0	0	0	0	0
ENSG00000212664	0	6.20606	0	0	0	0	6.85926	0	0	0	0	0	0	6.93117	0	6.41154	0	0	0	8.86407	0	0	0	0	0	0	5.04805	0	0	0	7.66178	0	0	0	5.46047	0	0	0	0	10.7627	0	0	0	0	0	0	0	0	0
ENSG00000103994_ZNF106	0	0	1.36511	0	6.00628	0	0	0	0	0	0	4.38285	5.86228	2.56694	0	0	0	3.42818	0	0	0	6.54486	0	4.88901	9.27471	0	0	2.47157	0	0	9.30157	0	0	9.34812	0	0	0	0	0	0	0	0	1.44538	0	0	0	0	0	0
ENSG00000136485_DCAF7	0	0	0	0	4.92218	0	1.48984	0	0	3.83699	3.50951	0	3.93206	1.71465	0	0	0	2.81398	0	5.80203	3.51832	5.78686	0	8.95363	0	0	0	0	3.55897	2.59778	0	0	0	2.05415	0	0	0	5.12249	0	0	0	5.2018	0	0	4.71869	0	0	0	0
ENSG00000242372_EIF6	0	11.8811	3.67763	0	0	0	0	0	0	0	0	0	0	3.35288	0	0	0	5.23046	4.99546	0	0	10.3349	0	2.66845	0	10.6044	11.3117	0	10.9534	0	5.83951	0	0	0	0	0	0	0	0	4.20148	11.2378	0	0	2.92834	0	0	0	0	0
ENSG00000242125_SNHG3	0	0	0	0	0	0	5.10907	0	0	0	0	0	4.58398	10.9508	0	0	0	0	0	0	0	0	3.58181	0	0	8.48544	9.49162	0	0	0	8.61015	0	0	0	0	0	0	0	0	0	0	0	0	0	0	0	0	0	0
ENSG00000221539_SNORD99	0	0	0	0	0	0	6.34862	0	0	0	0	0	0	0	0	0	0	0	0	0	0	11.1591	0	0	0	0	0	0	0	0	0	0	0	0	0	0	0	0	0	0	0	0	15.6351	0	0	0	0	0	0
ENSG00000092203_TOX4	0	0	0	8.55979	0	0	0	0	0	0	2.54481	0	0	0	0	0	0	0	0	0	7.64803	0	0	1.1602	0	0	0	0	0	0	8.5129	0	0	0	3.09644	0	0	0	0	0	0	0	0	0	0	0	0	0	0
ENSG00000101150_TPD52L2	0	0	0	9.22876	0	0	2.88073	0	0	3.37227	0	0	0	11.0087	2.94122	9.6686	0	2.39122	0	0	7.56009	0	0	9.63762	0	5.97927	0	0	2.26183	0	0	0	0	0	0	0	0	0	0	0	10.3029	0	1.69963	0	0	0	0	0	0
ENSG00000097033_SH3GLB1	0	0	0	1.51478	4.98397	0	0.904967	0	0	0	0	0	0	0	0	0	0	0	0	0	7.12667	1.90799	0	4.14069	0	0	4.91572	0	0	0	4.17848	0	0	1.33404	0	0	0	0	0	0	0	0	0	2.87162	0	0	0	0	0
ENSG00000182481_KPNA2	0	0	0	0	0	0	8.76624	0	0	0	0	0	0	0	0	6.50532	0	0	0	0	0	0	0	0	2.12208	0	0	0	0	0	10.8841	0	0	0	7.09979	0	0	0	0	0	0	0	0	2.97622	0	0	0	0	0
ENSG00000075292_ZNF638	0	1.04761	0	0	6.56099	0	0	0	0	0	0	0	0	8.03181	5.18599	7.12214	0	0	0	0	2.55493	6.78252	0	0	0	4.47045	8.72828	0	0	0	3.11713	0	0	0	1.53187	4.15478	3.94148	0	0	0	0	0	0	0	0	2.36578	0	0	0
ENSG00000139083_ETV6	0	0	5.07177	0	0	0	0	0	0	0	0	0	0	0	0	0	0	0	0	0	1.77999	3.16497	0	5.65541	0	0	0	6.75775	0	0	4.0293	0	0	1.3032	0	0	0	0	0	0	0	0	0	0	0	0	0	0	0
ENSG00000158470_B4GALT5	0	3.40293	0	0	9.19778	0	8.29388	5.66315	0	0	0	0	7.4225	0	0	0	0	2.38055	3.54508	4.58078	3.57794	5.35052	0	0	0	0	0	0	6.8309	0	0	0	0	0	0	0	0	0	0	0	0	0	0	0	0	0	0	0	0
ENSG00000240342_RPS2P5	0	0	0	0	9.66797	0	6.39531	0	0	0	0	0	0	0	0	8.88375	0	10.2495	0	5.31352	8.21421	4.40509	0	9.93237	0	6.38539	9.55079	0	9.01151	0	0	4.34353	0	0	0	0	0	0	0	5.95323	0	0	0	0	0	0	0	0	0
ENSG00000186283_TOR3A	0	7.65196	0	0	0	0	0	4.95144	0	0	0	0	7.61709	9.54954	0	1.87479	3.75385	3.4782	0	4.28012	5.49082	5.61413	0	7.94478	0	0	0	0	0	0	8.95776	0	0	1.86833	0	0	0	0	0	0	0	0	0	0	0	0	2.31563	0	0
ENSG00000122545_SEPT7	9.32878	4.77908	1.70089	5.5993	4.00576	0	0	0	0	0	0	0	4.52268	8.37356	0	6.95966	0	0	0	2.38484	0	5.1772	0	2.61158	0	0	0	0	0	0	1.56172	0	0	6.58147	0	0	0	0	0	0	0	0	0	0	0	0	0	0	0
ENSG00000197142_ACSL5	0	0	0	3.97126	0	0	10.0296	0	0	0	0	0	0	0	0	7.04075	0	0	0	3.2263	0	0	0	0	9.83441	0	7.09928	5.82528	0	0	0	0	0	6.89288	0	0	0	0	0	0	0	0	0	0	0	0	0	0	0
ENSG00000130303_BST2	0	7.75855	0	6.10847	0	0	0	0	0	0	4.98076	0	0	0	0	0	0	0	0	0	0	0	0	0	0	0	0	0	0	0	3.99186	0	0	0	0	0	0	0	0	0	0	0	0	0	0	0	0	0	0
ENSG00000065000_AP3D1	0	0	1.69264	0	1.51979	4.26533	5.4546	0	5.13245	0	0	0	5.07499	4.56538	2.21012	0	0	0	4.6083	4.92203	4.08638	6.00545	0	0	0	0	8.65974	6.1668	0	6.55001	0	0	0	0	0	0	0	4.74748	4.53295	0	7.84192	1.03742	0	10.7264	0	0	0	0	0
ENSG00000225703	0	0	0	0	0	0	7.18627	0	0	0	0	0	0	9.69804	0	0	0	0	0	0	6.26747	5.40897	0	0	9.2959	0	0	0	0	0	5.81368	0	0	0	5.90666	0	0	0	0	0	0	0	0	10.9491	0	0	0	13.9497	0
ENSG00000167553_TUBA1C	0	0	0	0	5.74697	0	7.70375	0	0	0	0	0	0	0	0	7.77309	0	4.93418	0	0	0	0	0	3.13818	0	0	0	0	0	0	6.14034	7.91731	0	4.84918	0	0	0	0	0	0	0	0	0	0	0	0	0	0	0
ENSG00000175592_FOSL1	0	0	0	0	0	0	0	0	0	0	0	0	0	11.7257	0	0	0	10.9592	0	11.5248	0	0	0	0	0	0	11.5882	0	11.8386	0	0	0	0	0	0	0	0	6.89616	0	0	10.0283	0	0	11.1737	0	4.04881	0	0	0
ENSG00000177105_RHOG	7.89409	7.84178	3.56029	9.04334	12.9014	0	0	0	0	0	4.33629	6.10929	6.10413	12.876	4.21267	12.0399	4.8306	5.82639	5.84705	8.15257	6.74564	8.6876	0	0	0	0	0	0	0	0	0	0	0	0	0	0	6.84389	0	0	0	0	0	0	0	0	0	0	0	3.93184
ENSG00000005889_ZFX	0	0	7.18754	0	1.47556	0	0	0	5.06596	0	0	0	0	0	0	4.10323	0	2.43211	0	0	0	5.88826	0	1.96375	0	0	0	0	0	0	0	0	0	0	0	0	0	0	0	0	0	0	0	0	0	0	0	5.163	9.96889
ENSG00000099246_RAB18	0	7.42082	0	0	0	0	6.83493	0	0	0	0	0	1.67728	0	0	7.19428	0	0	0	0	6.26968	0	0	0	0	0	0	0	0	0	0	0	0	8.05695	0	0	0	0	0	0	0	0	0	0	0	0	0	0	0
ENSG00000078674_PCM1	0	3.95483	6.57159	4.77826	0	0	0	0	0	3.00368	0	3.42259	0	0	0	0	0	0	0	1.96139	1.25162	2.00513	0	0	4.7642	2.35364	4.73141	0	5.35337	0	2.94294	5.64373	0	7.72578	0	0	0	0	0	0	0	6.19011	1.81995	0	0	0	0	2.97884	0
ENSG00000118640_VAMP8	0	0	0	10.8398	0	0	8.05385	0	0	0	0	7.94211	0	0	0	11.0003	0	0	0	0	0	6.84426	0	0	0	11.0701	0	0	0	0	0	0	0	0	0	0	0	0	0	0	10.9582	0	0	0	0	4.93736	0	0	0
ENSG00000153048_CARHSP1	0	0	0	0	0	0	0	0	0	0	0	4.51507	0	0	0	0	3.29619	0	5.22322	0	0	0	8.47968	7.22041	0	3.89414	0	0	7.04798	0	0	0	0	0	0	0	0	0	0	0	8.47584	0	0	0	0	0	0	0	0
ENSG00000069493_CLEC2D	0	0	0	0	9.55258	0	0	0	0	0	0	0	0	0	0	0	0	0	0	0	4.09175	7.30959	0	0	0	0	0	0	0	0	0	0	0	0	0	6.22461	0	6.13417	0	0	0	8.57524	0	0	0	0	0	0	9.15341
ENSG00000135655_USP15	0	5.87285	0	0	0	0	7.0124	0	0	2.53073	0	0	0	0	0	5.2721	0	7.23509	0	0	0	0	0	0	0	0	5.0241	0	0	0	0	0	0	0	0	0	0	0	0	0	0	0	0	0	0	0	0	0	0
ENSG00000125149_C16orf70	0	4.96933	0	8.85942	0	2.92309	0	0	0	0	0	0	0	5.68378	0	0	0	0	0	0	0	0	0	10.5602	0	1.28238	0	0	0	0	7.31317	0	0	1.45464	0	0	0	0	0	0	0	0	0	0	0	0	1.85294	0	0
ENSG00000111237_VPS29	0	0	0	0	7.28889	3.72599	6.63398	3.3407	0	0	0	0	2.37299	6.70038	3.42423	8.99965	0	0	4.06135	5.11774	5.05229	5.74622	0	0	0	8.35885	0	0	0	0	0	0	0	0	0	0	0	0	0	0	0	0	0	0	0	0	0	0	0
ENSG00000083312_TNPO1	6.15964	4.71002	2.89248	0	3.37938	0	0	1.78576	0	0	1.94736	0	3.60962	1.81158	6.30919	6.54647	2.34621	5.80062	0	2.00486	6.94515	4.30961	0	0	0	0	3.08506	0	0	0	0	0	1.13837	0	1.69206	0	0	0	0	0	7.36952	1.3304	0	0.926342	0	0	0	0	0
ENSG00000101266_CSNK2A1	0	3.54015	0	0	3.92503	0	0	4.04529	0	0	2.81419	0	0	9.69358	0	8.15349	4.19016	10.541	3.3055	4.72562	8.00056	9.28549	0	9.01451	0	6.56091	0	2.09166	2.04683	0	5.23937	0	0	0	0	0	0	0	0	0	8.44351	2.07006	1.51345	0	0	0	13.3047	1.81668	0
ENSG00000100804_PSMB5	0	0	0	11.0206	0	0	0	0	0	0	0	0	0	0	0	0	0	0	0	0	4.35863	12.5877	0	10.5754	0	9.24345	0	0	0	3.38266	0	0	0	0	0	0	0	0	0	8.40353	0	0	0	2.82991	0	0	0	0	0
ENSG00000120063_GNA13	0	0	2.25383	0	2.86917	0	5.53961	0	8.17338	0	0	0	0	0	0	0	0	0	0	0	10.4386	0	0	0	0	4.00596	0	0	0	0	0	0	0	5.51602	0	0	0	0	0	0	8.59507	0	0	0	0	0	0	0	0
ENSG00000138413_IDH1	0	0	0	0	0	0	0	0	0	0	0	0	0	0	0	0	0	0	0	0	0	0	0	0	0	0	0	0	4.0044	0	5.43991	0	0	1.6779	0	0	0	0	0	2.80955	0	0	1.69072	1.71563	0	0	2.10458	0	0
ENSG00000122565_CBX3	0	0	4.13604	1.90014	0	0	3.91821	0	0	0	0	0	0	6.91704	0	0	0	0	0	5.79281	7.32704	0	0	2.733	0	0	8.29642	0	4.02753	0	2.20006	0	0	2.45287	0	0	0	0	0	0	0	0	0	1.73283	0	0	0	0	0
ENSG00000145907_G3BP1	0	1.14739	0	0	5.11808	2.05867	0	0	0	0	0	0	0	0	0	6.04113	0	0	0	0	5.95609	8.33839	0	0	0	0	3.61377	1.3169	0	0	4.80204	0	0	3.09312	0	0	0	0	0	0	0	0.791747	0	0	9.81987	8.22414	0	0	0
ENSG00000128815_WDFY4	0	0	0	0.945754	0	1.95184	0	0	0	2.06934	3.99939	0	9.03476	0	0	7.39336	2.19321	0	0	0	0	0	0	0	0	0	0	0	0	1.14769	0	0	0	4.42476	0	0	0	5.06848	0	0	0	0	0	0.838076	0	1.65221	1.09632	0	0
ENSG00000156110_ADK	0	5.54479	4.35288	0	0	0	0	0	0	5.90576	0	0	0	6.60242	0	10.3157	0	5.57968	0	3.71726	0	0	0	0	7.85445	0	0	0	4.9496	0	0	0	0	0	0	0	7.68629	0	0	0	0	0	0	0	0	0	7.85708	0	10.5117
ENSG00000134644_PUM1	0	1.71231	0	0	1.77853	0	3.32142	3.83641	0	2.92812	0	4.2714	0	3.87014	0	0	0	3.32219	4.57501	3.57319	5.86358	1.94055	0	4.18242	0	0	0	0	0	0	5.61112	0	0	0	0	0	0	6.09432	0	0	0	0	0	0	0	0	0	0	0
ENSG00000160058_BSDC1	0	0	0	0	0	0	0	0	0	0	0	0	10.5242	0	0	0	0	8.72139	0	0	0	8.1269	0	1.25852	0	0	5.10178	0	0	0	3.36541	0	0	0	0	0	0	5.19054	0	0	0	0	0	2.1497	0	0	0	0	1.59695
ENSG00000169018_FEM1B	0	0	0	5.1773	10.5731	0	0	2.285	0	0	0	0	0	0	0	6.70781	0	0	0	6.59051	0	4.20014	0	0	9.08987	6.42061	1.21173	0	8.47304	1.6776	0	0	0	6.62072	0	0	0	0	4.7126	3.08713	9.02563	0	0	12.707	2.70291	0	0	0	0
ENSG00000136536_MARCH7	0	0	0	0	6.80246	0	0	0	0	0	0	0	5.4565	0	6.14878	8.1796	0	0	0	3.6483	0	0	0	0	0	4.00211	7.14089	0	0	0	0	0	0	0	0	0	0	0	0	2.4688	0	0	10.4355	5.2173	0	0	2.58055	0	0
ENSG00000126067_PSMB2	0	0	3.02203	0	0	8.18903	0	0	0	0	0	0	7.07868	5.95935	3.65226	0	0	0	0	0	0	8.9715	0	2.90115	0	0	0	0	0	0	4.49951	0	0	0	0	0	0	0	0	3.52429	0	0	0	0	0	0	0	0	0
ENSG00000164096_C4orf3	0	0	4.02678	0	3.78644	0	4.87877	0	0	0	0	5.6208	0	0	0	0	0	8.44532	0	0	0	0	0	0	0	2.96248	0	0	7.47212	0	0	0	0	0	0	0	0	0	0	7.41144	0	0	0	0	0	0	0	0	0
ENSG00000151461_UPF2	0	0	0	2.89562	1.89725	0	0	0	0	0	0	0	5.60663	5.69785	0	0	0	2.12561	0	4.6693	0	3.77912	0	0	0	2.41687	0	0	0	0	4.72381	0	0	0	0	0	0	0	0	0	0	0	0	0	0	0	0	0	0
ENSG00000173846_PLK3	0	0	0	6.34329	10.2662	0	2.6174	0	0	0	0	0	0	0	0	0	0	0	0	0	0	0	0	0	0	7.71257	1.9499	0	0	0	0	0	0	0	0	0	0	0	0	0	0	0	0	0	0	0	0	0	2.21801
ENSG00000120948_TARDBP	0	2.09138	0	0	4.85082	0	0	0	0	0	0	0	0	0	0	1.70514	3.5342	4.49133	6.46319	6.15542	6.16585	6.56258	0	0	0	5.99667	0	2.32274	0	0	0	0	2.04018	6.54095	0	0	0	0	0	0	0	0	0	0	0	0	0	0	0
ENSG00000090621_PABPC4	0	0	0	0	6.47254	0	1.8619	0	0	0	0	0	2.30983	1.68552	0	10.9774	0	9.26718	0	3.54147	0	0	0	6.57067	0	0	0	0	0	0	10.1392	0	0	0	3.15064	0	0	0	0	3.22776	9.18374	0	0	0	4.49361	0	0	0	0
ENSG00000147140_NONO	0	0	7.12051	0	0	3.07418	1.08786	0	0	0	0	0	7.30611	0	0	10.135	0	2.24919	0	0	9.87385	3.54277	0	7.51277	0	2.54688	9.89428	0	8.50572	0	6.42834	0	1.89486	0	0	0	0	0	0	0	0	0	0	0	0	0	10.9338	3.56236	0
ENSG00000183405	0	8.63335	0	0	0	0	0	0	0	0	0	0	0	4.59899	0	9.87291	0	0	0	11.6849	8.19871	8.77055	0	0	0	0	9.43853	0	0	0	9.95682	0	0	0	0	0	0	0	0	0	0	0	0	0	0	0	0	0	0
ENSG00000253475	0	0	0	0	0	0	0	0	0	0	0	0	0	0	0	0	0	0	0	0	0	0	0	10.4089	6.23669	0	10.7234	0	0	0	0	12.943	0	10.7833	0	0	0	0	0	0	0	0	0	12.6186	6.22303	0	0	0	0
ENSG00000165995_CACNB2	0	0	0	1.55579	1.7916	0	0	2.45554	0	0	0	4.28887	0	0	0	0	6.24493	2.01406	9.45648	0	0	0	0	0	8.17648	0	0	4.56326	0	0	0	0	0	5.60456	4.88828	5.22235	7.96194	0	0	0	0	0	0	0	2.06716	3.31872	3.02703	0	1.55772
ENSG00000164032_H2AFZ	0	2.91567	0	0	0	0	0	0	0	0	0	5.74537	0	0	0	0	0	0	11.8358	0	0	0	0	0	5.04453	3.07384	0	0	0	0	8.01225	11.424	0	7.57274	0	0	0	0	0	0	0	0	0	0	0	0	0	0	0
ENSG00000055917_PUM2	0	8.71716	0	0	0	0	0	6.80936	0	0	0	0	0	0	0	8.68242	0	10.8114	0	2.64682	2.59037	1.9032	5.73691	10.2561	6.16236	0	0	0	0	4.169	0	0	0	4.82046	5.5777	0	0	0	0	0	8.1702	0	1.34134	0	0	0	0	1.62577	0
ENSG00000114391_RPL24	0	0	6.66433	0	2.80751	0	0	0	0	0	0	0	0	5.83416	0	3.66533	0	8.86936	0	0	0	10.4173	0	0	0	0	0	0	0	0	6.97058	0	0	5.44595	0	0	0	6.39404	0	0	0	0	0	0	0	0	3.65766	0	0
ENSG00000128512_DOCK4	11.521	0	0	0	0	0	5.49441	1.84117	0	0	2.00512	0	1.12598	8.23028	1.90836	1.50639	2.40875	3.28558	4.78864	4.32755	4.57038	8.93007	3.15451	0	7.01131	0	0.908915	0	0	0	0	5.16304	0	0	0	7.20423	0	5.33163	0	0	0	0	11.1733	0	0	1.84203	0	0	0
ENSG00000091164_TXNL1	0	3.97061	0	1.69818	0	0	7.55989	0	0	0	2.0102	0	8.59217	1.87229	0	0	0	0	5.19714	2.06854	6.66687	4.6022	6.58942	0	0	0	4.21994	0	8.87492	0	0	0	0	0	0	0	0	0	0	0	0	0	0	0	10.6235	2.631	0	0	0
ENSG00000186517_ARHGAP30	0	0	10.9925	0	0	10.7954	0	0	0	0	0	0	1.86812	3.68641	0	0	0	0	0	0	0	5.50891	0	0	0	0	0	0	0	0	0	7.87778	0	0	0	0	0	0	0	0	0	0	0	0	0	0	2.83881	0	0
ENSG00000123240_OPTN	0	0	0	0	0	0	0	0	0	0	0	0	0	0	0	1.60423	0	0	0	3.00863	2.94974	3.06003	0	0	0	0	1.55843	0	2.15974	0	8.71865	4.46299	0	2.33788	0	0	0	0	0	0	0	0	0	2.38182	0	0	0	0	0
ENSG00000135929_CYP27A1	0	0	0	0	9.38804	0	1.58344	0	0	3.9703	3.64037	0	2.45934	0	3.52092	11.7263	5.64971	3.83998	5.12058	7.7734	7.23946	7.90936	6.25161	0	0	0	0	8.76537	0	11.2588	5.42453	9.80182	0	8.07174	0	0	6.10906	0	0	0	0	0	0	0	0	0	0	0	0
ENSG00000115419_GLS	0	3.11606	4.61434	0	0	0	0	4.45187	0	0	0	0	7.07527	3.7266	0	1.04492	0	4.96925	2.61551	2.22429	2.64562	0	0	3.30624	0	0	5.99665	0	3.56614	0	6.03378	0	0	3.8814	0	0	0	0	0	0	0	4.41327	0	4.03249	0	7.20277	0	0	1.19729
ENSG00000167986_DDB1	4.96623	0	0	0	0	0	0.512979	0	0	0	2.56201	0	0	0	0	0	0	0	0	0	0	0	2.89369	2.86072	8.97852	0	0	0	8.04743	7.44295	0	0	1.02248	0.802731	0	0	3.9585	4.08549	0	0	0	0.722679	11.191	2.49533	0	0	0	0	0
ENSG00000188786_MTF1	0	1.52543	0	0	0	0	5.04093	2.21847	0	2.69046	4.17441	4.00987	0	2.247	3.13607	2.63428	0	4.37904	5.49074	6.98808	6.6707	7.30312	0	0	0	2.0685	0	8.11731	1.68416	9.18436	0	4.24155	0	0	0	0	0	0	0	0	0	0	0	0	0	0	0	0	0
ENSG00000127483_HP1BP3	0	6.98403	3.50347	2.96646	4.49991	0	4.44694	0	0	0	0	0	0	5.44028	0	9.38954	7.18617	0	0	0	1.72866	9.25175	0	3.00807	1.27191	0	0	0	3.69301	0	0	6.80831	0	1.92248	0	0	0	0	0	0	0	0	0	0	0	0	1.62942	0	0
ENSG00000170871_KIAA0232	0	0	0	9.28358	6.1121	2.49094	0	0	0	0	0	0	5.54843	0	0	5.19583	0	3.3716	2.7928	3.78032	5.94934	1.68316	0	9.10063	0	0	3.52973	0	0	0	0	0	0	0	0	0	4.63667	0	0	0	0	0	0	1.18202	0	0	0	0	0
ENSG00000015475_BID	0	0	0	8.03456	0	0	0	0	0	0	0	0	0	2.96444	0	9.23292	3.59382	0	0	9.50796	10.3127	12.4974	0	0	0	0	8.66043	0	0	0	1.53018	0	0	9.23534	0	0	0	0	0	0	8.80281	0	2.52657	0	0	0	0	0	0
ENSG00000173786_CNP	0	0	0	0	1.66323	0	0	0	0	0	0	4.11492	0	0	0	0	0	0	0	0	11.1901	0	0	0	0	1.10473	0	0	0	1.69657	0	0	0	0	0	0	0	0	0	0	0	0	0	0	2.72624	0	0	0	1.43891
ENSG00000140379_BCL2A1	0	0	0	0	11.1245	0	10.4969	0	0	0	0	0	0	0	0	0	0	0	0	0	0	0	0	0	0	11.5423	8.2426	0	0	0	0	0	0	0	0	0	0	0	0	0	0	0	0	0	0	0	0	0	0
ENSG00000258890_CEP95	0	8.64377	0	0	0	0	5.35639	0	0	0	0	0	0	0	0	8.66094	0	0	0	0	0	5.94756	0	0	0	0	7.32804	1.72196	0	0	0	0	0	0	0	0	6.26005	5.81728	4.62755	0	8.93728	1.08889	0	0	0	0	0	0	0
ENSG00000108669_CYTH1	0	5.3177	0	0	6.76726	0	0	0	5.28073	0	0	0	7.14174	5.24166	0	1.23113	0	3.49168	5.32181	4.60132	4.53672	6.90405	0	0	0	0	0	0	6.82324	1.65374	0	0	0	0	0	0	0	0	0	0	0	0	9.30649	0	0	0	0	0	0
ENSG00000170606_HSPA4	0	0	0	0	6.87244	7.19561	5.60417	0	0	0	0	0	6.61301	0	0	2.34389	0	0	0	0	0	0	7.22668	0	3.94283	0	8.09318	0	0	5.4333	0	0	0	0	0	0	0	0	0	0	0	0	0	0	0	0	2.01433	0	0
ENSG00000166847_DCTN5	0	0	7.15697	8.69337	0	4.57533	4.19527	0	0	0	0	0	0	0	0	0	0	0	0	0	0	0	0	1.42961	0	0	1.55139	3.93967	0	0	7.60763	0	0	0	0	0	0	0	0	0	0	0	1.6036	0	0	0	0	0	0
ENSG00000170266_GLB1	0	2.15523	0	0	0	0	0	0	0	0	0	0	0	5.40383	0	1.7631	0	0	0	0	0	0	6.83387	0	0	0	0	7.55103	0	0	0	0	0	1.75683	0	0	0	0	0	0	0	0	0	0	0	0	2.19243	0	0
ENSG00000141664_ZCCHC2	0	7.45045	6.79476	1.17018	3.5979	0	0	0	0	3.26783	0	0	6.95514	1.31163	0	6.64244	0	10.3287	0	3.92931	5.38387	4.41844	0	0	0	0	2.56347	0	0	0	3.98236	4.22638	0	1.01714	0	0	0	0	0	0	7.60811	0	0	0	0	0	0	0	0
ENSG00000137776_SLTM	0	3.59558	4.13015	0	4.83908	0	0	0	0	0	0	0	0	4.64143	0	4.86693	0	0	0	0	6.00765	0	0	8.17037	4.59898	4.15053	0	0	0	0	6.939	0	0	0	0	0	0	4.82391	0	0	0	0	1.1951	0	0	0	0	0	0
ENSG00000140749_IGSF6	0	8.94231	0	0	0	5.4953	8.68781	0	7.37411	0	4.33706	0	4.00656	0	0	10.3865	0	5.51159	6.42443	6.93773	4.90737	6.22625	4.71087	0	0	0	0	0	0	0	0	0	0	0	0	0	0	0	0	0	10.1116	0	0	0	0	0	0	0	0
ENSG00000198218_QRICH1	0	0	0	0	9.09882	0	5.39787	4.08707	0	3.16351	3.74888	6.06918	1.78278	2.69319	2.7408	3.10439	4.2322	4.71644	7.11344	7.24755	6.86888	7.88765	0	0	1.54336	8.10048	0	2.1258	0	0	0	0	0	0	0	0	5.24418	0	0	0	0	10.1827	0	0	0	12.4259	0	1.84864	0
ENSG00000186001_LRCH3	0	6.27305	7.27375	0	3.63927	0	0	7.22367	0	6.89181	0	0	3.40025	0	0	4.68934	0	6.52621	0	0	1.24039	0	7.76497	0	0	0	0	1.30089	0	8.3499	0	0	0	0.865217	1.63891	0	4.09213	4.21986	4.96378	1.69828	0	0	10.7169	0	9.9238	1.73192	0	0	1.00388
ENSG00000197343_ZNF655	0	0	0	5.48466	5.36564	2.50471	0	2.16672	0	0	0	0	0	3.31426	2.23904	2.2422	0	2.51846	2.80713	2.40497	4.28171	5.28653	0	0	1.81008	4.27105	0	0	0	0	7.64096	0	0	0	0	0	0	0	0	0	0	0	0	0	0	0	0	0	0
ENSG00000198242_RPL23A	0	7.74501	5.79448	0	4.57265	0	3.77142	0	0	0	0	0	5.85887	0	0	0	0	6.15686	0	0	0	4.38992	0	5.13077	0	6.74006	5.31484	0	0	0	8.10708	0	0	3.06253	0	0	0	0	0	11.4062	0	2.07453	0	3.11068	0	0	0	0	0
ENSG00000138398_PPIG	0	0	3.51663	0	0	0	4.51272	0	0	0	0	0	0	3.93375	0	4.94392	0	4.31287	0	7.75847	3.37152	0	3.71998	0	0	2.76516	1.23393	0	0	0	3.15793	0	0	1.26867	0	0	0	4.96574	0	0	0	0	9.63185	0	0	0	3.24179	0	0
ENSG00000035720_STAP1	0	0	0	0	0	0	0	0	0	4.77866	4.43786	0	0	0	0	0	0	0	0	0	0	0	0	0	5.86438	0	0	3.60631	5.45706	0	0	6.77583	0	5.99425	0	0	0	0	0	0	0	0	0	5.73149	0	0	9.14449	0	0
ENSG00000204386_NEU1	0	5.58178	0	2.64613	3.84303	0	10.5153	4.26612	7.93435	6.52006	5.18894	7.2466	5.50898	5.1413	6.04057	5.06621	7.35171	6.58138	8.63719	9.33251	7.65112	8.79869	0	0	0	0	0	0	0	2.15434	0	7.96974	0	0	0	0	0	0	0	0	9.6751	0	0	0	0	4.26726	0	0	0
ENSG00000085224_ATRX	0	1.15913	3.92269	2.62927	1.86124	0	0	0	0	0	0	0	6.26237	0	0	5.66038	0	3.96599	0	0	6.81124	0	0	0	3.70695	5.37644	3.05911	0	2.76807	0	0.750554	3.97274	0	0.887141	0	0	0	0	0	0	0	10.0088	0	0	0	0	0	0	0
ENSG00000182578_CSF1R	0	5.6654	0	0	0	0	0	0	0	0	0	0	0	0	0	0	0	12.0125	0	0	2.11885	0	0	0	0	0	0	0	0	0	0	0	0	0	0	0	0	0	0	0	0	0	0	1.62934	0	0	2.00905	0	0
ENSG00000139629_GALNT6	0	0	0	0	0	0	0	0	0	0	0	0	0	0	0	9.46141	0	0	0	0	9.41603	0	0	0	0	0	4.58801	0	0	6.91965	7.29054	0	0	1.27108	0	0	0	0	0	0	0	0	0	2.78065	0	0	0	0	0
ENSG00000060339_CCAR1	0	0	0	0	2.66968	0	0	0	0	0	0	0	0	0	2.63414	0	0	0	0	0	1.95212	4.86697	0	1.96779	4.67579	0	0	0	0	0	10.3511	0	0	8.70126	0	0	0	0	0	0	0	1.32844	5.24051	4.49584	0	2.55803	0	0	0
ENSG00000159256_MORC3	0	1.74525	6.84664	0	0	6.09644	1.51556	0	0	0	2.66433	0	0	0	0	0	0	0	5.02054	2.72954	0	0	7.27629	0	0	0	2.03887	0	0	3.1362	6.23274	3.23464	1.69837	4.66152	0	6.23126	12.9334	0	0	0	0	0	0	0	9.15632	0	0	10.8908	0
ENSG00000177575_CD163	0	0	2.10759	0	0	0	0	0	0	0	0	0	0	0	0	0	0	0	0	0	0	0	0	0	0	0	8.36649	0	2.01987	0	0	0	1.79709	0	0	0	0	0	0	0	8.40794	0	0	2.23589	0	0	0	0	0
ENSG00000152795_HNRNPDL	0	2.763	0	6.16192	0	0	2.14748	0	0	0	0	0	0	6.89872	0	0	0	4.97782	0	8.46913	9.13715	0	0	4.79907	0	7.79726	0	0	0	0	8.80159	0	0	3.16578	0	0	0	0	0	0	0	0	0	0	0	0	0	0	0
ENSG00000204138_PHACTR4	0	0	0	0	0	0	7.8741	2.34825	0	0	0	0	7.93389	0	0	0	2.96869	0	0	0	1.76709	0	0	0	0	3.02768	0	0	0	1.73246	9.61789	0	1.58886	0	0	0	0	0	0	0	0	0	0	0	0	0	0	2.8053	1.47171
ENSG00000236439	0	6.56428	5.92481	5.33569	5.6719	0	6.22872	0	0	0	0	0	5.41565	0	0	6.04216	0	0	0	8.39775	0	0	0	0	0	4.78319	5.97443	0	0	0	4.74992	0	0	7.02235	0	0	0	0	0	0	0	0	0	0	0	0	0	0	0
ENSG00000218426	0	5.11789	0	0	0	0	5.76295	7.0464	0	0	0	0	0	8.3979	0	7.55458	0	0	0	8.66078	0	0	0	7.75508	6.16319	0	6.08447	0	8.90031	0	6.24127	7.33811	0	0	0	0	0	0	0	8.31473	0	0	0	7.40844	0	6.05845	0	0	0
ENSG00000116747_TROVE2	0	0	0	0	5.60707	0	0	0	5.05593	0	0	0	0	0	0	6.65636	2.67246	0	2.70861	3.68886	6.52078	4.1308	0	7.77427	0	0	0	0	0	0	6.68276	0	0	4.76768	0	0	0	0	0	0	0	0	0	0	0	0	0	1.36276	0
ENSG00000114978_MOB1A	0	1.73801	0	0	0	0	3.59397	0	0	0	0	0	0	0	0	4.56468	0	8.03701	0	0	4.92377	3.28331	0	2.68157	0	0	0	0	0	0	8.41338	3.60137	0	7.10605	0	0	0	0	0	0	0	0	0	0	0	0	0	0	0
ENSG00000196365_LONP1	0	0	0	0	0	8.92963	4.38638	0	0	3.26426	0	0	0	0	3.73275	5.71065	0	0	0	0	0	11.3783	0	8.66114	0	4.88581	0	0	2.16765	4.57966	1.40083	2.18075	0	0	0	0	0	0	0	0	0	0	0	0	0	3.64862	0	0	11.8255
ENSG00000211584_SLC48A1	0	12.2539	0	10.3668	2.0944	0	3.95655	0	0	0	0	0	0	0	3.77654	9.97646	0	2.33262	0	0	0	6.75402	0	0	0	7.3129	0	0	3.0389	0	1.4304	0	0	0	0	0	0	0	0	0	0	0	0	12.5384	0	3.6922	0	0	0
ENSG00000197157_SND1	0	3.89873	1.98547	9.31078	0	0	0	0	0	0	0	0	6.55343	1.72802	0	1.38265	0	0	0	0	0	7.24175	0	0	4.23407	0	0	0	0	0	0	0	0	1.37718	0	0	0	0	0	0	8.24728	0	0	7.77052	0	3.32609	0	0	0
ENSG00000091317_CMTM6	0	0	0	0	0	0	6.35732	0	0	0	0	0	0	0	0	0	0	0	0	0	0	2.39472	0	5.41215	0	0	0	0	3.17785	0	10.1196	0	0	0	0	0	0	0	0	0	0	0	9.77055	0	0	0	0	0	0
ENSG00000153310_FAM49B	0	0	0	1.91773	3.53328	0	0	0	0	0	2.24729	0	0	0	0	5.14308	0	6.83498	3.58989	0	0	7.42519	0	0	0	4.90758	5.90514	1.59771	3.42331	1.49732	0	2.3036	0	1.71151	0	0	0	0	0	0	0	0.995401	4.7815	0	0	0	1.43667	0	0
ENSG00000270986	0	9.3196	0	0	0	0	0	0	0	0	0	0	0	12.01	0	0	0	0	7.31274	6.8347	7.34842	6.89275	0	0	0	0	0	0	0	0	0	0	0	0	0	0	0	0	0	0	0	13.0392	0	0	0	0	0	0	0
ENSG00000164190_NIPBL	0	1.1396	0	0	0	0	0	0	0	0	0	0	2.07517	3.70025	0	8.68698	0	0	0	2.75733	1.90658	0	0	5.10753	3.93417	0	5.9594	0	0	0	3.27139	4.66576	0	0.870919	0	0	0	0	0	0	0	0	0	0	0	0	0	0	0
ENSG00000116017_ARID3A	0	3.17564	5.7772	2.13091	4.95542	0	0	0	0	0	0	0	0	0	0	1.25846	0	5.25041	0	0	2.97915	5.17245	0	0	0	2.47366	0	0	6.34829	3.30334	4.46742	0	0	1.25329	0	0	0	0	0	0	0	0	9.29051	0	0	0	0	0	0
ENSG00000127948_POR	0	0	5.76852	5.66665	2.64763	6.4016	6.05085	0	0	0	2.72201	0	6.01539	2.56537	2.61219	4.30777	4.08825	2.90708	6.96213	7.96011	6.93268	8.88099	0	0	0	3.60687	0	0	0	0	6.02568	0	0	4.41874	0	0	0	0	0	0	8.33579	0	0	1.46702	0	0	0	0	0
ENSG00000228474_OST4	0	9.4795	0	0	0	0	8.14299	0	0	0	0	0	0	0	0	0	0	0	0	0	0	0	0	0	0	6.39548	0	0	0	0	0	0	0	3.94886	0	0	0	0	0	0	11.4194	0	0	0	0	0	0	0	0
ENSG00000146247_PHIP	0	0	8.79377	0	9.16242	0	3.66523	0	0	0	0	0	2.3367	2.96463	0	0	0	0	3.6333	3.57219	6.69583	0	0	2.92481	0	0	6.17821	1.26069	0	6.32418	3.46884	0	0	2.86173	0	5.77521	0	0	0	0	7.22451	0	0	0	0	0	1.1216	0	0
ENSG00000143612_C1orf43	0	0	3.07918	10.1739	6.56221	0	0	0	0	0	0	0	0	0	0	0	0	0	0	0	0	0	0	0	0	9.40807	0	0	0	0	2.08096	0	0	9.1397	0	0	0	6.44822	0	0	9.57637	0	0	9.57212	4.10061	0	0	0	5.14771
ENSG00000170296_GABARAP	0	2.93596	0	9.36933	0	0	7.59166	0	0	0	0	0	7.1615	0	0	7.02357	0	0	5.50719	5.03808	4.01797	5.09488	0	0	3.90107	7.41514	0	0	0	0	0	0	0	0	0	0	0	0	0	0	0	0	0	0	0	0	0	0	0
ENSG00000051382_PIK3CB	0	0	0	0	0	0	4.19604	0	0	0	0	0	0	0	0	0	6.38201	0	0	3.59129	3.15559	3.64507	2.97617	1.22523	1.38525	0	0	2.73674	0	2.60807	6.23044	0	1.67945	2.06351	0	0	0	0	0	0	9.23805	9.67538	2.89582	0	0	0	0	0	0
ENSG00000200842	0	7.07046	0	6.82305	9.74071	0	0	0	0	0	0	0	0	0	0	0	0	0	0	0	0	0	0	12.3176	0	0	0	0	0	13.4315	0	0	0	0	0	0	0	0	0	0	0	0	0	0	0	0	0	0	0
ENSG00000151929_BAG3	0	0	0	0	0	0	7.35429	0	0	0	0	0	0	0	0	0	0	0	0	0	0	0	0	0	0	0	4.90747	0	0	0	0	0	0	0	0	0	0	6.35991	0	0	0	0	0	0	0	0	0	0	0
ENSG00000133872_SARAF	0	0	0	0	0	0	2.31778	0	0	0	0	0	0	0	0	0	0	2.93484	4.15872	0	2.75742	2.86546	0	0	0	0	0	0	0	0	0	0	0	2.16163	0	0	0	0	0	0	0	0	9.19281	0	0	0	0	0	0
ENSG00000137710_RDX	0	5.04594	1.97099	0	6.06521	0	0	0	0	0	0	0	0	0	0	0	0	5.21675	3.11267	0	0	0	0	2.31587	0	0	7.76312	0	0	1.81819	0	0	0	0	0	0	0	0	0	0	0	0	0	0	0	0	0	0	0
ENSG00000123983_ACSL3	0	0	0	0	3.59868	0	0	0	0	0	0	0	0	0	0	0	0	1.90461	0	0	0	0	0	0	0	6.28002	4.96677	0	4.36638	0	0	0	0	6.29375	0	0	0	0	0	0	8.09227	0	0	0	0	0	0	0	0
ENSG00000146731_CCT6A	0	7.81464	0	0	0	0	0	0	0	0	0	0	0	0	0	0	0	0	0	0	0	0	0	0	9.64858	0	0	0	10.9425	0	9.04183	0	0	9.97998	0	0	0	0	0	12.3886	8.98198	0	11.6337	0	0	0	0	0	0
ENSG00000108587_GOSR1	5.45395	0	0	0	0	0	0	0	0	2.44405	0	0	0	1.33651	0	0	0	1.59261	9.04364	2.22106	4.0642	4.578	0	0	0	0	7.82287	4.43633	0	0	7.58726	0	0	2.05698	0	0	0	4.56166	0	0	0	0	9.70501	7.09485	0	0	0	0	0
ENSG00000198134	0	0	5.90294	0	5.65011	0	4.26422	0	0	0	0	13.8199	0	8.11285	0	5.04233	0	5.9485	9.85442	0	0	0	0	0	0	4.76177	4.97567	0	0	0	5.70105	0	0	6.01152	0	0	0	0	0	0	0	0	0	0	0	0	0	0	0
ENSG00000172530_BANP	0	5.33138	0	0	0	0	5.16617	0	0	2.74422	0	0	0	8.45704	0	0	0	0	0	9.40477	6.18525	0	0	5.82674	8.19503	1.07907	0	0	0	0	0	0	0	1.23408	0	0	0	4.90805	0	0	0	1.12516	0	0	0	3.11147	2.33872	0	0
ENSG00000080802_CNOT4	0	0	0	1.49154	7.37992	0	0	0	0	0	0	0	7.80388	0	2.45053	0	0	0	0	0	0	0	0	0	0	3.42844	0	0	7.25986	3.93246	4.327	0	0	3.07356	0	0	4.90654	0	0	0	0	0	0	0	0	0	0	0	0
ENSG00000100364_KIAA0930	0	1.3246	6.99706	1.82027	0	5.69945	0	0	0	0	0	0	4.72543	0	0	3.86368	0	0	0	0	3.50001	0	0	0	1.03626	0	0	0	1.47133	7.18514	0	0	1.28457	8.40467	0	0	0	0	0	0	0	0	0	0	0	0	0	0	0
ENSG00000101361_NOP56	0	0	0	0	0	0	4.10974	0	0	0	3.03323	0	0	0	0	9.25008	0	0	0	0	0	0	0	6.84286	11.5697	9.34575	0	2.28864	0	0	0	0	0	0	0	0	0	0	0	0	0	0	0	0	0	0	0	0	0
ENSG00000143702_CEP170	0	0	0	7.42135	0	0	0.627164	0	0	0	2.04536	0	0	0	3.25891	0	0	0	0	3.44604	5.0901	3.70337	0	3.50898	0	4.65613	0	0	0	0	0	0	0	6.86807	0	0	0	0	0	0	0	0	0	0	0	0	0	0	0
ENSG00000228232_GAPDHP1	0	4	0	5.28003	0	0	5.5974	0	0	0	0	0	6.08275	0	0	4.4458	0	0	5.67656	9.56067	0	6.56227	0	0	5.99684	4.1702	4.38024	0	0	0	5.88519	0	0	6.84122	0	0	0	0	0	0	0	0	0	0	0	0	0	0	0
ENSG00000257923_CUX1	7.34173	6.57869	0	6.46233	4.72595	1.65211	0	2.53577	0	3.39953	1.51939	2.92879	0.792695	6.24097	2.14105	2.31915	1.87548	3.10222	3.58476	5.18764	5.19792	5.94243	0	5.50258	0	0	0	0	0	0	0	0	0	3.75106	1.29746	3.803	0	0	3.51282	2.03433	6.76028	0	0	1.46738	0	2.07105	0	0	0
ENSG00000160305_DIP2A	0	7.51034	0	0	1.11983	0	0.901827	8.32911	0	0	1.80493	0	0	10.2431	4.08327	0	0	0	0	0	9.28762	0	3.43439	0	1.34203	0	0	1.88649	0	0	0	0	0	2.47039	1.55974	0	3.98115	0	0	0	7.17499	0	0	0	0	1.65034	0	0	0
ENSG00000156261_CCT8	0	0	0	0	3.41143	0	3.93277	0	0	0	0	0	0	0	0	4.30564	3.96831	0	0	0	2.62244	8.22552	0	6.89194	0	0	0	0	0	0	3.08664	0	0	0	0	0	0	0	0	0	0	0	0	2.89914	0	0	2.50255	0	0
ENSG00000104824_HNRNPL	0	2.43834	0	1.5156	5.96224	0	8.52951	0	0	0	0	0	1.5694	0	0	4.02841	0	0	0	0	0	0	0	2.88854	6.86755	1.80953	3.05354	0	3.80938	0	1.15251	7.70822	0	3.54311	0	0	0	0	0	0	8.17797	5.15283	4.92132	3.7707	2.02068	0	0	0	12.6714
ENSG00000204634_TBC1D8	6.14982	0	8.69968	4.59298	6.67838	0	0	0	0	0	9.69594	0	10.5152	0	0	0	3.18801	0	0	2.80437	3.25826	4.30015	0	0	1.45739	0	0	0	0	1.9108	6.26845	8.28044	0	10.0048	0	0	0	0	0	0	0	0	0	0	0	0	0	1.75382	0
ENSG00000169246_NPIPB3	0	6.61569	2.97861	0	2.75641	0	4.40887	0	0	0	0	0	6.3685	0	0	7.66414	0	5.94035	0	0	6.22744	6.41	3.17373	0	0	3.11121	4.59475	0	0	0	4.12207	6.0286	0	0	0	0	0	0	0	0	0	7.73833	0	7.33183	8.90237	0	0	0	8.29758
ENSG00000153922_CHD1	0	0	0	0	4.12581	0	0	0	0	0	0	0	0	0	0	0	2.71347	8.68594	0	0	0	0	0	0	0	0	5.21806	0	4.26025	0	0	0	0	0	0	0	0	0	0	0	0	0	8.33857	7.71797	0	0	0	0	0
ENSG00000244038_DDOST	0	0	0	0	0	0	0	0	0	0	0	10.2044	0	0	0	0	0	0	0	0	0	0	0	0	0	9.54825	0	0	0	0	0	8.33794	0	0	0	0	0	0	0	0	0	0	0	0	0	0	0	0	0
ENSG00000167604_NFKBID	0	0	0	7.80132	0	0	8.11199	0	0	0	0	0	0	0	0	2.09329	0	0	0	3.61894	4.4945	5.90129	0	0	0	5.45114	0	0	0	3.51209	0	0	0	0	0	0	6.01016	0	0	0	0	0	0	0	0	4.27437	0	3.31426	0
ENSG00000121766_ZCCHC17	0	0	0	0	0	0	6.31739	0	0	0	0	0	0	0	4.13177	0	0	0	0	0	0	0	0	2.49078	0	0	0	0	0	0	0	8.29735	3.10581	0	0	0	0	0	0	14.4812	0	0	0	0	0	0	0	0	0
ENSG00000148672_GLUD1	0	0	0	0	2.32093	0	0	0	0	3.56922	0	0	0	6.09157	0	0	0	2.56887	0	0	0	8.27155	0	0	6.68608	0	0	0	0	2.35982	0	0	0	0	0	0	0	0	0	0	0	0	2.63793	0	0	0	0	3.01884	0
ENSG00000089351_GRAMD1A	0	0	0	0	7.17544	6.64606	1.58732	3.44209	5.65603	7.1392	2.75661	4.41982	1.70439	1.81963	0	0	0	0	5.12623	9.53537	4.59617	6.32323	0	0	0	4.74862	5.17821	6.73961	0	0	0	0	0	0	0	0	0	5.26711	0	0	0	2.48019	0	0	0	0	0	0	0
ENSG00000085832_EPS15	0	5.42374	0	0	0	6.206	0	0	0	0	0	0	0	6.05955	0	0	0	0	4.79165	0	0	0	0	0	8.28517	0	0	0	0	0	9.25202	0	0	0	4.87341	0	0	0	0	0	0	1.13835	0	8.98876	8.17124	0	0	0	0
ENSG00000136156_ITM2B	0	0	0	0	0	0	4.74724	0	0	0	0	0	0	6.28764	0	0	0	0	0	0	0	0	0	2.98123	0	2.12824	0	0	0	0	2.10168	4.87608	0	0	0	0	0	0	0	0	0	4.70364	0	0	0	0	0	0	0
ENSG00000100902_PSMA6	0	0	0	0	0	0	0	0	0	0	0	4.30213	0	0	0	0	0	5.4582	0	8.21177	4.6405	0	0	0	0	4.84375	0	0	7.50836	0	2.62158	0	0	0	2.35831	5.23595	0	0	0	0	0	0	0	0	0	0	0	6.74241	0
ENSG00000237683	0	0	7.86025	0	2.81724	0	1.69531	0	0	0	0	0	8.7642	5.84531	0	0	0	0	0	7.5766	0	0	4.15856	6.77298	0	0	0	5.82327	0	0	0	0	0	2.2935	0	0	0	0	0	0	0	0	0	0	0	0	0	0	0
ENSG00000214975_PPIAP29	0	0	0	8.47894	9.26162	0	4.63657	0	0	0	0	0	0	0	0	6.40524	0	0	0	9.76315	7.9224	9.04516	0	0	0	0	6.91628	0	9.06315	0	8.06869	0	0	0	0	0	0	0	0	0	0	0	0	0	0	0	0	0	0
ENSG00000089327_FXYD5	0	0	0	10.424	0	0	8.29212	0	0	0	0	0	4.24325	0	0	6.28173	0	6.8309	0	0	8.77583	0	0	0	0	0	8.76054	0	0	0	8.59109	7.80185	0	0	0	0	0	0	0	0	0	0	0	0	0	0	0	0	0
ENSG00000143198_MGST3	0	7.40241	0	0	7.32324	0	0	0	0	0	0	0	0	0	0	0	0	0	0	0	0	0	0	5.39187	0	5.39785	7.71001	0	0	7.51145	0	0	0	0	0	0	0	0	0	0	0	0	0	0	0	2.23881	0	0	0
ENSG00000022277_RTFDC1	0	0	0	2.20859	0	0	0	0	0	0	0	0	0	0	0	0	9.42153	3.62636	5.46549	4.99674	5.33464	6.44112	0	0	0	8.28052	8.88676	0	0	0	0	0	0	7.22213	0	0	0	0	0	3.18669	0	0	0	8.60414	0	0	0	0	0
ENSG00000185222_WBP5	0	0	0	6.71612	0	0	7.20692	0	0	0	0	0	0	0	0	0	0	0	0	0	7.97968	0	0	0	0	0	9.39578	0	0	0	4.01996	0	0	7.06229	0	0	0	0	0	0	0	0	0	0	0	0	0	0	0
ENSG00000106665_CLIP2	0	0	0	0	0	0	0	0	0	0	0	7.96356	0	0	0	0	0	0	0	0	0	0	0	0	0	0	0	0	0	0	0	0	0	0	0	0	0	6.5299	0	0	0	12.3163	1.28572	9.90142	0	0	0	10.5098	0
ENSG00000168374_ARF4	0	9.6694	0	7.2526	0	0	2.48306	0	0	0	0	0	0	5.88092	0	8.56789	0	0	0	0	10.008	7.50826	0	9.73055	0	5.83223	0	0	0	0	0	0	0	0	0	0	0	0	0	0	9.56913	0	0	0	0	0	0	0	0
ENSG00000135678_CPM	0	7.56272	0	0	0	0	0	0	0	8.56453	2.47008	0	0	6.68296	0	0	0	10.1615	0	0	7.03652	5.59663	0	0	0	0	0	0	1.74725	0	0	0	8.5221	1.24984	2.18475	0	0	0	0	0	0	0	0	0	0	0	0	0	0
ENSG00000219481_NBPF1	0	4.99372	8.49267	1.02747	0	5.18506	4.13619	0	0	0	7.98387	3.44996	0	3.86203	0	0	2.32373	5.13602	0	2.7889	4.64239	3.55738	0	1.28158	1.44593	1.63179	1.78545	6.01412	3.28193	1.89756	6.47769	0	0	0.887792	1.67276	0	0	0	0	0	0	0	0	2.43713	1.43718	1.76675	0	0	1.62344
ENSG00000112739_PRPF4B	0	0	0	0	0	0	5.89975	0	0	0	0	0	0	2.24813	0	2.29584	0	2.57455	0	0	0	0	0	4.97828	0	1.64699	3.08008	0	0	0	8.31001	0	0	0	2.11559	0	0	0	0	0	0	0	0	1.22983	0	0	1.55775	0	0
ENSG00000072778_ACADVL	0	0	0	6.68173	0	0	7.41943	0	0	0	0	0	0	0	0	8.28733	0	0	0	0	0	0	0	1.48341	0	0	0	0	0	0	0	5.99533	0	0	0	0	5.41651	0	0	0	0	0	0	0	0	0	0	0	0
ENSG00000178381_ZFAND2A	0	10.405	0	0	0	0	0	0	7.01957	0	0	0	9.76802	0	0	0	0	0	0	0	0	0	0	0	0	0	0	0	0	3.96287	0	3.15025	0	0	0	0	0	0	0	0	0	0	0	0	0	0	0	0	0
ENSG00000024048_UBR2	0	0	0	2.73077	0	0	7.42469	0	0	2.55219	0	0	5.92304	3.84467	0	0	0	8.64631	0	0	0	4.58363	0	0	6.45288	8.99443	4.94935	0	3.15325	0	7.45381	0	0	2.15789	0	6.32543	0	0	0	0	0	0	0	8.95786	2.49478	2.09137	0	6.89079	0
ENSG00000197323_TRIM33	0	6.34524	0	8.6898	3.47068	0	0	0	0	0	0	0	0	4.31048	0	6.27415	0	0	2.64707	0	0	0	3.37454	6.70228	9.96517	6.55173	4.22411	0	0	0	0.904065	0	0	8.82085	0	0	0	0	0	0	0	0	0	0	0	0	0	0	1.21863
ENSG00000102804_TSC22D1	0	1.63494	0	0	0	0	7.51084	0	0	0	0	0	7.08739	0	0	1.29836	0	0	3.00713	2.59493	8.24847	7.5089	0	0	1.30494	0	0	0	1.7995	0	6.57571	0	0	0	0	0	0	0	0	0	0	0	0	0	0	0	0	0	0
ENSG00000132842_AP3B1	0	0	0	0	4.21825	0	0	0	0	0	0	0	0	10.4314	0	0	0	0	0	0	0	4.73929	0	3.55559	1.95633	0	0	0	0	0	9.97334	0	0	0	0	0	0	0	0	0	0	0	0	0	0	0	0	0	0
ENSG00000198898_CAPZA2	0	0	1.71994	5.58132	6.48029	0	4.22939	0	0	0	0	0	0	0	0	0	0	0	0	0	0	0	0	2.36958	4.77434	0	0	5.49581	7.0933	4.63324	0	0	1.44135	1.1624	0	0	0	0	0	0	0	0	8.70114	0	0	0	0	3.49003	4.26178
ENSG00000238815	0	10.4886	0	0	0	0	0	0	0	0	0	0	12.1277	0	0	6.6512	8.86712	0	0	0	0	10.2922	0	0	0	0	8.57177	0	14.5003	0	0	0	0	0	0	0	0	0	0	0	0	0	0	0	0	13.4486	0	0	0
ENSG00000091039_OSBPL8	0	1.39996	0	1.90975	5.16971	0	0	0	0	0	2.23872	0	1.97032	7.91438	0	0	0	5.60046	0	6.6308	0	0	0	5.05743	0	4.35807	2.08719	0	5.73165	0	3.77582	0	0	0	0	0	0	0	0	0	0	0	0	0	0	0	0	0	0
ENSG00000131459_GFPT2	6.48075	0	0	0	10.0102	0	0	0	0	0	0	0	0	0	0	1.6717	0	11.0102	3.52898	0	0	0	0	0	0	0	0	0	8.59783	0	0	0	0	0	0	0	6.42465	0	0	0	0	0	0	0	0	0	0	0	12.891
ENSG00000108292	0	0	0	0	9.03777	0	6.39589	1.67897	4.52707	0	0	0	1.5927	0	0	1.36145	0	8.09042	0	0	0	0	0	0	0.840577	6.04027	0	0	1.22277	0	6.36541	0	0	2.85583	0	0	0	0	0	0	0	0	3.15386	0	0	0	0	1.65484	0
ENSG00000138433_CIR1	0	6.25103	7.59137	0	7.69088	0	0	0	0	0	0	0	0	4.61015	0	0	0	2.8462	4.0622	9.74112	4.09597	5.17551	0	7.60237	0	6.78354	0	0	0	2.62915	0	0	2.45515	0	0	0	0	0	5.91853	0	0	0	0	6.01914	0	0	0	0	0
ENSG00000251139	0	0	0	0	0	0	3.41333	0	0	0	0	0	0	0	0	0	0	5.05309	7.36073	7.46345	12.1519	7.74295	0	0	0	0	8.82364	0	0	0	4.80946	0	0	0	0	0	0	0	0	0	0	13.4817	0	0	0	0	0	0	0
ENSG00000267121	0	0	2.62604	0	0	0	0	0	0	0	0	7.35757	4.90078	0	0	1.9296	0	0	0	0	0	0	0	0	3.24693	0	0	0	0	8.18932	8.73874	3.9538	0	0	0	6.0193	6.78302	0	0	3.10937	0	3.0561	0	1.96343	0	0	0	0	0
ENSG00000177082_WDR73	0	0	0	0	0	0	0	0	5.60992	0	0	0	0	0	0	0	0	11.458	0	0	0	0	0	11.5203	0	0	0	2.00493	3.27495	0	0	0	0	0	0	0	0	0	0	0	8.32945	0	1.44016	0	0	2.53105	2.60327	0	0
ENSG00000129667_RHBDF2	0	0	0	8.45397	9.1015	0	0	0	0	0	0	0	0	0	0	10.2929	0	5.71768	0	2.63469	2.57833	2.68398	0	0	0	0	0	4.29983	0	0	6.86557	0	0	0	2.28029	0	4.92097	0	0	0	0	0	0	0	0	0	0	0	1.50306
ENSG00000023445_BIRC3	0	0	0	0	0	0	2.71619	0	0	0	0	0	0	0	0	0	0	0	0	0	5.40673	0	0	4.46048	0	2.97269	0	6.56893	0	0	1.08043	0	0	3.75359	0	0	0	0	0	0	0	0	4.79211	0	0	0	0	0	0
ENSG00000075415_SLC25A3	0	7.21931	2.35236	7.27881	8.1605	0	1.18359	0	0	0	0	0	0	2.07337	0	10.5245	0	0	0	0	11.1148	8.84018	0	0	1.69928	0	0	0	0	3.01884	0	0	0	0	0	0	0	0	0	0	0	0	0	0	0	2.86064	2.93587	0	0
ENSG00000065911_MTHFD2	0	0	0	0	8.68225	0	4.1798	0	0	0	0	0	1.90926	0	0	0	0	0	0	0	0	0	0	9.40775	0	0	7.38105	0	0	0	9.10554	0	0	3.25236	0	0	0	0	0	0	0	0	0	0	0	0	0	0	0
ENSG00000108691_CCL2	0	0	0	0	0	0	0	0	0	0	0	0	0	0	0	0	0	0	0	0	0	0	0	0	0	0	0	0	0	0	0	0	0	0	0	0	0	0	0	0	0	0	0	0	0	0	0	0	0
ENSG00000124228_DDX27	0	0	5.45005	0	0	0	6.32818	0	0	0	0	0	0	0	7.66828	5.97407	0	0	0	0	10.3872	9.5547	0	0	0	0	0	2.97194	0	0	5.78187	5.0979	1.87264	8.36429	0	0	0	0	0	0	0	0	0	1.58271	0	0	2.75831	1.86665	0
ENSG00000182670_TTC3	0	0	7.57877	0	0	0	0	2.23019	0	0	0	0	0	0	0	0.729309	0	7.59715	0	1.71035	1.05958	8.14873	0	0	6.52072	6.0697	0	2.16816	1.69445	6.96177	4.87588	0	0	0	0	3.99578	0	0	0	12.2223	0	0	0	0	0	1.5097	0	0	0
ENSG00000175166_PSMD2	0	0	0	0	6.10607	0	0	0	0	0	0	0	9.98745	0	0	0	0	0	0	0	0	2.15267	0	0	0	0	5.00257	0	0	0	8.99989	0	1.86338	0	0	0	0	0	0	0	0	0	0	1.57423	0	0	0	0	0
ENSG00000163041_H3F3A	0	2.53401	0	0	0	0	5.41462	0	0	0	0	0	0	0	0	6.99103	0	0	0	0	2.69473	9.41368	0	0	0	0	0	0	0	0	0	4.18078	0	9.10914	0	0	0	0	0	0	0	0	0	0	0	0	0	0	0
ENSG00000071127_WDR1	0	9.02521	6.1257	8.07658	5.39659	0	3.34089	0	0	0	0	0	9.15134	1.54628	0	0	0	0	3.7947	4.84136	3.293	5.81318	0	6.22269	0	0	0	0	0	0	0	0	0	0	0	0	4.75091	4.88143	0	0	0	0	0	0	1.87371	0	0	0	1.39149
ENSG00000198258_UBL5	0	0	0	8.30483	0	4.41553	7.4662	0	0	0	0	5.99518	0	0	0	8.83137	0	9.96431	0	6.82206	6.34464	6.11122	0	0	0	8.12805	0	0	0	0	2.41146	0	0	0	0	0	0	0	0	0	0	0	0	0	0	0	0	0	0
ENSG00000042980_ADAM28	0	4.65431	0	0	0	0	0	0	0	0	0	0	0	0	0	2.71959	0	0	0	3.65298	3.06471	0	0	0	0	4.51913	0	0	0	0	0	0	0	3.72417	2.74749	0	0	0	0	0	0	0	0	0	0	0	1.41491	12.5679	0
ENSG00000114867_EIF4G1	0	0	2.99824	0	0	0	0.783579	0	0	0	0	0	7.03394	9.43635	0	2.87324	0	0	0	0	0	0	0	0	1.82795	0	9.53016	0	0	0	1.00742	0	0	4.6378	0	0	0	0	0	0	7.90339	0	0	0	1.81802	0	0	0	0
ENSG00000111817_DSE	0	0	0	0	2.37828	0	0	0	0	0	0	0	0	5.6634	0	10.0067	0	0	0	0	0	5.86316	0	6.58488	0	0	0	0	0	0	8.9173	0	0	0	2.99501	0	0	0	0	0	0	6.67215	0	0	1.4926	1.82867	1.23588	0	0
ENSG00000206560_ANKRD28	0	3.8449	0	0	0	0	0	0	0	0	0	0	0	5.72774	0	0	0	6.29504	0	0	2.01959	5.93077	0	3.4691	6.57455	0	0	0	0	0	3.50556	0	1.1865	9.5502	0	0	4.24761	0	0	0	0	0	0	0	0	0	0	0	0
ENSG00000187775_DNAH17	0	0	0	0	0	5.83201	0.453133	4.72405	6.52303	3.56643	6.19113	4.00197	0.873044	6.02809	3.41716	1.55673	4.65804	2.2303	6.41442	5.20066	4.08779	5.57202	0	0.624167	0.724455	5.47262	0	2.15005	7.85155	0	0	0	0	0	3.4506	0	4.70829	13.7197	0	0	0	0	0	0	2.89927	0	0.974788	0	0
ENSG00000146677	0	8.24367	0	7.67462	0	0	4.63657	0	0	0	0	0	0	6.51376	0	6.72376	0	0	0	8.1815	0	7.24462	0	0	0	0	4.38984	0	0	9.14981	5.10582	7.50032	0	6.39646	0	0	0	0	0	0	0	0	0	0	0	0	0	0	0
ENSG00000131378_RFTN1	0	0	0	5.52792	0	0	0	0	0	0	0	0	0	0	0	4.87972	0	0	0	0	3.9471	0	0	4.83003	0	0	0	4.04396	0	0	0	0	0	7.99656	0	0	0	0	0	0	0	0	0	0	0	0	0	1.99835	0
ENSG00000164830_OXR1	0	0	7.23456	0	0	0	0	0	0	0	7.92651	0	0	0	0	5.52276	0	0	0	0	0	0	0	1.77676	0	1.12854	1.25292	0	0	2.98787	0	0	0	3.27071	0	0	0	0	0	0	0	9.78569	11.3219	10.8871	1.96199	2.34324	0	0	0
ENSG00000019582_CD74	0	9.30081	8.74826	0	0	0	0	0	0	0	0	0	0	0	0	0	0	0	0	0	0	0	0	0	0	0	0	0	0	0	7.30561	0	0	0	0	0	0	6.14972	0	0	0	0	0	0	0	0	0	0	0
ENSG00000127507_ADGRE2	0	0	0	1.30499	0	0	3.50625	0	0	0	2.31275	0	0	0	0	4.78976	0	0	2.77508	0	1.58375	1.66891	4.44707	0	0	0	0	0	0	0	0	2.36971	0	0	0	0	0	0	0	0	0	2.87034	0	0	0	0	0	0	0
ENSG00000110367_DDX6	0	0	0	4.03517	0	0	3.23821	0	0	5.97715	0	0	7.71501	3.87645	5.28343	0	2.57274	0	4.41909	0	5.16371	0	0	0	0	0	8.87536	7.23583	9.11014	0	0	0	0	0	0	0	0	0	4.3442	0	7.64495	0	0	9.69916	0	0	0	0	0
ENSG00000088854_C20orf194	0	0	0	1.28135	0	5.75953	0	0	0	8.41675	0	0	0	0	4.46981	0	0	0	0	0	0	0	2.59956	0	0	0	0	3.96444	0	0	5.37394	0	0	0	0	0	0	0	0	0	0	0	0	0	0	0	0	0	1.28307
ENSG00000154144_TBRG1	0	0	0	5.36556	8.18142	0	4.10401	0	0	0	0	4.2716	0	0	0	0	0	0	0	0	0	6.05085	2.95914	9.78365	0	0	0	0	0	0	0	0	0	0	0	0	0	0	0	0	0	0	0	1.39457	0	0	0	0	0
ENSG00000132849_INADL	0	0	0	0	4.36933	0	0	0	0	5.42728	1.99516	3.53396	0	4.27582	0	4.95875	5.13607	0	0	0	0	0	5.9006	4.21281	5.12954	3.20228	0	0	4.17428	0	2.91718	0	2.59068	3.04468	2.99963	0	7.15688	5.89153	5.10122	0	0	0	0	0	3.57576	1.83246	7.16815	5.63526	0
ENSG00000163932_PRKCD	0	0	0	0	0	0	8.64081	0	0	0	4.40258	0	0	0	0	0	0	0	0	0	9.76188	0	0	0	0	0	1.9758	0	0	0	0	0	0	0	0	0	0	0	0	0	0	0	0	0	3.73154	0	0	0	0
ENSG00000156482_RPL30	0	0	0	7.21925	0	0	4.62448	0	0	0	0	4.95917	0	0	0	6.71129	0	8.37305	0	0	4.95125	0	0	6.52566	0	6.1501	5.72656	0	0	0	5.60424	0	0	0	7.43907	0	0	0	0	0	0	0	0	0	0	0	0	2.18668	0
ENSG00000127184_COX7C	0	0	0	0	0	0	8.61664	0	0	0	0	0	8.70928	0	0	0	0	0	0	0	0	0	0	0	0	6.50827	9.14423	0	0	0	7.62738	0	0	0	0	0	0	0	0	0	0	0	0	0	0	0	0	0	0
ENSG00000104529_EEF1D	0	6.69693	0	0	0	0	4.36911	0	0	0	0	0	0	0	0	0	0	8.87216	0	0	0	0	0	0	0	4.04167	0	0	7.10003	0	0	0	0	1.07444	0	0	4.49891	0	0	0	7.71871	0	0	0	1.68759	0	0	0	0
ENSG00000114857_NKTR	0	0	0	0.791539	5.91569	1.70657	0	0	0	0	0	0	0	0	0	1.7693	1.93352	7.895	0	0	8.4447	0	0	0	0	6.13827	0	0	1.017	0	0.566391	5.93245	0	7.85444	0	0	3.66627	0	0	0	0	0	0	0	0	13.1709	0	8.40545	1.30147
ENSG00000241468_ATP5J2	0	0	7.32884	6.57326	0	0	5.50009	0	0	0	0	0	0	0	0	0	0	0	0	9.78853	5.74659	7.04904	0	0	2.4859	0	6.72105	6.35511	0	0	7.2335	0	0	5.22145	0	0	0	0	6.3997	0	0	0	0	0	0	0	9.89858	0	0
ENSG00000090266_NDUFB2	0	0	0	0	0	0	6.46049	0	6.06693	0	0	0	8.72644	0	0	6.53346	0	0	0	0	0	0	0	0	0	1.54664	0	0	0	7.16212	6.35162	0	0	0	0	0	0	0	0	0	0	0	0	0	0	2.92573	0	0	0
ENSG00000114982_KANSL3	0	0	0	0	0	0	0	0	0	6.46596	0	0	0	1.4155	0	0	2.68415	6.82518	3.60652	0	0	0	0	0	0	0	0	0	0	8.94281	0	0	0	0	0	0	0	0	0	0	0	0	0	0	0	0	0	0	0
ENSG00000163219_ARHGAP25	0	0	6.28229	10.0868	1.97137	0	8.53444	0	0	3.16118	0	0	0	0	0	0	0	0	0	0	7.01317	0	3.1927	0	2.75141	0	0	2.12378	0	2.81607	0	0	0	9.82903	3.41974	5.4631	5.24163	0	5.15586	0	8.48521	0	11.7482	0	0	0	2.73491	0	2.98547
ENSG00000172053_QARS	0	0	7.75104	0	0	0	0	0	0	0	0	0	0	0	0	0	0	3.8099	0	0	0	0	9.78679	0	1.72287	0	0	6.83549	0	0	0	9.15587	0	0	0	0	0	0	6.3997	0	0	0	0	9.256	0	0	0	2.04487	0
ENSG00000113643_RARS	0	0	3.61445	0	0	0	0	0	0	0	7.13974	0	8.36885	0	0	0	0	0	0	0	2.59318	0	8.62353	6.01916	0	6.33847	0	0	0	7.61182	0	0	0	0	0	0	0	0	0	4.13664	0	0	0	0	0	0	0	0	0
ENSG00000259781	0	0	0	0	9.59491	0	6.80282	0	0	0	0	0	0	8.5443	0	7.34644	0	0	0	0	0	0	0	0	0	0	0	0	0	0	4.74561	0	0	0	0	0	0	0	0	0	11.5738	0	0	0	0	0	0	0	0
ENSG00000177700_POLR2L	0	6.06614	0	8.68605	9.06751	0	6.4001	0	0	5.29755	0	0	0	9.14728	0	5.23256	0	0	0	0	4.00726	0	0	8.52463	0	0	6.72355	0	0	0	0	0	0	0	0	0	0	0	0	0	0	0	0	0	0	0	0	0	0
ENSG00000014641_MDH1	0	0	7.47776	0	0	0	0	0	0	0	0	4.66005	0	2.00387	0	0	0	0	0	0	0	0	0	0	0	0	0	0	0	0	8.00353	0	0	0	0	0	0	0	0	2.74054	0	0	0	2.41141	0	0	0	0	0
ENSG00000147649_MTDH	0	3.9215	0	0	0	0	5.98745	0	0	0	0	0	0	3.01015	0	0	0	5.57377	0	0	0	0	0	0	0	0	6.58623	0	0	0	3.34157	9.78772	0	0	0	0	0	5.16484	0	6.96948	0	1.2746	0	0	0	0	4.52005	0	0
ENSG00000160221_C21orf33	0	0	0	0	0	0	0	0	0	0	0	0	2.41107	10.7012	0	0	0	11.0433	0	3.65682	9.52745	0	3.94804	10.9596	0	1.90655	4.0897	0	11.0389	0	0	5.15749	0	0	0	0	0	0	0	0	0	0	0	0	0	0	0	0	13.4606
ENSG00000175220_ARHGAP1	0	0	0	0	0	0	0	0	0	0	2.71682	0	0	0	0	5.44483	0	0	0	0	0	0	0	0	1.44116	0	0	0	0	0	5.38449	0	0	0	0	0	0	0	6.55918	0	0	0	0	0	2.13685	0	0	0	0
ENSG00000092010_PSME1	0	0	0	0	0	0	3.84579	4.12618	0	0	0	0	0	3.23888	0	0	0	3.60348	4.87268	4.41044	4.34625	7.79831	0	0	0	0	8.41871	0	0	0	0	0	0	0	0	0	0	0	0	0	0	0	0	0	0	0	0	0	0
ENSG00000169180_XPO6	0	10.7631	4.11597	0	0	0	6.26453	0	0	0	0	0	10.5635	7.26866	0	0	0	0	0	0	0	0	2.8777	0	0	0	11.5061	0	0	0	7.50508	0	1.60243	0	0	0	0	0	4.80834	0	8.12745	0	0	0	0	0	2.43596	0	0
ENSG00000161326	0	7.68721	0	0	0	0	0	0	0	0	0	0	0	0	0	0	0	0	11.8262	0	0	0	0	0	0	0	10.2724	8.61978	0	8.73895	0	0	0	0	0	0	0	0	0	4.56743	9.62345	0	0	0	0	0	0	14.6193	0
ENSG00000107290_SETX	0	0	0	4.0591	0	0	0	0	0	0	0	0	4.9981	6.23452	0	1.44432	0	0	4.13793	1.99024	1.27419	0	3.06878	0	0	0	0	0	1.30044	1.9038	0	10.3759	0	4.64101	0	0	0	0	0	0	0	0	0	0	1.44256	0	0	0	0
ENSG00000100650_SRSF5	0	0	2.19895	0	0	0	0	0	0	0	0	0	0	8.03328	0	0	0	0	0	0	0	0	0	0	0	0	7.15311	0	0	0	0	2.1225	0	3.12992	0	0	0	0	0	0	0	0	0	0	0	0	0	0	0
ENSG00000123643_SLC36A1	0	0	9.38379	9.2858	0	0	6.5679	0	0	2.86218	2.56115	0	0	8.56184	0	3.31927	0	1.94346	0	0	0	0	3.79225	3.75688	0	0	0	7.75286	0	0	0	0	0	2.79721	0	0	4.91033	5.04136	0	0	0	0	0	0	0	0	0	0	0
ENSG00000166136_NDUFB8	0	7.26107	0	8.32862	0	0	0	0	0	0	0	0	3.51568	7.50928	0	0	0	0	0	0	0	0	0	9.31358	0	0	0	0	0	0	0	0	0	2.3327	0	0	0	0	0	0	0	0	0	0	11.4877	0	2.81938	0	0
ENSG00000112033_PPARD	0	0	0	1.94285	0	0	5.99547	0	0	0	0	0	0	0	0	0	3.5819	7.41233	3.62115	0	8.4458	3.23749	0	0	0	0	0	3.74956	0	0	2.72548	0	0	5.42388	0	0	13.3789	12.4641	0	0	0	0	0	0	0	0	0	0	1.94501
ENSG00000235587_GAPDHP65	0	0	0	5.68435	4.0873	0	5.4076	0	0	0	0	0	6.7514	0	0	3.50922	0	0	0	7.17502	0	0	0	0	6.21459	5.12818	6.13582	0	0	0	4.13625	0	0	6.55308	0	0	0	0	0	4.86824	0	0	0	0	0	0	4.0435	0	0
ENSG00000177731_FLII	0	4.11457	0	2.29957	0	0	4.5306	3.33203	7.10094	0	2.65358	6.82681	2.8537	2.99562	5.31036	4.83162	5.27939	4.49256	6.43877	7.97857	6.55822	7.75568	0	0	0	1.21513	0	0	0	0	0	0	0	0	0	0	5.01737	0	0	0	0	0	0	0	0	0	0	0	0
ENSG00000018280_SLC11A1	0	0	0	1.29964	0	0	0	0	0	0	0	0	0	0	0	0	0	0	2.7674	7.02194	1.57775	0	0	0	0	6.02265	0	0	0	1.54517	0	0	0	0	0	0	0	0	0	0	0	1.03246	0	0	0	0	0	0	0
ENSG00000205758_CRYZL1	0	0	2.85387	0	0	0	0	0	0	0	0	4.36652	8.50735	0	0	0	0	0	0	0	2.71726	0	0	0	7.23841	0	1.38557	8.46935	0	0	0	0	0	0	0	0	0	0	0	0	8.32058	0	0	0	2.12979	0	0	0	0
ENSG00000107201_DDX58	0	0	0	0	0	0	1.71371	5.83577	0	0	0	0	0	0	0	9.43234	0	0	6.0984	0	0	3.03453	0	0	0	0	5.21822	0	0	0	6.66654	0	0	0	0	0	0	0	0	0	0	0	0	0	0	0	0	0	0
ENSG00000169554_ZEB2	0	0	5.0071	0	0	0	5.01204	0	0	0	0	0	0	7.10681	6.54716	0	1.9	0	0	2.33088	3.12003	3.38484	0	0	0	0	0	0	0	4.48398	5.60043	6.2904	0	0	0	0	0	0	0	1.36997	0	0	0	1.14047	0	0	0	0	0
ENSG00000138758_SEPT11	0	7.0095	0	0	4.12469	0	4.07246	0	0	0	0	0	1.24577	10.3345	0	0	0	0	0	0	8.73162	0	0	0	0	5.66568	0	0	0	0	8.17543	0	0	1.04337	1.89934	0	0	0	4.35787	0	7.65925	0	7.96785	1.07172	0	0	0	0	0
ENSG00000205531P1L4	0	6.63925	0	0	0	0	0	0	5.84652	0	2.92359	0	0	2.76309	2.81111	1.59056	3.3812	3.1127	4.35091	6.39895	6.39051	7.1872	0	0	1.59796	6.9199	1.54497	0	0	0	5.66645	0	0	1.58463	0	0	0	0	0	0	0	0	0	0	2.32642	0	0	0	0
ENSG00000101966_XIAP	0	1.41703	1.64699	0	0	3.27861	0	0	0	0	0	0	0	0	0	8.78443	2.6828	0	0	0	1.54017	0	0	3.76411	1.11547	0	0	0	0	0	6.733	0	0	0	0	0	4.55362	0	0	0	0	0	0	0	0	2.08794	0	0	1.26783
ENSG00000178982_EIF3K	0	0	0	0	9.77084	0	7.51411	0	0	0	0	0	11.5502	0	3.61164	0	0	0	0	0	2.84477	2.95387	0	3.76023	0	0	3.55226	0	4.72847	0	7.81796	0	2.62441	5.51552	0	0	0	0	0	0	0	0	0	0	0	0	0	0	0
ENSG00000226976_COX6A1P2	0	0	0	0	0	0	7.91248	0	0	10.1685	0	0	0	0	0	0	0	0	0	10.2312	0	6.06238	0	0	7.91119	7.49637	0	0	0	0	7.46202	0	0	7.51462	0	0	0	0	0	0	11.7518	0	0	0	0	0	0	0	0
ENSG00000130985_UBA1	0	8.73887	0	0	0	2.8282	0	0	0	0	0	0	9.05159	0	0	2.08624	0	2.03082	0	0	0	0	2.99444	0	0	0	0	0	5.09217	1.84224	8.32106	0	0	0	0	0	5.02344	5.15478	0	0	0	0	0	1.41977	0	0	0	0	0
ENSG00000051108_HERPUD1	0	0	8.45522	10.9018	0	0	9.02619	0	0	0	0	0	0	0	0	1.80771	0	0	0	0	0	0	0	0	12.0549	0	0	0	2.39264	0	0	0	0	0	0	0	0	0	0	0	0	0	0	0	0	0	0	0	2.01487
ENSG00000103811_CTSH	0	0	0	0	0	0	0	0	0	0	0	0	0	0	0	8.55142	0	0	0	0	0	0	0	0	9.84754	0	1.42802	0	2.81332	0	0	0	0	0	0	0	0	0	0	0	0	0	0	0	2.18265	2.58022	0	0	0
ENSG00000073737_DHRS9	0	11.2386	0	10.1424	0	0	6.88888	0	0	0	0	0	0	0	0	0	0	0	0	0	0	0	0	0	0	0	0	0	0	0	0	0	0	0	0	0	5.78392	0	0	0	0	0	0	2.75495	0	0	0	0	0
ENSG00000119729_RHOQ	0	0	0	0	0	0	0	0	0	0	0	0	0	8.81419	0	4.25525	0	2.40631	0	0	0	2.34165	0	0	8.99246	0	0	3.17166	2.27658	0	7.54707	4.04978	0	1.69963	3.652	0	0	0	0	0	0	0	0	0	0	0	0	0	2.70091
ENSG00000169442_CD52	0	10.6413	0	13.0026	0	0	13.6609	0	0	8.139	0	0	0	0	10.6787	3.60584	5.73676	4.47561	8.0795	8.27526	6.54067	9.08669	5.61411	0	0	0	0	0	0	0	8.24959	0	0	3.59768	0	0	0	0	0	0	0	0	0	0	0	0	5.10148	0	0
ENSG00000197555_SIPA1L1	0	0	0	0	0	0	0	5.36308	0	0	0	0	0	0	0	0	7.54118	3.78712	0	0	1.25553	0	2.20612	0	0	3.21111	0	0	0	0	0	0	0	0	0	0	0	0	0	0	0	3.89584	0	11.3248	0	0	0	0	0
ENSG00000224956	0	0	4.05014	0	0	0	2.54083	0	0	0	0	0	5.78915	0	0	4.16245	0	0	0	4.91653	3.90051	0	0	8.63262	0	0	8.76896	0	0	0	7.08731	6.20347	0	0	0	0	0	0	0	0	0	0	0	0	0	0	0	0	0
ENSG00000184787_UBE2G2	0	4.9756	0	0	0	4.87515	0	0	0	0	0	4.20947	0	1.66441	0	5.09506	3.01111	1.95146	0	2.63452	4.38454	4.11073	0	9.8122	0	1.15917	0	0	0	0	0	4.04988	0	0	0	0	0	5.05182	4.8356	0	0	0	1.33249	0	0	2.38834	0	0	0
ENSG00000143621_ILF2	0	0	0	0	0	5.30889	0	0	0	0	0	0	0	0	0	0	0	0	0	0	0	0	0	0	0	0	0	0	0	0	10.2229	0	0	0	0	0	0	0	6.56828	0	0	0	0	3.53725	0	3.94802	0	0	0
ENSG00000159346_ADIPOR1	0	4.87418	0	9.35826	8.9364	0	0	0	0	0	0	0	0	0	0	2.09502	0	0	0	0	0	2.78366	0	0	0	0	0	0	0	0	0	0	0	0	0	0	0	0	0	5.98206	0	0	0	0	0	0	0	0	0
ENSG00000079950_STX7	0	5.8124	6.18226	0	5.46641	0	0	0	0	0	0	0	0	5.49291	0	0	0	5.59342	0	0	6.15815	0	0	0	0	4.34284	0	0	5.01936	0	0	0	0	0	0	0	0	0	0	0	6.92045	0	0	0	0	0	0	0	0
ENSG00000160789_LMNA	0	3.26795	0	3.04651	3.35281	0	3.95392	0	0	0	0	0	0	0	0	3.69676	0	0	0	0	2.56833	1.88385	0	1.17054	9.58827	0	6.31181	0	5.54752	1.75822	0	0	1.61347	5.19692	0	12.0879	0	0	0	0	0	0	7.63142	0	0	0	0	0	0
ENSG00000100813_ACIN1	0	2.10753	2.87493	6.32816	3.74055	0	5.9649	0	0	0	3.0894	0	0	0	0	0	0	0	0	2.31089	6.22359	2.84578	0	7.39963	0	5.81598	1.06593	0	5.32168	0	0	0	0	5.46975	0	0	0	0	0	0	0	0	0	0	0	0	0	0	0
ENSG00000141446_ESCO1	0	0	0	0	7.5205	0	0	0	6.80828	0	0	0	0	0	0	0	0	0	0	0	0	0	0	0	0	0	3.09349	0	0	0	5.02464	0	0	0	0	0	0	0	0	0	0	0	0	0	0	0	0	0	0
ENSG00000163113	0	0	0	0	1.2147	0	0	0	0	0	0	3.45297	0	5.88237	0	0	0	0	4.4384	8.81785	0	0	0	5.71798	1.84499	0	0	0	0	2.34997	3.87711	0	0	4.636	0	0	0	0	0	0	0	0	0	0	0	1.76909	1.18837	0	0
ENSG00000177885_GRB2	0	0	0	0	0	3.22166	0	0	0	0	0	0	0	0	0	5.97809	3.50769	0	0	0	0	3.16515	0	3.07234	3.31186	0	7.04404	2.29955	0	0	0	0	0	1.67895	0	0	5.46035	0	0	0	0	0	0	0	0	0	0	0	0
ENSG00000133789_SWAP70	0	7.85569	7.80152	0	0	0	0	0	0	0	0	0	0	4.91986	0	0	0	0	0	0	0	0	0	7.17398	0	0	0	0	0	0	8.15025	0	0	0	0	0	0	0	0	0	0	0	0	0	0	0	2.41537	0	0
ENSG00000136051_KIAA1033	0	5.18043	5.26693	0	0	0	0	0	0	0	0	0	0	5.7996	0	0	0	0	0	0	0	2.55697	0	8.03438	7.53699	2.11473	0	0	0	0	6.9484	0	0	0	0	0	0	0	0	0	0	0	0	0	0	0	0	1.51559	0
ENSG00000141252_VPS53	0	0	1.50649	0	7.61914	0	2.68152	0	0	0	0	0	0	3.64488	0	3.16981	0	0	1.77039	0	5.83382	0	0	0.503965	0	6.37098	0.965949	0	8.16694	7.08311	2.96084	1.83977	0	3.45123	6.72588	0	3.42083	0	0	0	0	0	0	0	5.8045	0	0	0	0.68529
ENSG00000166619_BLCAP	0	5.5566	0	11.2598	0	0	6.9526	0	0	3.60248	0	0	2.97011	8.51042	0	0	3.75044	2.5991	3.79009	4.27663	3.82342	5.10855	0	1.68935	0	0	0	6.42295	0	6.62178	0	0	0	0	2.96438	0	0	6.83932	0	0	8.97241	0	2.66844	0	0	0	3.15966	14.8457	0
ENSG00000108599_AKAP10	0	0	0	0	0	0	1.15618	0	0	0	0	0	0	0	2.8968	0	0	5.76218	0	0	3.92693	2.28588	3.35805	0	8.94203	0	1.61111	4.02369	0	0	0	0	0	8.6799	6.18304	0	0	0	0	0	0	0	0	0	0	0	0	0	0
ENSG00000224578_HNRNPA1P48	0	0	0	0	5.17246	0	5.31947	0	0	0	0	0	0	8.31104	0	0	0	0	0	9.35816	0	0	0	0	9.32934	0	8.61348	0	3.79687	0	0	0	0	8.77609	0	0	0	0	0	0	0	0	0	0	0	0	0	0	0
ENSG00000204842_ATXN2	0	0	1.91131	0.933656	0	3.24131	0	0	0	0	3.43588	5.73353	0	1.05579	0	9.90925	0	0	8.08885	4.88229	4.61375	6.33231	0	0	0	0	0	0	0	0	0	0	0	0	0	0	0	0	0	0	0	0	10.3883	0	0	0	0	0	0
ENSG00000073711_PPP2R3A	0	0	0	8.20667	0	0	0	0	0	2.71895	0	0	0	0	6.7098	7.69765	0	0	0	0	0	6.70171	0	0	6.25204	0	0	1.74852	0	0	0	7.27229	0	0	0	0	0	0	0	0	0	10.3058	1.22769	0	0	0	2.3149	0	0
ENSG00000100985_MMP9	0	0	0	0	0	0	0	0	0	0	0	0	0	0	0	0	0	0	0	0	0	0	0	0	0	0	0	0	0	0	0	0	0	0	0	0	0	0	0	0	0	0	0	0	0	0	0	0	0
ENSG00000104343_UBE2W	0	6.36216	0	0	0	2.41169	0	0	0	0	2.25217	0	6.82302	2.10686	0	3.88689	2.67406	2.42524	6.80586	6.01189	4.0141	4.1326	4.68235	0	0	0	0	0	0	3.34412	0	0	0	0	0	0	0	0	0	2.04324	7.76533	0	0	0	0	0	0	0	0
ENSG00000159842_ABR	0	0	7.23386	5.36012	8.77961	2.94654	0	0	0	0	0	0	0	0	0	6.23007	0	0	2.40711	2.02944	7.67227	1.38133	2.27242	10.072	0	0	0	2.05663	0	0	7.20717	0	0	0	0	0	5.15626	0	0	0	0	0	0	4.88523	0	0	0	0	0
ENSG00000114942_EEF1B2	0	0	0	0	0	0	0	0	0	0	0	0	0	0	0	0	0	0	0	0	0	8.99811	0	0	0	0	8.95186	0	0	0	0	0	0	0	0	0	0	6.87509	0	0	0	0	0	0	0	0	0	0	0
ENSG00000249274_PDLIM1P4	0	0	0	9.58863	4.0873	0	0	0	0	0	0	0	0	8.81151	0	9.4231	0	10.6969	0	0	0	7.40204	0	0	0	0	0	0	6.96102	0	8.18603	0	0	0	7.54646	0	0	0	0	0	0	0	0	0	0	5.89088	0	0	0
ENSG00000155096_AZIN1	0	8.37407	0	0	0	0	0	2.47577	0	0	0	0	0	0	0	5.06693	0	0	0	0	0	0	0	0	0	0	0	0	0	0	9.14722	0	0	0	0	0	0	0	0	0	9.2614	0	0	0	0	3.34097	0	0	0
ENSG00000149182_ARFGAP2	0	0	0	0	0	11.9592	8.56345	0	0	0	2.76117	0	8.21925	0	0	0	0	0	0	8.44507	0	12.0603	0	0	0	0	0	0	9.94848	0	0	2.01273	0	0	3.32596	0	5.14066	6.25353	0	0	0	0	0	0	0	0	0	0	0
ENSG00000065989_PDE4A	6.01199	4.07748	0	0	10.5674	0	0	2.43641	5.4983	0	2.62051	0	0	0	0	2.51548	0	1.99647	3.10187	2.68535	7.11253	2.73496	0	0	0	0	0	1.92015	0	0	7.88905	0	0	4.18529	0	0	0	0	0	0	9.21335	0	0	0	0	0	3.0065	0	0
ENSG00000120727_PAIP2	0	0	0	0	5.19802	0	6.86005	0	0	3.89472	3.56615	0	0	0	0	0	0	5.27732	0	9.68767	5.07691	2.79843	0	7.03529	0	7.03333	3.38855	0	0	0	9.14679	0	0	2.10145	0	0	0	0	0	0	0	0	2.11575	0	0	0	0	11.0145	0
ENSG00000108061_SHOC2	0	0	0	6.18026	0	0	0	0	0	0	0	0	3.33393	0	0	0	0	0	0	0	0	0	0	0	0	0	0	0	0	0	0	0	0	4.97511	0	0	0	0	0	0	0	3.48943	0	0	2.51221	3.83176	0	0	0
ENSG00000006125_AP2B1	0	0	0	0	0	0	0	0	0	0	0	0	4.74536	0	0	0	0	7.38044	2.89988	0	0	0	8.17333	0	0	0	0	6.07552	0	0	0	0	0	0	5.9702	0	4.75625	0	0	3.57509	0	0	0	0	1.87774	0	0	0	0
ENSG00000158710_TAGLN2	0	2.81998	0	11.3252	0	0	0	0	0	0	0	0	0	0	0	0	0	0	0	11.1997	0	0	0	0	0	0	8.87547	0	6.17826	0	5.24402	0	0	0	0	0	0	0	0	0	0	0	0	0	0	0	0	0	0
ENSG00000171634_BPTF	0	1.99835	8.55811	0	6.99832	0	0	4.71399	0	1.96319	3.6242	0	4.1612	0.996877	0	4.24742	2.08422	2.30673	0	1.76152	2.14473	1.80305	0	7.08586	0	0	0	0	0	4.03856	5.18436	0	0	0	0	0	0	0	0	0	0	0	0	0	0	0	0	0	0
ENSG00000035681_NSMAF	0	1.78461	7.83804	0	0	0	6.10084	0	0	0	2.71145	0	4.64092	0	0	0	0	0	0	0	9.35467	9.8623	0	1.27343	0	0	0	0	7.44179	0	0	0	0	5.18478	0	0	0	0	0	0	0	0	0	0	0	2.52601	0	0	0
ENSG00000169020_ATP5I	0	8.76157	0	7.84766	0	0	7.75789	0	0	0	0	0	3.9335	0	0	0	0	0	0	0	4.27214	0	0	0	0	4.82114	7.41419	0	0	0	0	0	0	0	0	0	0	0	0	0	0	0	0	3.64075	0	0	0	0	0
ENSG00000198053_SIRPA	0	2.24453	0	8.83622	0	0	0	0	0	0	0	0	4.78826	0	0	9.67471	0	0	0	0	7.38874	0	0	0	5.66152	0	0	0	3.82938	0	7.67073	0	0	0	0	0	0	0	0	0	0	0	0	0	0	0	0	0	0
ENSG00000132669_RIN2	0	0	6.74968	0	0	0	3.20972	0	0	0	0	0	0	6.75623	0	0	4.34799	0	0	0	2.14023	0	0	0	8.20362	0	0	4.27105	0	6.43697	0	0	0	4.89585	0	0	0	0	0	0	0	0	0	0	0	0	0	0	0
ENSG00000117305_HMGCL	0	0	5.79198	0	10.799	0	0	0	0	0	0	0	0	0	0	0	0	7.34448	0	5.70134	0	4.94929	0	0	0	0	0	0	8.0986	0	0	5.03387	0	0	7.97338	0	0	0	5.11845	0	0	0	0	0	0	0	0	0	0
ENSG00000119185_ITGB1BP1	0	0	0	0	5.99232	0	0	0	0	0	0	0	0	0	0	0	0	0	0	0	7.56425	0	0	0	5.09213	0	0	0	0	0	0	0	0	0	0	0	0	0	0	0	0	10.0616	0	0	0	0	0	0	0
ENSG00000250069	0	0	0	0	0	0	0	0	0	0	0	0	0	0	0	0	0	0	0	0	0	2.85057	0	1.95925	0	0	0	0	4.92399	0	0	0	0	0	0	0	0	0	0	0	0	0	0	0	0	0	0	0	0
ENSG00000108846_ABCC3	0	0	8.9227	8.21174	0	0	0	0	0	0	0	0	0	0	0	4.63864	0	5.82768	0	0	0	0	0	0.932728	7.15257	0.917416	8.46478	2.27762	0	0	0	0	0	0	0	0	4.46642	0	0	0	0	0	0	0	0	0	0	0	0
ENSG00000126777_KTN1	0	0	3.11464	0	3.05739	0	0	0	0	0	0	6.70681	0	0	0	2.79579	0	0	0	4.28389	0.985326	3.08477	0	0	0	0.979771	0	0	0	0	6.85609	0	0	0	0	0	0	0	0	0	0	0.600305	8.21541	2.56274	0	0	0	0	2.20617
ENSG00000204120_GIGYF2	0	0	0	0	0	1.97224	0	0	0	0	0	0	0	0	0	8.05647	0	0	0	1.88232	1.83349	0	0	0	2.29831	0	8.35439	0	0	0	5.5339	0	0	4.84938	5.27778	0	0	0	0	0	0	0	0	8.76057	0	0	0	0	0
ENSG00000205583_STAG3L1	0	9.72885	10.1065	5.4749	0	0	0	4.96134	0	0	0	0	0	0	0	0	0	0	0	0	0	0	4.03379	0	0	0	8.26849	0	0	0	3.25995	3.73561	0	0	0	0	0	0	0	0	0	7.13889	0	0	0	0	0	3.43414	0
ENSG00000123130_ACOT9	0	0	0	0	0	0	0	0	0	0	0	0	0	0	0	0	0	0	0	0	7.8857	0	0	6.27041	8.69401	0	8.72617	0	0	8.29623	0	0	0	3.49694	0	0	0	0	0	0	8.61152	0	0	0	0	0	0	0	0
ENSG00000122965_RBM19	0	0	0	0	0	0	7.17136	2.57576	0	0	0	0	0	8.40666	0	5.84759	0	0	3.2523	0	0	8.27385	3.10299	0	0	0	0	7.24115	0	0	0	0	0	0	0	0	5.14327	0	0	0	9.38222	13.1166	0	0	0	0	0	0	0
ENSG00000197930_ERO1A	0	3.4576	0	0	0	2.63314	4.13523	3.13238	0	0	0	0	4.36184	1.58092	0	0	0	4.06975	0	0	0	0	0	0	0	4.81597	0	0	0	0	0	2.52645	0	0	0	0	0	0	0	3.09066	0	0	0	0	1.91198	0	0	1.53375	0
ENSG00000087470_DNM1L	0	0	0	0	0	0	0	0	0	0	0	0	3.08296	4.14895	0	6.17526	0	0	0	0	0	0	0	4.73024	0	0	0	0	0	0	0	1.80792	0	0	0	0	0	0	0	0	0	0	0	0	0	0	0	0	0
ENSG00000184988_TMEM106A	0	0	0	3.92383	0	3.58226	0	0	0	0	0	0	0	9.15024	3.28338	0	3.87516	0	0	5.3698	3.40963	6.31812	0	0	0	0	3.22539	0	9.69696	0	0	0	0	0	3.08213	0	0	0	0	0	0	0	7.02635	0	0	0	0	0	0
ENSG00000196072_BLOC1S2	0	6.94843	0	7.17124	3.04718	0	8.44255	0	0	0	0	0	0	0	0	0	0	0	0	0	0	7.61582	4.40961	0	8.51972	3.12348	0	0	0	0	9.05537	0	0	6.33449	0	0	6.53313	0	0	0	0	0	0	0	3.38076	0	0	0	0
ENSG00000095787_WAC	0	0	1.36656	0	0	0	4.94543	0	0	0	0	0	0	0	0	1.44072	0	0	0	0	0	0	0	0	0	1.92757	0.861846	0	0	1.2422	2.3524	0	0	5.02346	0	0	0	0	0	1.73475	0	0	0	0	0	0	0	0	0
ENSG00000157954_WIPI2	0	0	6.94441	0	0	0	0	0	0	0	0	0	8.94522	0	0	6.81681	0	6.77402	0	0	0	7.07668	0	0	0	0	5.8479	0	0	1.51301	0	0	0	9.71764	0	0	4.56099	0	0	2.05693	0	0	0	0	0	2.9141	1.45199	0	1.93774
ENSG00000137845_ADAM10	5.64037	4.76468	2.44775	0	0	0	3.95275	0	0	0	0	0	0	4.76078	0	0	0	0	0	9.25546	0	1.66731	0	6.60173	0	0	0	0	0	0	0	0	0	0	0	0	5.58479	0	0	0	0	0	0	0	0	0	0	0	0
ENSG00000135048_TMEM2	0	0	0	0	0	5.52007	0	2.01656	0	7.515	0	0	5.96254	1.35718	0	0	0	0	0	0	3.02809	2.77775	0	0	0	4.22915	4.69155	0	1.5086	0	3.71523	0	6.09317	4.10295	0	0	5.4318	0	0	0	7.68322	0	0	0	9.88538	0	0	0	1.21426
ENSG00000244363_RPL7P23	0	4.28854	0	0	7.48513	0	0	0	0	0	0	0	7.05613	0	0	7.1535	0	8.20085	0	0	0	6.13648	0	5.7745	0	8.30509	7.32458	0	0	0	3.49325	0	0	0	0	0	0	0	0	0	0	0	0	0	0	0	0	0	0
ENSG00000243452	0	2.74033	3.57021	7.10047	0	0	0	8.55746	0	0	4.34659	0	0	1.93853	0	2.30404	0	0	0	0	0	0	0	0	0	0	4.77003	0	5.76974	0	3.14747	0	4.11021	0	3.46893	0	0	0	0	0	0	6.34605	0	2.34059	0	0	6.09901	0	0
ENSG00000062650_WAPL	0	5.25827	0	0	0	0	0	0	0	0	0	0	0	0	0	0	7.34243	0	0	0	0	2.62367	0	0	4.07974	7.9511	0	0	0	0	1.71887	0	0	7.67933	0	0	0	0	4.76666	0	0	12.1705	3.27347	10.3379	0	0	0	0	0
ENSG00000146282_RARS2	0	8.37812	0	3.45494	0	0	0	0	0	0	0	0	0	0	0	0	0	0	0	0	9.17043	0	0	0	0	0	0	0	0	0	0	0	0	4.41964	0	0	0	0	0	0	0	0	0	0	0	0	0	0	0
ENSG00000119844_AFTPH	0	5.33584	7.45339	10.652	1.92727	0	0	0	0	0	0	0	0	0	0	7.76539	0	0	0	0	0	0	0	0	5.89938	3.51324	0	0	5.74401	0	1.29459	0	0	0	0	0	0	0	0	0	0	0	0	0	4.90996	0	0	0	0
ENSG00000132780SP	0	0	2.99275	0	0	0	0	0	0	0	0	0	0	0	0	1.17627	2.78649	0	0	0	0	0	2.68021	0	0	0	0	3.84655	0	1.58831	0	4.19653	0	0	0	0	0	0	0	2.14461	0	0	0	0	0	2.18218	0	0	0
ENSG00000085231_AK6	0	4.54432	0	0	0	0	5.58689	0	0	0	0	0	0	0	0	8.89391	0	0	0	0	0	0	0	10.0965	0	0	0	0	0	0	9.65531	0	0	0	0	0	5.67536	0	0	0	0	0	0	0	0	0	0	0	0
ENSG00000105053_VRK3	0	0	0	7.58942	0	2.32469	0	0	0	0	0	0	7.6514	0	6.85642	7.88705	0	0	7.12831	3.06503	3.00582	2.27413	0	0	1.05299	5.50726	0	0	0	0	0	0	0	1.04269	0	0	0	0	5.32096	0	0	0	0	0	0	0	0	0	0
ENSG00000143977_SNRPG	0	0	0	0	0	0	7.027	0	0	0	0	0	0	0	0	8.69448	0	0	0	9.08719	0	0	0	0	8.72566	7.54412	0	4.99643	0	0	0	0	0	0	0	0	0	0	0	0	0	0	0	0	0	0	0	0	0
ENSG00000163399_ATP1A1	0	5.18169	0	0	0	9.2061	5.39292	0	0	0	0	0	0	0	0	7.10543	0	0	0	0	0	2.62682	0	0	0	0	2.69776	0	0	0	0	0	0	0	0	0	0	0	0	0	0	0	0	0	0	0	0	0	0
ENSG00000180304_OAZ2	0	8.52548	0	0	0	0	0	0	0	0	0	0	0	0	0	8.87516	0	0	6.97529	0	0	0	0	0	0	0	3.5096	0	8.77679	0	0	0	0	0	2.16466	0	0	0	0	0	0	0	0	0	0	2.27062	0	0	1.40953
ENSG00000141867_BRD4	0	0	3.02648	2.51391	5.73664	0	0	0	0	0	0	0	0	3.22926	0	0	0	0	2.50618	3.84899	3.9446	4.85453	0	0	0	0	0	0	0	0	6.1444	0	0	0	0	0	0	0	0	0	0	1.42498	0	1.00125	0	1.89748	0	0	0
ENSG00000131018_SYNE1	0	0	0	0	1.6394	0	0	0	2.89401	1.95482	0.806954	0	1.30462	0	0.752544	0.297354	0	1.85251	5.84058	4.84162	2.65119	2.46695	8.66494	2.66895	0.547257	0	2.01978	1.3902	0.474136	3.11382	0	1.90904	0	3.19997	4.30251	0	0	0	0	0	0	0.482765	0.546834	1.64444	4.7076	0	0	0	0
ENSG00000156976_EIF4A2	0	7.32886	6.36742	0	6.57698	0	6.92401	0	0	0	0	0	3.82083	0	0	0	0	7.93046	0	0	10.0067	0	0	0	0	0	4.46704	0	0	0	8.43668	8.17064	0	0	3.28013	0	0	0	0	0	0	0	0	0	0	0	0	0	0
ENSG00000127804_METTL16	0	0	0	3.784	0	0	0	0	0	0	0	0	0	0	5.83242	8.86565	0	0	0	0	0	0	0	0	0	0	0	0	7.76619	0	1.92647	8.83791	0	0	0	0	5.53688	0	0	0	0	0	0	0	0	0	0	0	1.2764
ENSG00000111716_LDHB	0	0	2.89718	0	0	0	0	0	0	0	0	0	0	0	0	2.17079	0	0	0	0	8.55564	0	0	0	0	0	6.34252	0	2.79789	0	9.64028	0	0	5.2962	0	0	0	0	6.02221	0	0	0	0	0	0	0	0	0	0
ENSG00000125730_C3	0	0	0	8.74959	0	0	1.28125	0	0	0	0	3.95961	0	7.2367	0	0	2.7813	0	0	2.41519	7.49917	0	0	0	1.17906	0	9.89479	0	4.48074	0	0	0	0	0	0	0	0	4.79505	0	0	0	0	0	0	0	0	0	0	0
ENSG00000241685_ARPC1A	0	0	0	0	0	0	0	0	0	0	0	0	4.768	0	0	0	0	0	4.37221	0	0	0	0	5.70762	0	0	0	0	0	0	0	3.00499	0	0	0	0	0	0	0	0	0	0	0	2.38342	0	0	0	0	0
ENSG00000138592_USP8	0	7.52916	5.88162	4.05557	1.67977	0	0	0	0	0	2.50716	0	4.74045	2.35526	0	0	4.79685	0	0	0	6.06675	0	0	0	0	6.12986	3.57444	0	0	0	0	0	0	0	0	0	0	0	0	0	0	0	0	5.35305	0	0	2.39711	0	0
ENSG00000117222_RBBP5	0	0	0	0	2.2186	0	6.58011	2.93687	0	0	0	0	0	0	0	0	0	0	0	0	7.22499	4.73361	0	5.4806	0	0	8.32169	0	0	0	0	0	0	0	0	0	0	0	0	0	0	0	0	0	0	0	0	0	0
ENSG00000154723_ATP5J	0	0	0	0	5.02284	0	3.28493	0	0	0	0	5.91515	0	0	0	0	0	0	0	0	0	4.27786	0	0	7.13083	0	0	0	0	0	0	9.7084	0	6.75142	0	0	0	0	0	0	0	0	0	0	0	0	0	3.00046	0
ENSG00000129450_SIGLEC9	0	6.58493	0	9.47217	0	0	0	0	0	0	0	0	0	0	0	0	0	0	0	0	0	7.14608	0	0	0	5.11487	0	0	0	0	0	0	0	2.34765	0	0	6.33845	0	0	0	0	0	0	0	0	0	0	0	2.58611
ENSG00000111252_SH2B3	0	0	0	9.12662	7.21226	4.44215	1.63071	0	0	0	0	0	0	0	0	2.70413	4.18752	0	0	0	0	6.32881	0	0	11.3241	0	0	0	0	0	0	0	0	6.71662	0	0	0	0	0	0	0	0	0	0	0	0	0	0	0
ENSG00000169764_UGP2	0	0	0	0	0	0	0	0	0	0	2.65133	0	0	9.11817	0	0	0	0	0	0	0	0	0	0	0	4.84311	0	0	0	7.43604	5.67893	0	0	5.36043	2.35777	0	0	0	0	0	8.25238	0	1.39182	0	0	0	1.76802	13.474	0
ENSG00000013275_PSMC4	0	11.1673	0	0	0	0	0	0	0	0	0	0	0	10.1952	0	0	0	0	0	0	0	0	0	9.26677	0	0	0	0	0	0	9.47258	3.09225	0	0	0	0	0	0	6.33933	0	0	10.2446	0	0	0	0	0	0	0
ENSG00000126883_NUP214	0	0	4.10932	1.56003	0	7.53198	0	0	0	0	4.06798	0	9.12377	0	0	0	5.52687	7.93791	0	0	1.86644	8.53948	0	0.740994	0	4.83646	0	1.27585	1.89885	0	7.37813	0	1.07411	4.7723	0	0	0	0	0	0	0	0	8.92214	0	2.07204	0	0	1.06979	0.982779
ENSG00000121064_SCPEP1	0	0	0	0	10.5311	0	9.80254	0	0	0	0	0	0	0	0	1.89212	0	0	0	0	0	0	3.66028	0	0	0	0	0	0	0	7.97815	0	0	0	0	0	0	0	0	0	0	0	0	2.72205	0	0	0	0	0
ENSG00000171314_PGAM1	0	0	0	0	4.70424	0	0	3.63428	0	0	0	0	0	0	0	0	4.32564	0	0	5.43177	5.58332	5.70679	0	0	0	0	10.6078	7.44217	0	0	6.36128	0	0	0	0	0	0	0	0	0	0	0	0	0	0	3.63538	0	0	0
ENSG00000125676_THOC2	0	0	4.43249	0	1.35954	0	0	0	0	0	0	0	7.04009	0	2.01493	1.01199	0	0	0	0	0	0	3.81717	0	0	4.07009	0	0	0	0	0.857366	0	1.26306	2.33394	0	0	0	0	0	0	0	9.5378	0	0	0	0	0	0	0
ENSG00000127452_FBXL12	0	0	0	0	0	0	10.0585	0	0	0	0	0	0	0	0	0	0	0	0	0	0	0	0	0	0	0	0	6.38484	4.26992	0	0	0	0	0	0	0	0	7.26699	0	4.35632	0	12.5719	13.2961	3.07117	3.02856	0	0	2.56344	0
ENSG00000184840_TMED9	0	0	0	0	0	0	9.87785	0	0	0	0	0	0	6.10372	0	3.25767	0	0	0	0	7.47133	0	0	5.86538	0	0	0	0	0	0	0	0	2.78593	0	0	0	0	6.52892	0	0	0	0	0	2.43828	0	0	0	0	0
ENSG00000170248_PDCD6IP	0	6.88046	0	0	0	0	0	0	0	0	0	0	0	0	0	0	0	6.51056	5.67843	0	0	0	0	0	0	5.96539	0	0	0	0	7.76836	0	0	4.43915	0	0	0	0	0	0	0	0	0	0	0	2.08696	0	0	0
ENSG00000247627_MTND4P12	0	0	3.90419	0	0	4.88382	3.27076	6.01964	0	0	0	0	3.42594	5.07686	4.56685	0	0	0	5.23263	0	0	0	0	2.8769	0	0	0	3.85158	0	0	2.8193	0	7.39389	0	5.888	0	0	0	0	0	0	0	0	0	0	0	6.3258	0	0
ENSG00000227615	0	6.25859	0	0	0	0	0	0	0	0	11.0077	0	0	0	0	0	0	0	0	0	0	0	0	0	0	4.48634	0	0	0	10.5533	0	0	0	0	8.39177	0	0	0	0	0	0	0	0	0	0	0	0	0	0
ENSG00000155659_VSIG4	0	0	0	0	0	0	0	0	0	0	0	5.81534	0	0	0	0	0	0	0	0	0	0	0	0	0	0	0	0	0	0	0	0	0	0	0	0	0	0	0	3.80171	0	0	0	3.4383	3.39438	0	0	0	0
ENSG00000116752_BCAS2	0	5.1625	0	0	0	0	7.59687	0	0	0	0	0	3.50245	0	0	0	0	0	0	0	0	5.47261	8.57321	0	0	2.92173	0	0	0	0	0	0	0	0	0	0	0	0	0	0	0	0	0	0	8.86613	0	0	0	0
ENSG00000137815_RTF1	0	9.38203	0	5.17653	4.14858	0	2.62332	0	0	0	0	0	0	0	0	6.16235	0	7.51954	0	0	0	0	5.00448	0	7.41537	0	5.85736	0	0	0	0	2.04067	0	0	0	0	0	0	0	0	0	0	0	0	0	0	0	0	0
ENSG00000112419_PHACTR2	0	0	0	0	5.31162	0	0	0	0	0	0	0	4.4935	0	0	5.94273	0	1.46991	0	3.79313	3.88847	2.59055	4.0864	0	0	0	0	0	0	6.14354	7.26082	0	0	8.23691	0	0	4.25393	0	0	0	0	0	0	0	0	0	1.25601	0	0
ENSG00000104408_EIF3E	0	0	0	0	0	0	0	0	0	0	0	0	0	1.80874	0	7.89261	3.19334	0	0	0	0	0	0	0	0	6.28233	2.11033	0	0	0	8.51163	0	0	0	0	5.34166	5.12068	0	0	0	0	2.0076	0	0	5.01165	2.55743	0	13.5049	0
ENSG00000229132_EIF4A1P10	0	0	0	0	0	0	2.56035	0	0	0	0	0	0	0	0	0	0	0	0	0	0	7.41794	0	0	0	0	0	0	0	0	0	0	0	0	0	0	0	0	0	0	0	8.0339	0	0	0	0	0	0	0
ENSG00000108107_RPL28	0	6.22868	0	0	0	0	5.5146	0	6.42276	2.87167	0	0	4.47992	1.66456	3.32555	2.00603	0	9.45876	0	4.75767	0	1.89263	0	0	0	0	1.95467	1.87612	8.34018	0	0	0	0	1.32142	0	0	0	0	0	0	0	0	0	0	0	0	0	0	0
ENSG00000124788_ATXN1	0	0	0	0	0	0	2.51014	0	0	0	0	0	5.17022	0	0	5.08554	1.98821	6.56972	0	0	1.62723	6.91518	0	0	5.34323	0.602401	0.681885	6.04626	0	0	0	7.17864	0	0.704741	6.04075	0	0	0	0	0	0	0	0	0	1.17955	0	0	0	0
ENSG00000050730_TNIP3	0	0	0	0	0	5.73119	0	0	0	0	0	5.05209	0	2.31892	0	0	0	0	0	0	7.33068	0	0	0	0	10.028	9.1057	7.85656	0	0	0	0	0	1.90917	0	0	0	0	0	0	0	0	0	6.23681	0	0	0	0	0
ENSG00000101972_STAG2	5.71589	0	0	0	1.56842	0	1.96726	0	0	0	0	0	3.20123	4.83504	0	0	0	0	0	0	0	0	3.58004	0	4.2483	0	4.43867	2.46457	0	0	3.83252	0	0	0	0	0	0	0	0	0	0	8.55689	0	6.14602	0	0	0	1.45808	7.99744
ENSG00000178913_TAF7	0	0	0	0	0	0	10.0164	0	0	0	0	0	0	2.92803	0	2.48408	0	3.28342	0	0	9.13299	3.21174	0	0	0	9.84793	0	0	0	0	7.31056	0	0	0	0	0	0	0	7.39994	0	0	0	0	0	0	3.79744	0	0	0
ENSG00000188612_SUMO2	0	5.80696	0	0	0	0	8.28728	0	0	0	0	0	6.50391	0	0	2.87808	0	9.35132	0	0	0	9.2444	0	0	10.0283	0	0	0	0	0	0	0	0	0	0	7.18367	0	0	0	0	0	0	2.88649	0	0	0	0	0	0
ENSG00000086730_LAT2	0	6.55355	2.38843	0	0	0	0	0	0	0	0	0	0	0	2.97859	0	0	7.52913	0	3.16131	0	0	8.59321	0	0	0	1.67505	7.58831	2.29586	5.23436	0	0	0	0	7.47171	0	0	0	0	0	0	1.58357	0	0	0	0	0	0	0
ENSG00000138698_RAP1GDS1	0	0	7.87718	3.37185	0	0	0	0	0	0	2.86947	0	0	0	0	7.34708	0	2.2212	4.29153	0	2.06184	2.15864	3.2127	0	0	0	1.50419	6.59256	0	0	0	0	0	9.11452	0	0	0	0	0	0	8.50758	0	0	0	0	0	0	0	0
ENSG00000183735_TBK1	0	7.16446	5.05838	2.66132	0	0	5.60088	0	0	0	0	0	0	6.75931	0	6.24034	0	6.59926	0	0	0	0	0	0	3.29928	0	0	0	0	0	2.64511	0	0	0	0	0	0	0	0	0	0	0	0	0	0	0	0	0	0
ENSG00000128692_EIF2S2P4	0	0	0	0	0	0	0	0	0	0	0	0	0	0	0	3.13517	0	4.93584	0	6.7626	0	0	0	5.06849	0	0	3.07438	0	6.73985	0	6.2402	0	0	4.04229	0	0	0	0	0	11.458	0	0	0	0	0	0	0	0	0
ENSG00000175376_EIF1AD	0	6.94649	0	5.76457	0	0	8.78018	0	0	0	3.49619	0	2.33182	2.46425	0	2.04982	3.97318	0	5.53741	5.06804	5.00266	4.56044	0	1.85853	0	0	0	0	0	0	0	0	0	0	0	0	0	0	0	0	0	0	0	0	0	0	2.50683	0	0
ENSG00000198042_MAK16	0	0	0	0	0	0	0	0	0	0	0	0	0	0	3.7971	1.65815	0	0	3.51092	3.99058	8.76347	0	0	0	0	3.91698	0	2.26837	3.58442	4.99598	8.02756	6.30144	0	0	3.58842	0	12.1026	0	0	2.77728	0	1.52197	0	0	0	3.71266	0	0	0
ENSG00000110721_CHKA	0	0	0	0	2.3649	0	2.83704	0	0	3.61945	0	0	0	0	9.80727	0	0	0	8.70379	0	4.23025	0	0	9.44123	0	0	0	0	0	0	0	0	0	1.8791	2.98051	0	0	0	0	0	0	0	11.5736	0	0	0	0	0	4.36914
ENSG00000114796_KLHL24	0	6.98276	2.44584	0	3.98956	0	8.42598	0	5.12725	0	2.30901	0	0	0	0	0	3.62199	0	0	2.37088	0	0	0	6.72871	0	0	5.36837	0	0	0	0	0	0	1.13784	0	0	4.61229	0	0	0	0	0	0	1.16786	0	0	0	0	1.30394
ENSG00000124486_USP9X	0	4.10398	0	0	0	3.23872	0	0	0	0	0	0	0	0	0	0	2.17124	1.27676	3.03899	2.6253	1.79369	6.06517	0	0	0	4.40564	3.25733	0	0	0	4.86205	4.80881	0	6.86149	0	0	0	0	0	0	7.14973	0	0	1.34759	0	0	0	0	0
ENSG00000090863_GLG1	0	0	10.6169	2.31722	0	3.20566	0	0	0	0	0	0	0	0	2.0953	7.58846	0	0	0	0	0	0	0	8.73318	8.59575	9.02462	0	7.8551	0	0	0	0	0	4.01998	0	0	4.47562	0	0	0	0	0	1.07142	6.59976	0	2.02597	2.91203	0	1.22069
ENSG00000079215_SLC1A3	0	0	6.09931	0	10.7671	0	6.58612	0	0	0	0	0	0	0	0	2.11621	0	0	0	0	0	5.99991	0	0	0	7.91307	0	0	0	0	8.94351	0	0	0	0	0	0	0	0	0	0	0	0	0	0	0	0	0	0
ENSG00000113811	0	0	0	4.61058	0	0	6.6043	0	0	0	0	0	0	0	0	5.47363	0	0	0	0	0	0	0	2.33229	3.42312	3.15268	0	0	0	0	0	0	0	0	0	0	0	0	0	0	0	0	0	0	0	0	0	0	0
ENSG00000130755_GMFG	0	3.47475	0	0	0	4.77404	8.93286	0	0	0	0	0	0	0	0	0	0	0	0	5.6278	8.39317	6.83945	0	0	0	2.75155	9.81954	0	0	0	0	0	0	0	0	0	0	0	0	0	0	0	0	0	0	0	0	0	0
ENSG00000136267_DGKB	0	0	0	0	0	0	0	0	4.99431	8.22939	7.73621	9.65106	0	0	2.09971	0	0	0	0	0	0	0	0	0	5.81624	0.924677	0	0	7.0412	0	0	0	5.09921	4.44245	0	0	6.75041	5.58081	0	0	7.70017	0	0	1.09342	8.80836	0	0	0	0
ENSG00000111300A25	0	0	0	4.95753	7.29311	0	4.07814	0	0	0	0	0	0	1.31342	0	0	0	0	2.58001	0	4.17123	4.42129	0	0.897901	0	0	0	0	0	2.56887	7.40211	0	0	0	6.32571	0	0	0	7.24685	0	0	0	0	0	0	0	1.34462	0	0
ENSG00000134996_OSTF1	0	0	0	0	0	0	0	0	0	0	0	0	0	0	0	0	0	0	0	0	0	0	0	0	0	0	0	0	0	0	7.19442	0	0	0	0	0	0	0	0	0	0	5.14509	10.4803	0	0	0	0	0	0
ENSG00000104979_C19orf53	0	0	0	9.95823	5.8031	0	8.51692	0	0	0	0	0	0	0	0	0	0	0	0	12.1125	0	0	0	0	0	0	0	0	0	0	0	0	0	0	0	0	0	0	0	0	0	0	0	0	0	0	0	0	0
ENSG00000038219_BOD1L1	0	0	2.54901	0	7.15027	0	0	0	0	0	0	0	0.884644	3.25256	0	5.88201	0	0	0	7.56897	7.15143	1.12762	0	0	2.31709	4.14573	2.98356	0	0	1.03522	2.22709	1.70755	0	5.37833	0	0	0	0	0	0	0	0	0	0	0	0	0	10.4354	0
ENSG00000125304_TM9SF2	0	0	0	0	2.3625	0	5.40589	0	9.564	0	0	0	0	0	0	6.83235	3.76481	0	0	3.36321	4.78649	4.65465	3.6493	0	0	2.9256	0	0	0	0	0	0	0	4.09065	2.97791	5.9573	0	0	0	0	0	0	0	0	0	0	0	2.22726	0
ENSG00000099194_SCD	0	3.91238	0	5.52156	0	3.05749	8.064	0	0	0	0	0	0	0	0	1.56004	0	5.61962	0	0	0	0	0	0	0	0	0	0	2.10851	0	5.57512	0	0	0	0	0	0	0	0	2.65354	0	1.42852	0	0	0	0	0	0	0
ENSG00000179933_C14orf119	0	2.35265	0	10.5842	0	0	2.08613	0	0	0	0	0	0	0	0	0	0	0	0	0	0	0	0	0	0	0	6.26687	4.40358	0	0	0	0	0	0	0	0	6.80198	0	0	0	9.06987	0	0	1.97769	2.74052	3.16922	0	0	2.15783
ENSG00000136158_SPRY2	0	0	0	0	0	0	0	0	0	0	0	0	0	0	0	0	0	0	0	0	0	0	0	1.87056	11.8885	0	9.07719	0	0	0	0	0	0	0	3.18981	0	5.97032	0	0	0	0	0	0	0	0	3.31061	0	0	0
ENSG00000104043_ATP8B4	0	2.36848	0	0	0	0	0	5.63202	0	0	0	0	0	0	0	0	0	0	0	0	0	0	0	7.64763	7.9833	0	0	0	0	1.34053	0	0	0	3.4007	0	0	0	0	0	0	0	0	0	8.30274	0	0	0	0	1.11768
ENSG00000213178	0	6.79837	0	0	0	0	0	0	0	0	0	0	6.05475	0	0	4.72706	8.48778	0	0	0	0	0	0	6.43043	4.73772	6.39846	0	0	0	0	5.95513	0	0	0	0	0	0	0	0	0	0	0	0	0	0	0	0	0	0
ENSG00000054282_SDCCAG8	0	3.24009	0	3.38904	0	0	0	0	0	0	0	0	0	0	0	0	0	0	0	0	0	0	0	0	0	8.29392	0	0	0	0	6.02002	0	0	0	0	0	0	0	0	0	0	0	0	0	0	0	0	0	0
ENSG00000143179_UCK2	0	0	0	0	0	0	0.912014	0	0	0	0	0	0	0	0	0	0	0	9.5304	0	0	0	7.2005	1.19747	0	0	0	0	0	0	0	0	1.64602	0	8.46365	0	0	5.08701	0	0	0	0	0	0	2.0311	3.27602	0	1.64042	0
ENSG00000159840_ZYX	0	0	0	0	0	0	8.50646	0	0	0	0	0	0	0	0	5.78171	0	0	0	0	0	6.25859	0	0	0	0	0	0	0	0	8.82592	0	0	0	0	0	0	0	0	0	0	0	0	0	0	0	0	0	0
ENSG00000223274_RNA5SP498	0	0	0	0	7.07807	0	0	0	0	0	0	0	0	0	0	11.2521	0	0	0	0	0	0	0	0	0	0	0	0	0	0	8.92963	9.22881	0	10.6061	0	0	0	0	0	0	0	0	0	0	0	0	0	0	0
ENSG00000122257_RBBP6	0	6.34142	0	1.26519	3.93078	0	0	0	0	0	0	0	7.61187	3.2202	0	4.78651	4.1081	0	0	6.47386	0	0	0	0	0	0	0	0	8.89704	0	6.52994	0	0	6.32742	0	0	0	0	0	0	0	0	0	0	0	0	0	0	0
ENSG00000102962_CCL22	0	0	0	10.619	0	0	10.0085	0	0	0	0	0	0	0	0	0	0	0	0	0	0	0	0	8.21113	0	0	0	0	0	0	0	0	0	6.36708	4.82632	0	6.13504	0	0	0	9.3947	0	0	0	0	4.95676	2.65996	0	15.2317
ENSG00000159322_ADPGK	0	0	0	10.6934	4.32156	0	0	3.44452	7.63707	0	0	0	0	0	0	0	3.20929	0	4.72746	5.9508	5.38034	6.00843	0	1.30642	0	9.87251	0	2.04243	0	0	0	12.1251	0	0	0	0	0	0	0	0	0	0	1.47176	0	0	0	0	0	0
ENSG00000063978_RNF4	0	0	0	1.45571	0	0	0	0	0	0	0	0	1.50831	6.15474	0	0	0	0	0	2.57544	1.75146	4.74577	0	0	0	0	0	0	0	0	4.8906	0	0	4.28937	7.88298	5.07219	0	0	0	0	0	0	0	0	0	0	0	0	0
ENSG00000112972_HMGCS1	0	0	8.35905	0	0	0	7.15869	0	0	0	4.912	0	0	0	0	0	0	5.12109	0	0	0	0	0	0	0	0	0	0	0	0	4.78725	0	0	0	0	0	0	0	0	0	0	0	0	6.73481	0	0	0	0	0
ENSG00000127914_AKAP9	0	0	3.98352	0	0	1.66031	1.56861	3.18031	0	0	0	0	3.30176	8.04886	0	6.93413	1.88423	0	1.91555	0	0.961604	3.04221	1.79411	0	7.65407	4.6692	0	4.02391	0	0	0	2.5712	0	2.14657	1.30459	0	0	0	0	0	0	0	0	0	0	0	0	0	0
ENSG00000023734_STRAP	0	0	0	0	4.91247	0	0	0	0	0	0	0	0	2.9633	0	0	0	3.31984	0	0	0	4.16995	0	8.47851	0	6.14077	4.8091	0	0	0	11.1714	0	0	2.51012	0	0	0	0	0	8.07957	0	0	0	0	0	0	0	0	0
ENSG00000171466_ZNF562	0	6.16586	0	0	0	0	0	0	0	6.83818	4.53377	0	0	10.6244	5.54099	1.42872	0	9.40909	0	0	6.19996	8.21054	6.96005	0	2.14085	0	0	3.69872	0	0	3.98736	0	0	0	4.50067	0	0	0	0	0	0	0	0	0	0	0	0	0	2.84268
ENSG00000134574_DDB2	0	0	0	0	0	0	0	0	0	0	0	0	0	0	0	0	0	0	0	0	0	0	0	0	0	0	0	0	0	0	0	0	0	0	0	0	0	0	0	0	0	0	0	0	0	0	0	0	0
ENSG00000113068_PFDN1	0	0	7.25458	0	0	0	0	0	0	0	0	0	0	0	0	0	0	0	0	0	0	0	0	2.3371	4.66778	0	0	10.4421	0	0	0	0	0	0	0	0	0	0	0	0	0	0	0	0	0	0	0	0	0
ENSG00000157227_MMP14	0	0	4.189	0	3.03749	0	0	0	0	0	0	0	0	4.15686	0	1.74012	3.58012	3.84313	0	5.05923	4.59384	2.38131	0	0	4.13016	4.98297	1.69226	0	4.08025	0	0	0	0	2.49889	0	0	0	0	0	0	0	0	0	0	0	0	0	0	0
ENSG00000048471_SNX29	0	0	7.63326	0	0	0	0	0	0	0	0	0	0	0	5.40943	0	0	0	0	0	0	2.93619	0	2.03339	0	0	8.37737	0	0	1.30636	0	1.37325	0	4.2767	0	0	0	0	0	0	8.44911	0	5.32571	1.54059	8.71445	0	0	0	0
ENSG00000129084_PSMA1	0	0	2.62864	0	6.52472	0	0	0	0	0	0	0	0	0	0	5.97596	0	0	0	0	0	0	0	0	0	6.70886	4.30678	5.92661	0	0	0	0	0	0	0	0	0	6.92025	0	0	0	7.70575	0	0	0	0	0	0	0
ENSG00000186594_MIR22HG	0	10.5599	0	12.2865	0	0	2.32592	0	0	0	0	0	0	0	0	0	0	0	0	0	0	0	0	0	0	0	6.22578	0	0	0	0	0	0	0	0	0	0	0	6.02937	0	9.37565	0	0	0	0	0	0	0	0
ENSG00000012660_ELOVL5	0	8.97823	10.9731	0	4.79063	0	5.33964	0	0	0	0	0	0	0	0	0	0	0	0	0	0	0	0	0	0	0	0	0	10.6806	0	0	0	0	0	0	0	0	0	0	0	8.86779	0	0	2.61061	0	0	0	0	0
ENSG00000091436	0	0	0	0	4.96921	0	0	0	0	2.06079	0	3.29075	7.3612	9.06874	0	1.33021	0	0	0	0	6.06928	0	0	0	5.11159	6.91294	4.13788	0	4.93567	0	9.26354	0	0	0	0	0	0	0	0	0	0	11.6608	0	0	0	0	0	1.02627	0
ENSG00000005893_LAMP2	0	0	0	0	0	0	0	2.63687	0	0	0	0	0	0	0	1.5161	0	0	0	0	7.66791	8.81169	0	0	0	0	6.36777	0	0	0	3.84463	0	0	0	0	0	0	0	0	2.59738	0	0	0	0	0	0	1.91617	0	0
ENSG00000089280_FUS	0	1.62692	0	7.29798	0	0	6.03052	0	0	0	0	0	0	0	0	0	0	3.21059	0	0	5.3772	0	0	0	0	0	0	0	0	0	0	7.45345	0	4.67002	0	0	4.8636	0	0	0	0	0	0	1.31854	0	0	0	0	1.46492
ENSG00000128989_ARPP19	0	0	7.13004	0	0	0	0	0	0	0	0	0	5.51196	0	0	0	0	0	3.05067	0	3.45409	3.19395	0	0	0	7.48282	8.37613	0	0	0	2.81356	0	0	0	0	0	0	0	0	0	8.15788	0	0	0	0	0	0	0	0
ENSG00000178429_RPS3AP5	0	0	0	0	0	0	4.50879	0	0	0	0	0	0	0	0	0	0	0	0	5.49063	0	0	0	0	0	6.85148	0	0	4.50041	0	6.94171	5.48464	4.21142	0	0	0	0	0	0	10.2822	0	0	0	0	0	0	0	0	0
ENSG00000114302_PRKAR2A	0	0	5.03797	4.88902	1.77499	0	0	0	0	0	0	0	0	0	6.77096	1.36324	8.43918	6.06145	0	0	0	0	0	6.61945	0	0	0	2.71573	7.86775	0	6.92524	0	0	6.90431	0	0	0	5.11042	0	0	0	0	0	0	0	0	0	0	0
ENSG00000243317_C7orf73	0	0	0	0	0	0	3.16335	0	0	0	0	10.6038	0	0	0	4.36076	0	0	0	0	0	0	0	3.66398	0	0	0	0	2.52268	0	1.69123	0	0	0	0	0	0	0	0	0	0	0	0	0	0	0	0	0	0
ENSG00000146278_PNRC1	0	0	0	0	0	0	0	4.36448	0	0	3.63637	0	0	2.59079	0	6.40619	0	0	0	0	5.7226	0	0	0	0	0	4.14141	0	0	0	0	0	0	0	0	8.31523	0	6.23822	0	0	0	0	0	0	0	0	0	0	0
ENSG00000108861_DUSP3	0	0	0	3.77095	0	0	0	2.77608	0	0	0	0	5.54	0	0	0	3.4278	0	0	0	0	5.83912	0	0	0	0	0	0	0	0	7.6962	0	0	2.36284	2.66261	0	0	0	0	0	0	0	0	0	3.22076	0	0	0	0
ENSG00000100764_PSMC1	0	3.3196	0	0	0	0	8.70157	0	0	0	0	0	0	0	0	0	0	0	0	0	0	8.55537	0	6.60491	0	0	0	0	0	0	9.25268	0	0	7.16326	0	0	0	0	0	0	0	0	0	0	0	3.28447	0	0	0
ENSG00000214078_CPNE1	0	0	0	0	2.44908	0	1.4065	0	0	0	4.31947	0	0	3.22234	0	3.27617	5.38128	3.5865	5.42305	7.78841	6.51875	8.72425	0	0	0	0	0	0	0	0	0	0	0	0	3.07151	0	0	0	0	0	9.09441	0	0	0	0	0	0	0	0
ENSG00000153827_TRIP12	0	6.85688	0	0	0	0	4.82945	0	0	0	0	0	0	0	0	8.32379	0	0	0	0	0	0	0	0.760283	0	0	0	3.06094	4.46953	2.65221	4.63494	0	0	0	5.36861	0	0	0	0	0	0	0	0	0	0	0	0	0	0
ENSG00000105568_PPP2R1A	0	0	0	2.52391	0	0	0	0	7.37545	3.20166	0	0	7.62302	10.1496	2.77734	1.56432	3.34558	0	6.95111	6.57985	4.0986	11.9887	0	1.39887	0	0	4.42819	0	0	0	0	6.71917	0	0	4.70214	0	6.26732	0	0	2.65899	0	1.43259	0	0	0	0	0	0	0
ENSG00000152457_DCLRE1C	0	0	2.64755	1.45182	0	0	0	0	5.36425	0	0	0	0	2.35462	0	2.40322	0	1.89488	3.88695	4.68355	4.12917	4.59385	0	0	10.5336	1.11725	2.96657	0	0	4.82444	0	8.22194	0	0	4.9192	0	0	0	0	0	0	0	4.19183	0	0	0	1.64735	0	0
ENSG00000149177_PTPRJ	0	0	0	8.09697	0	8.7261	0	0	0	0	0	0	0	4.02635	3.3344	0	0	0	6.47414	5.4252	0	0	0	1.18273	0	0	0	5.91074	11.8209	0	0	0	0	2.00673	0	0	0	0	0	0	0	0	0	0	0	0	4.25697	0	0
ENSG00000132716_DCAF8	0	10.1864	2.99564	0	0	0	4.4031	0	0	0	0	0	0	0	0	10.5138	0	0	0	0	0	0	0	7.08935	0	8.93502	0	0	1.65382	0	0	0	0	0	0	0	4.67384	4.8041	0	0	0	0	0	0	0	0	0	0	0
ENSG00000115825_PRKD3	0	0	3.3772	0	0	0	4.15887	2.74937	0	0	0	0	0	0	0	6.78315	5.45888	1.55551	0	0	2.9495	3.05978	5.74284	2.96789	0	5.67368	0	5.28269	0	0	0	7.35878	0	0	4.61339	0	4.37912	0	0	0	7.59375	0	0	0	0	0	0	0	0
ENSG00000267541_MTCO2P2	0	0	0	0	7.17051	0	0	0	0	0	0	0	0	0	7.12853	0	0	0	0	0	0	0	0	0	0	6.26583	0	6.37898	6.32084	0	0	0	0	0	6.9041	0	0	0	0	0	0	0	0	0	0	0	0	0	0
ENSG00000010256_UQCRC1	0	0	0	0	0	0	0	0	0	0	0	0	11.816	0	0	0	0	0	0	0	0	0	3.89366	0	0	0	0	0	0	0	0	0	0	2.07348	0	0	0	0	0	0	0	0	0	0	0	0	0	0	0
ENSG00000258828_KRT8P2	0	0	0	0	0	0	0	12.3409	0	11.0593	11.672	0	0	0	9.44372	0	0	0	0	0	0	0	0	0	0	0	0	0	0	0	9.81758	10.7433	0	10.5585	8.63413	0	0	0	0	0	0	0	0	0	0	0	0	0	0
ENSG00000093167_LRRFIP2	0	5.48483	0	5.94466	0	0	1.69251	0	0	0	0	0	0	0	0	9.55608	2.48117	1.51665	0	0	1.38597	6.50456	0	0	0	0	6.01043	0	0	0	0	0	0	0.980293	0	0	0	0	0	0	0	0	0.989505	4.5378	0	0	0	0	0
ENSG00000102908_NFAT5	0	0	0	0	0	0	2.09378	0	4.24076	0	0	0	0	0	0	4.76127	1.99386	0	2.02602	4.03602	3.23275	4.27309	3.20254	0	0	0	0	0	0	0	0.593244	0	0	0	0	0	3.74119	3.86682	0	0	0	0	0	9.9426	0	0	0	0	0
ENSG00000142230_SAE1	0	0	6.60747	0	0	4.59572	5.24451	7.57992	8.44137	5.31282	6.35343	5.20065	4.07402	3.30327	8.53116	4.68171	6.45315	6.27069	7.07507	8.62588	7.52313	8.40632	0	0	0	1.81606	0	0	4.45704	8.79117	0	0	0	0	0	0	0	0	0	0	0	0	0	2.06428	0	0	0	0	12.7857
ENSG00000143158_MPC2	0	0	0	0	0	0	0	0	0	0	0	0	0	0	0	0	0	5.00628	0	0	0	0	0	0	0	6.51408	0	0	0	0	0	0	0	0	0	0	0	6.46489	0	0	0	0	0	0	0	0	0	0	0
ENSG00000260006	0	0	0	3.93265	0	0	0	0	0	0	0	0	0	0	3.66959	0	0	0	0	0	5.53044	0	0	6.2552	0	0	0	0	4.39139	2.85659	6.24978	0	0	6.56198	0	0	0	0	7.75359	13.7563	0	0	0	0	0	3.58577	0	0	0
ENSG00000123136_DDX39A	0	8.99929	0	0	0	3.49013	9.42776	0	0	0	0	0	0	0	0	0	0	0	0	0	0	0	0	0	0	0	0	0	0	0	3.27747	0	0	0	0	0	0	0	0	0	0	0	0	0	0	0	0	0	2.10827
ENSG00000185728_YTHDF3	0	8.30601	0	0	0	0	5.59547	0	0	0	0	0	5.54624	0	0	2.60532	0	0	0	0	0	0	0	0	0	0	4.46009	0	3.64684	0	4.10772	0	0	0	0	0	0	0	0	0	0	0	0	0	0	0	0	0	0
ENSG00000232176	0	5.43781	0	0	0	0	0	0	0	0	0	0	7.05487	6.73561	0	6.21674	0	0	0	0	4.6547	4.77588	0	0	4.93433	6.9189	6.40853	0	0	0	3.66863	0	0	3.96207	0	0	0	0	0	0	0	0	0	0	0	0	0	0	0
ENSG00000100325_ASCC2	0	8.25564	0	7.35069	0	0	0	0	0	0	0	0	0	0	0	0	7.83133	0	3.3706	0	0	0	0	9.24522	0	2.87502	0	0	0	2.03056	0	0	0	7.50753	0	0	0	0	0	0	8.51556	0	0	0	0	0	0	1.86878	1.74665
ENSG00000176393_RNPEP	0	0	0	0	0	0	0	0	0	0	0	0	0	0	0	11.0339	0	0	0	0	0	0	0	0	0	0	0	0	10.0769	0	0	0	0	6.50977	0	0	0	0	0	0	0	0	0	0	0	0	0	0	0
ENSG00000128340_RAC2	0	0	0	0	0	0	0	0	0	0	0	0	0	0	0	0	0	10.7477	0	0	0	0	4.22633	0	7.15366	0	9.17832	0	0	0	0	0	0	8.49949	0	0	0	0	0	0	9.60454	0	0	0	0	0	0	0	0
ENSG00000198000_NOL8	0	7.76863	0	0	0	2.55473	0	5.88829	5.22705	0	0	4.00448	0	6.20506	0	1.19974	2.82233	4.53575	4.70173	3.85207	4.73627	3.66272	0	8.6405	0	1.04307	0	1.72096	0	0	0	0	0	0	0	0	0	0	0	0	7.93879	0	0	0	1.84358	2.2149	0	0	0
ENSG00000087365_SF3B2	0	0	5.5291	0	8.31341	0	2.55213	0	0	0	0	0	1.24509	0	0	4.4812	0	7.83395	0	6.0731	1.46376	2.27424	0	1.47725	0	6.99418	0	0	0	0	4.9846	0	0	3.66242	0	0	0	0	0	0	0	0	0	0	0	0	0	0	0
ENSG00000158615_PPP1R15B	0	0	10.1987	0	9.283	0	5.13698	0	0	0	0	0	0	0	0	3.69975	0	0	0	7.18988	0	7.46908	0	1.41776	0	2.09399	7.50825	0	0	0	2.06762	0	1.90792	1.57854	0	0	0	0	0	0	0	0	0	0	0	0	0	0	0
ENSG00000124226_RNF114	0	0	0	8.11092	11.6964	0	7.50502	0	0	0	0	0	0	0	0	0	0	0	0	0	6.42122	0	0	0	10.2087	2.17048	0	0	3.95963	0	0	0	0	0	3.57917	0	0	0	0	3.65874	0	0	0	0	3.25519	0	0	0	0
ENSG00000124299_PEPD	0	0	0	0	0	0	3.26264	0	0	0	3.20642	4.91483	0	0	0	10.0106	0	0	0	0	0	0	0	0	0	0	0	0	0	0	0	6.76911	0	0	0	0	0	5.77121	0	0	0	0	0	0	0	0	0	0	0
ENSG00000223745	0	0	0	3.5359	0	0	0	7.20971	5.96258	0	6.65942	0	8.19313	0	0	0	0	0	5.02637	3.09446	4.49766	3.14628	0	0	0	0	0	0	7.14998	0	0	0	0	0	0	0	0	0	0	0	0	0	0	0	0	0	0	0	0
ENSG00000134001_EIF2S1	0	7.09857	6.30936	0	0	3.89735	7.35162	2.62956	0	0	0	0	1.75499	0	0	4.53529	0	0	0	0	0	2.11295	0	0	3.07944	1.32883	6.76202	0	0	0	0	0	0	7.82672	0	0	0	0	0	0	0	0	0	0	0	0	0	0	0
ENSG00000029363_BCLAF1	0	0	0	0	0	0	7.75244	0	0	0	0	0	6.80952	2.54864	2.12507	0	0	0	0	0	9.13042	0	3.41287	0	0	0	0	0	0	9.54253	0	4.34545	0	0	0	0	0	0	0	0	0	0	0	0	0	2.05529	0	0	0
ENSG00000106617_PRKAG2	0	0	0	7.16988	2.52999	0	0	0	0	0	0	0	0	0	0	9.90545	0	1.98099	0	0	0	2.71739	3.83914	0	0	1.18123	0	0	5.51724	0	4.75445	0	0	0	7.5187	0	0	5.09033	0	0	0	0	0	0	0	0	0	0	0
ENSG00000173369_C1QB	0	0	0	10.7938	0	0	6.61078	0	0	0	0	0	0	0	0	9.97448	0	0	0	0	0	0	0	0	0	0	0	0	0	0	0	0	0	0	0	0	0	0	0	0	0	0	0	0	0	4.27266	0	0	0
ENSG00000131473_ACLY	0	0	0	0	6.68373	0	0	0	0	0	0	0	0	0	0	1.5863	0	0	8.82981	0	0	0	0	0	0	0	0	0	0	0	0	0	0	6.33306	0	0	0	0	0	0	0	0	0	0	0	0	3.31625	11.5774	0
ENSG00000117289	0	0	4.08048	8.75214	0	0	0	0	0	0	0	0	0	0	0	0	0	9.3388	0	0	3.39222	0	0	0	0	3.38205	2.69928	0	0	0	6.91448	0	0	9.00459	0	0	0	0	0	0	0	0	0	2.79671	0	0	0	0	0
ENSG00000265433_MIR4447	0	0	0	0	0	0	0	9.91824	15.2411	0	0	0	0	0	0	0	0	0	0	0	0	0	0	0	0	0	8.36377	0	0	11.216	7.52625	9.2129	0	0	0	0	16.9041	12.2584	0	0	0	6.65364	12.2795	0	0	0	0	0	0
ENSG00000138496_PARP9	0	0	0	0	9.15482	0	0	0	0	8.02547	2.27142	0	1.32293	0	0	0	0	2.9389	2.73086	3.71307	3.6509	5.02416	0	0	0	0	9.58463	0	0	1.5171	0	11.1154	0	0	0	0	0	0	0	0	7.78955	0	0	1.14183	0	0	2.1657	0	0
ENSG00000138297	0	0	0	0	0	0	0	0	0	0	0	0	9.83811	10.3618	0	8.26882	0	0	0	0	0	0	0	0	0	2.97961	0	0	0	0	2.12512	0	2.7654	0	0	0	6.37138	0	0	0	0	0	0	0	4.15489	0	0	0	0
ENSG00000157106_SMG1	0	5.89632	0.817747	0	4.76324	6.46255	5.01809	0	0	0	0	0	0	0	0	0	0	2.05315	0	0	0	0	0	0.42908	0.875579	0.746217	0.83979	0	5.69188	0	7.75672	6.33594	0	0	0	0	9.29557	3.2979	0	0	0	0	0.502824	0.513497	0	0	0	0	0
ENSG00000157827_FMNL2	0	0	0	0	2.56988	0	4.46046	0	0	0	2.64349	0	0	9.3369	0	0	0	3.34237	0	0	0	0	0	0	0	0	1.33808	0	0	0	0	0	0	5.60846	0	0	0	0	0	0	0	0	0	0	0	0	0	0	0
ENSG00000067369_TP53BP1	0	0	0	0	2.21411	0	0	3.45242	0	2.57288	0	4.82888	1.3322	0	0	3.21271	0	1.69895	5.85775	3.19582	2.29134	3.98886	0	0	8.62176	1.96297	0	1.62862	0	0	5.75029	0	5.38117	5.2251	0	0	0	0	0	0	7.8049	0	0	8.14945	0	0	4.68202	0	0
ENSG00000173418A20	0	0	0	0	0	0	0	0	0	0	0	0	0	0	3.82334	0	0	0	0	4.01708	0	0	0	0	0	0	0	0	0	0	9.69014	0	0	0	0	0	0	0	0	0	0	0	0	0	0	0	0	0	0
ENSG00000188342_GTF2F2	0	0	0	0	9.66838	0	0	0	0	0	0	0	0	8.76161	0	0	0	0	0	0	0	0	0	0	0	0	0	0	0	0	0	0	0	0	0	0	0	0	0	0	0	0	0	0	0	0	3.59491	0	0
ENSG00000007168_PAFAH1B1	0	7.57139	0	0	4.63016	0	6.64308	0	0	0	0	0	3.98771	0	0	0	0	0	0	0	0	0	0	5.5285	0	8.14343	0	0	8.20965	0	0	0	0	5.29766	0	0	0	0	0	0	7.92619	0	0	0	0	0	0	0	1.35815
ENSG00000067900_ROCK1	0	2.96581	0	1.10178	1.29551	0	0	0	0	0	0	0	0	2.34372	0	7.71223	0	0	0	5.90012	8.19024	0	0	0	0	1.72978	0	1.41802	0	2.00312	0	4.75419	0	0	0	0	0	0	0	0	0	0	0	0	0	0	0	0	1.10334
ENSG00000081154_PCNP	0	0	0	0	0	0	0	0	0	3.91753	0	0	6.45188	0	0	3.47313	0	0	0	3.65939	4.53655	4.65732	0	0	0	0	0	0	0	0	0	0	0	0	0	0	0	0	0	0	0	0	0	0	0	0	0	10.5857	0
ENSG00000197535_MYO5A	0	0	0	0.981833	0	3.70918	4.78456	0	0	0	0	0	0	7.102	0	0	6.45141	0	0	0	3.96022	1.28978	0	0	3.80238	0	0	0	0	0	0	0	1.07464	0	0	0	0	0	0	0	0	0	0	0	1.38046	2.46258	0	0	0
ENSG00000120690_ELF1	0	4.64255	0	4.1929	9.27384	0	0	0	0	0	0	0	0	0	0	7.88288	0	0	0	4.12118	0	4.17644	0	0	0	4.20734	0	0	0	0	0	0	0	0	0	0	0	0	0	0	0	0	0	0	0	0	0	0	0
ENSG00000100991_TRPC4AP	0	0	2.79989	0	0	0	0	0	0	0	0	0	8.70415	0	0	0	0	0	4.05503	3.6074	2.66416	4.20768	0	0	0	0	0	0	2.70171	0	0	2.71597	0	3.7945	0	0	0	0	0	0	0	0	0	0	3.80018	0	2.54358	0	0
ENSG00000160752_FDPS	0	0	0	0	0	0	0	0	0	0	0	0	0	0	0	0	0	0	0	0	0	0	0	0	0	0	0	0	0	0	0	0	0	0	0	0	0	0	0	0	0	0	0	0	0	0	0	0	0
ENSG00000134318_ROCK2	0	0	0	4.00162	0	0	0	2.76276	0	0	0	0	1.217	1.3124	0	0	0	5.01659	3.99283	0	6.1776	0	0	0	1.62207	0	0	0	0	0	0.866523	0	0	2.61448	0	0	0	0	0	0	0	0	0	4.89416	0	0	0	0	0
ENSG00000240036	0	0	0	0	0	0	4.07399	6.30337	0	0	0	0	0	5.35687	0	4.84743	0	0	0	0	6.53306	5.67196	0	4.59928	0	6.52193	0	0	0	0	6.07809	0	0	0	0	0	0	0	0	11.4862	0	0	0	0	0	0	0	0	0
ENSG00000129071_MBD4	0	0	0	0	6.0474	0	4.84885	0	0	0	0	0	0	0	0	6.80221	0	0	0	0	7.47525	0	0	0	9.22304	0	0	0	0	0	3.8059	0	0	4.7476	0	0	0	0	0	0	0	0	0	0	0	0	0	0	0
ENSG00000180370_PAK2	0	0	0	3.922	0	0	0	0	0	0	0	0	3.25746	0	0	3.99981	0	5.28625	0	3.64533	5.94085	4.64267	0	8.62715	0	0	8.91888	1.98212	0	0	0	0	0	0	0	0	0	0	0	0	0	0	0	0	0	0	1.80128	0	0
ENSG00000143507_DUSP10	0	4.50442	0	0	0	0	7.6431	0	0	0	7.55556	0	0	0	0	0	3.91485	0	0	0	7.07523	10.4423	0	0	0	0	0	0	0	0	2.5367	9.01756	0	0	0	0	0	0	0	0	0	0	0	0	5.93162	0	0	0	0
ENSG00000100124_ANKRD54	0	0	2.40267	0	0	3.28595	0	0	14.4628	0	13.0171	0	0	7.21347	0	0	3.57333	3.30091	4.55235	3.17693	2.27449	4.15007	0	1.55944	0	0	0	11.2243	0	2.23553	0	0	0	0	10.3168	0	7.50697	0	0	0	0	0	0	0	0	3.81553	0	0	9.76557
ENSG00000132823_OSER1	0	7.05617	0	3.07166	0	0	0	0	0	0	0	0	0	0	0	0	0	0	0	0	0	0	0	0	0	0	11.2314	0	0	0	0	0	0	2.82082	0	0	0	0	0	0	0	0	0	0	0	0	0	0	0
ENSG00000214517_PPME1	0	9.95572	1.77827	0	10.8138	2.5756	8.69368	0	0	0	0	0	7.32524	0	0	0	0	0	2.88081	0	0	0	0	0	10.4264	0	0	0	0	0	0	0	0	4.69607	0	0	0	4.8655	0	0	0	0	0	0	0	2.23464	0	0	0
ENSG00000126524_SBDS	0	0	6.80841	0	0	0	0	0	0	0	0	0	0	0	0	0	0	0	0	0	0	0	0	0	0	0	0	0	8.26981	0	0	0	0	0	0	0	0	0	0	0	0	0	0	0	0	0	0	0	0
ENSG00000159335_PTMS	0	0	0	0	0	0	4.10227	0	0	0	0	0	0	4.42028	0	0	0	0	0	0	3.66584	6.0178	0	0	4.88714	4.90703	0	0	0	4.56063	0	0	0	0	0	0	0	0	0	0	0	0	0	0	0	0	0	0	0
ENSG00000213443	0	0	0	0	8.77999	0	0	0	0	0	0	0	0	0	0	0	0	0	0	0	0	0	0	0	0	0	0	0	0	0	0	0	0	0	0	0	0	0	0	0	0	0	0	0	0	0	0	4.16595	0
ENSG00000100883_SRP54	0	0	0	0	8.0508	0	1.33783	0	0	0	0	0	6.49994	7.34813	0	0	0	0	0	0	0	0	0	0	1.8877	0	0	0	0	2.39746	2.40029	0	0	7.50865	0	0	0	0	0	0	0	1.73399	0	0	0	0	0	0	0
ENSG00000002549_LAP3	0	0	0	0	0	0	2.05223	0	0	0	0	0	0	0	0	0	3.7997	0	0	0	0	0	0	0	0	0	8.71247	0	2.50908	0	0	0	0	0	0	0	0	9.34146	0	0	0	0	0	0	0	0	2.35529	0	0
ENSG00000271895	0	8.92532	0	9.62228	0	0	0	0	0	5.68126	0	0	0	0	0	0	0	0	0	0	0	0	0	0	8.12595	6.12406	0	9.83829	4.42058	7.07592	3.40445	0	0	0	0	0	0	0	0	0	0	13.7724	0	0	0	0	0	5.0827	13.031
ENSG00000239024	0	0	0	0	0	0	0	0	0	0	0	0	13.2789	0	0	12.7801	0	0	0	0	0	0	0	13.4262	0	0	0	0	7.42444	0	0	12.1336	0	0	0	0	0	0	0	0	0	0	0	0	0	0	0	0	0
ENSG00000213585_VDAC1	0	0	0	0	0	0	0	3.35989	0	0	0	5.29715	0	0	0	0	0	3.76109	0	8.94109	0	8.85895	0	0	7.38705	0	5.4944	0	0	0	0	0	0	7.67586	0	0	0	0	0	0	0	1.95118	0	0	6.64211	0	2.56682	0	0
ENSG00000165457_FOLR2	0	0	0	0	0	5.82059	0	0	0	0	0	0	3.39037	0	0	0	0	0	0	0	0	0	0	0	0	0	0	0	0	0	11.6288	0	0	0	0	0	0	0	0	0	0	0	0	0	0	0	0	0	0
ENSG00000163565_IFI16	0	0	0	0	0	0	4.55478	0	0	0	0	0	0	0	0	6.89989	0	0	0	0	2.08854	3.54227	3.24396	1.40629	0	4.22908	3.37973	0	0	0	5.59315	5.60055	0	0	0	0	0	0	0	0	0	0	0	0	0	0	0	0	0
ENSG00000099785_MARCH2	0	0	0	5.99886	0	0	1.88283	0	0	9.21332	5.97175	0	0	0	5.43688	0	0	3.31691	0	0	3.13287	0	0	0	0	0	0	4.70302	0	0	0	0	0	0	10.8966	0	0	0	0	0	0	0	6.35223	0	0	0	6.15622	5.71828	0
ENSG00000105576_TNPO2	0	4.62009	0	0	0	2.71983	0	0	0	0	0	0	0	0	0	0	0	1.936	0	2.61702	6.12111	1.87726	0	4.94651	0	0	0	0	5.28181	0	1.12883	0	0	0	2.26357	0	0	5.03157	0	0	0	0	1.99751	0	0	0	0	1.60185	0
ENSG00000134851_TMEM165	0	0	6.50971	0	1.71566	0	0	0	0	0	0	0	0	0	0	0	0	0	9.26727	0	0	0	0	0	0	6.36209	0	0	0	0	7.86473	0	0	0	0	0	0	5.02839	0	0	0	0	0	0	0	2.36883	0	0	0
ENSG00000028277_POU2F2	0	0	0	0	0	0	4.30319	2.92399	6.06613	0	0	0	0	0	0	0	0	2.45022	4.87362	4.41136	5.62593	6.45266	0	0	0	7.32537	0	3.75211	0	2.24507	5.79105	0	0	7.18683	0	0	0	0	0	0	0	0	0	0	0	0	0	0	0
ENSG00000187145	0	0	12.001	0	0	0	0	0	0	0	0	0	0	0	0	0	0	0	5.11917	0	0	0	0	7.55677	0	7.6116	0	0	0	0	0	0	0	0	0	0	0	0	0	0	0	0	0	0	0	0	0	0	0
ENSG00000131013_PPIL4	0	0	3.04808	0	0	0	2.46004	0	0	0	0	0	0	0	0	0	0	0	0	0	4.75676	6.02069	0	0	0	0	4.00537	0	5.77348	0	4.31588	0	0	0	0	0	0	0	0	0	0	0	0	0	0	0	0	0	0
ENSG00000225791_TRAM2-AS1	0	0	0	2.58415	0	0	0	0	0	0	0	0	0	0	5.65148	0	0	0	0	3.92798	4.8147	3.98276	0	0	0	0	0	9.07797	0	0	0	0	0	0	3.5272	6.56345	6.33901	13.302	0	3.60651	0	0	0	0	14.8847	0	0	0	0
ENSG00000185009_AP3M1	0	0	0	0	0	0	1.23478	0	0	3.45234	0	0	0	0	0	0	3.59892	2.46315	0	3.20179	2.29668	4.17644	0	0	0	0	0	0	0	0	0	0	0	0	0	0	0	0	0	0	0	1.61405	0	0	0	0	0	0	0
ENSG00000111961_SASH1	8.20736	0	0	0	0	0	0	0	0	0	0	0	0	0	0	0	0	0	0	0	0	1.67167	0	0	0	0	0	0	0	0	4.35084	0	0	1.77211	4.29632	0	4.62064	0	0	0	0	0	0	0	0	0	0	0	0
ENSG00000089053_ANAPC5	0	0	0	8.507	0	0	0	0	0	0	0	0	2.9156	1.7839	0	0	0	0	0	0	0	6.62581	0	7.14583	0	8.70857	0	0	0	0	9.12669	0	0	5.54149	7.06053	0	0	0	0	1.7252	0	0	0	6.56663	1.43036	1.75912	0	0	0
ENSG00000134086_VHL	0	0	0	0	0	0	3.62186	0	0	3.50968	5.37872	0	8.61792	5.5664	0	0	0	0	0	4.73882	0	0	0	0	0	8.09149	0	0	0	0	2.31039	9.85577	0	5.78729	0	0	0	0	0	0	0	0	0	0	0	0	0	0	0
ENSG00000149547_EI24	0	0	0	0	0	7.86593	0	10.1022	0	0	0	0	0	5.80823	3.29319	0	6.12698	4.85668	3.92527	5.69545	5.62935	7.00024	0	0	0	0	0	10.1037	0	4.30366	0	0	0	7.41458	8.95907	0	0	0	0	0	0	0	0	0	0	0	0	0	8.91914
ENSG00000113649_TCERG1	0	5.72517	1.68162	5.88782	0	0	5.65009	0	5.11693	0	0	0	0	0	0	4.49716	0	7.5888	0	0	0	0	0	6.19374	5.17154	0	1.09978	0	0	0	8.27713	6.15207	0	0	0	0	0	0	0	0	0	0	0	0	0	2.12679	0	0	0
ENSG00000138385_SSB	0	0	0	0	0	0	0	0	5.86881	0	0	0	0	0	0	6.22046	0	0	0	0	0	0	0	0	9.01646	0	2.29182	0	2.16149	2.08923	0	0	0	0	7.8838	0	0	0	0	0	0	0	0	0	5.95856	0	0	0	0
ENSG00000123505_AMD1	0	0	0	0	0	0	5.95111	3.22069	0	0	0	0	2.26602	6.75055	0	0	0	0	0	0	2.5579	3.54464	0	0	0	0	0	0	0	0	3.38841	2.60898	0	0	0	0	0	0	0	0	0	0	0	0	0	0	0	0	0
ENSG00000078668_VDAC3	0	0	0	0	0	0	0	0	0	0	0	0	0	0	0	0	0	0	0	0	0	0	0	6.77335	0	0	8.90525	0	0	0	0	0	0	0	0	0	0	0	0	0	0	0	0	0	0	0	0	0	0
ENSG00000163110_PDLIM5	0	0	0	0	2.41789	0	4.04799	0	0	0	0	0	0	0	0	0	0	0	2.46836	3.8062	0	2.95669	0	0	0	0	0	0	0	0	0	0	0	0.951787	0	0	0	0	0	0	0	0	0	0	0	0	0	0	0
ENSG00000092439_TRPM7	0	0	0	1.25019	4.20925	0	1.19861	0	0	0	0	0	0	0	0	6.28993	0	0	0	2.29982	0	3.72896	0	0	0	7.47164	5.84095	0	0	5.21685	0	6.40953	0	1.09016	0	0	0	4.65712	0	0	0	0	0	0	0	0	0	10.7348	0
ENSG00000169508_GPR183	0	0	0	0	0	0	0	0	0	0	0	0	0	0	0	0	0	0	0	0	0	0	0	0	0	0	0	0	0	0	0	0	0	0	0	0	0	0	0	0	0	0	0	2.87655	0	0	0	0	0
ENSG00000134324_LPIN1	0	7.38981	3.80664	0	0	2.93195	0	0	0	0	0	0	0	0	0	0.912291	0	1.42068	9.43974	2.01679	0	0	8.09627	0.797123	8.13888	0	0	0	3.32137	0	0.769107	0	0	0	2.95746	0	0	0	0	0	0	0	0.91686	0	1.46502	0	0	0	0
ENSG00000182372_CLN8	0	2.23792	0	0	0	0	6.58098	0	0	2.67732	0	3.99528	0	1.51267	3.12229	0	2.81391	1.78634	3.74704	5.87892	9.08897	6.97868	0	0	0	0	0	1.71413	0	1.60976	0	0	0	6.8123	0	0	0	0	0	0	0	0	0	9.48183	10.777	0	0	0	0
ENSG00000125148_MT2A	0	0	0	0	0	0	7.52685	0	0	0	0	0	0	0	0	0	0	7.26623	0	0	0	0	0	0	0	10.3625	10.0697	0	0	0	0	0	3.59411	0	0	0	0	0	0	4.51379	0	0	0	0	0	0	0	0	0
ENSG00000134028_ADAMDEC1	0	0	0	0	0	0	0	0	0	0	0	8.63966	5.08887	0	0	0	0	0	0	0	0	0	0	0	0	5.54102	0	0	0	0	0	0	0	0	0	0	0	0	0	0	0	0	0	0	0	0	0	0	0
ENSG00000075391_RASAL2	0	0	2.08948	8.48082	5.38732	0	3.01013	0	0	2.23385	0	0	0	0	0	1.86883	2.36172	2.94941	2.39627	2.01936	3.66201	2.06369	7.39252	2.78974	0	0	0	2.04649	0	3.24033	7.26182	0	0	0	0	0	0	0	0	0	0	0	0	0	0	1.80032	0	0	0
ENSG00000117525_F3	0	0	0	0	0	3.87399	0	0	0	0	0	0	0	0	0	0	0	0	0	0	0	0	0	0	0	0	0	0	0	0	0	0	0	2.20538	0	0	0	0	0	0	0	6.26157	0	0	0	0	0	0	0
ENSG00000134107_BHLHE40	0	0	0	0	0	0	10.8689	0	0	0	0	0	8.46889	0	0	0	0	0	0	0	2.4564	0	0	0	0	0	0	0	0	0	0	0	0	0	0	0	0	0	0	0	0	0	6.59922	0	0	0	0	0	0
ENSG00000230202	0	0	0	0	0	0	0	0	0	0	0	0	0	0	0	0	0	0	0	0	0	5.34516	0	6.54184	0	0	6.72907	0	0	0	9.81149	0	0	0	0	0	0	0	0	0	0	0	0	0	0	0	0	0	0
ENSG00000186468_RPS23	0	7.4942	0	0	7.80116	0	6.88997	0	0	12.152	0	0	6.93458	0	0	7.3882	0	8.93	0	7.2811	0	0	0	0	0	0	7.6946	0	0	0	5.96611	0	0	0	0	5.84535	0	5.75529	0	0	0	0	0	0	0	0	0	0	0
ENSG00000155363_MOV10	0	1.72945	0	7.08143	2.57172	4.25574	0	3.32322	7.09122	2.94952	0	5.82985	1.61454	2.49033	2.53664	2.07399	5.74457	4.27153	6.29327	7.6079	7.14194	8.89035	0	0	0	2.64402	0	1.942	0	0	0	0	0	0	0	0	0	0	0	0	0	0	0	0	0	0	0	0	0
ENSG00000252791	0	0	0	0	0	0	0	0	0	0	0	0	7.07921	0	0	0	0	0	0	0	0	0	0	0	0	0	0	0	0	0	6.39953	0	7.17873	0	0	0	0	0	10.8993	8.15362	14.265	0	0	0	0	9.19937	0	0	0
ENSG00000115541_HSPE1	0	0	5.63396	0	0	0	4.00582	0	0	0	0	0	0	0	0	0	0	0	0	0	0	0	0	0	6.81815	5.46657	0	0	3.31962	0	0	0	0	0	0	0	0	0	0	0	0	0	0	2.69044	0	0	0	0	0
ENSG00000227379_PPIAP2	0	0	0	4.74283	5.07517	0	0	0	0	0	0	0	0	0	0	0	0	0	0	0	0	0	0	0	0	0	0	0	0	0	0	0	0	12.8917	0	0	0	0	0	0	0	0	15.3869	0	5.43936	0	0	4.91062	0
ENSG00000065526_SPEN	0	6.80901	8.91566	0	0	0	6.91983	0	0	0	0	0	0	1.70557	0	3.26986	0	0	2.26031	7.33255	9.20883	4.37795	0	0	1.36962	0	0	0	0	0	7.46518	0	0	0	0	0	0	0	0	0	0	0	0	0	0	0	0	0	0
ENSG00000234664_HMGN2P5	0	0	0	0	0	0	5.4802	0	0	0	0	0	9.42905	0	0	0	0	0	0	0	0	7.11565	0	9.52585	0	5.01336	8.65248	0	0	0	0	0	0	6.84692	0	0	0	0	0	0	0	0	0	0	0	0	0	0	0
ENSG00000237991_RPL35P1	0	6.93749	0	0	0	0	4.0885	0	0	0	0	0	5.21264	0	0	6.41384	0	0	0	7.60768	0	7.66593	0	0	0	0	0	0	0	0	7.08269	0	0	7.1352	0	0	0	0	0	0	0	0	0	0	0	0	0	0	0
ENSG00000143393_PI4KB	0	11.4919	0	0	11.465	0	0	0	0	0	0	0	8.65986	10.3999	0	1.54352	4.24292	7.26618	0	0	2.05539	0	0	5.7509	0	10.7433	2.69547	0	0	0	0	0	1.8628	0	3.43239	0	0	0	5.16942	0	0	0	0	0	0	0	0	0	2.5003
ENSG00000095794_CREM	0	0	0	0	0	0	0	0	0	0	0	0	0	0	0	0	0	0	0	0	2.00867	0	4.62245	6.91501	0	8.16771	0	2.087	0	0	0	0	0	6.05838	0	0	0	0	0	0	0	0	0	0	0	0	0	2.59075	0
ENSG00000101265_RASSF2	0	3.51986	6.51097	0	0	0	8.19315	0	0	0	0	4.46287	0	0	0	4.50916	0	2.98176	0	5.48769	6.91432	0	0	0	2.21926	0	6.23615	0	2.03002	2.76131	0	0	0	0	0	0	0	0	0	0	0	0	0	1.52239	0	0	0	0	1.68099
ENSG00000231459_LINC00032	0	0	0	0	0	0	0	6.15897	8.65914	0	4.61418	0	0	0	5.05277	0	5.68329	0	6.13346	0	0	0	0	2.80721	5.0674	0	3.49307	6.58898	0	6.43804	6.2376	0	3.44342	6.70571	4.27406	0	0	0	0	0	0	0	0	0	0	0	0	0	0
ENSG00000009780_FAM76A	7.71618	0	4.8883	0	0	9.01414	0	0	0	0	3.24512	10.6653	0	0	0	0	0	0	0	7.5614	0	0	0	7.56567	0	0	4.19271	0	0	0	0	0	0	7.10259	2.93062	0	0	0	0	0	0	0	3.51483	0	3.50342	0	0	0	0
ENSG00000132680_KIAA0907	0	6.6045	0	9.03717	8.05862	0	8.3927	0	0	0	0	0	0	0	0	0	3.27534	0	0	7.21254	0	7.17406	0	1.35087	0	0	1.46878	6.43236	0	0	0	9.46955	0	0	0	0	0	0	0	0	0	0	0	0	0	0	0	0	0
ENSG00000104267_CA2	0	4.47912	0	0	0	0	10.4638	0	0	0	0	0	0	10.8134	0	0	0	0	4.62869	0	0	0	0	8.38537	0	2.32901	0	0	7.82583	0	0	0	0	0	0	0	0	0	0	0	0	0	0	0	0	0	0	0	0
ENSG00000196935_SRGAP1	0	4.45386	0	0	0	0	0.979852	7.55184	0	6.10592	0	0	0	0	4.23708	0	2.31987	0	3.73759	4.43425	3.23777	4.27841	2.22071	0	0	0	0.858399	0	0	5.01087	0	10.0871	0	6.76331	0	0	0	0	0	0	0	0	0	0	0	0	0	0	0
ENSG00000115009_CCL20	0	0	0	0	0	0	0	5.48943	0	0	0	0	0	0	0	0	0	0	0	0	0	0	0	10.0247	0	0	10.6884	0	0	0	0	0	0	4.605	0	0	0	0	0	0	0	0	0	0	0	0	0	0	0
ENSG00000230979	0	4.87724	0	6.18283	0	6.22823	4.55061	0	0	0	0	0	5.68805	0	0	5.33465	0	0	0	8.09215	0	7.73714	0	0	0	5.05232	0	0	6.0853	0	5.58888	0	0	7.46766	0	0	0	0	0	8.32928	0	0	0	0	0	0	0	0	0
ENSG00000228205	0	8.36854	0	5.72719	0	0	4.66745	0	0	0	0	0	5.23547	0	0	0	0	5.78873	0	0	6.89043	0	0	0	0	5.89148	0	9.41662	7.1956	0	7.32687	0	0	0	0	0	0	0	0	0	0	0	0	0	0	0	0	0	0
ENSG00000109323_MANBA	0	0	0	0	5.81808	0	0	0	0	0	0	0	9.20234	4.36697	0	0	2.76747	0	3.69688	4.4872	4.11764	5.19788	0	1.02681	0	3.9263	0	0	0	0	4.84471	0	0	0	0	0	0	0	0	0	0	0	0	0	0	0	0	0	1.327
ENSG00000068878_PSME4	0	3.97218	0	0	0	0	0.660489	0	0	0	0	0	5.37709	5.11696	0	0	0	9.53663	0	4.86519	1.42156	0	2.42569	0	6.2268	0	0	0	0	0	0	0	1.26453	0	0	0	0	0	4.29331	0	0	0	0	0	0	0	1.33281	0	0
ENSG00000136933_RABEPK	0	0	0	0	0	0	0	0	0	0	0	6.17587	0	0	0	0	0	0	0	0	4.01718	0	0	8.84023	0	0	0	0	0	0	0	0	0	8.36964	0	0	0	0	0	0	0	0	2.03316	0	0	0	0	0	0
ENSG00000256515	0	0	0	0	0	0	5.51107	0	0	0	0	0	3.34158	4.98641	0	3.92841	0	5.37756	0	0	0	0	0	0	0	2.769	6.24024	0	8.24446	0	3.62732	0	0	0	0	0	0	0	0	0	0	0	0	0	0	0	0	0	0
ENSG00000065833_ME1	0	0	0	0	0	0	0	0	0	0	0	0	8.86387	8.40605	3.35806	3.74119	0	0	0	0	0	2.71449	0	1.84267	0	0	0	0	0	0	1.79475	0	0	9.49254	0	0	0	0	0	0	0	0	0	0	0	0	2.48877	0	0
ENSG00000168614	0	7.91721	0	0	4.21508	0	0.858348	0	0	0	0	0	3.05791	5.70852	0	1.94563	0	0	2.97787	0	6.41985	3.12019	5.23788	2.52865	0	4.29705	5.33733	6.74217	6.54096	4.42252	3.16508	0	1.56741	0	0	0	0	0	0	0	0	0	0	0	0	0	1.64466	0	0
ENSG00000047410_TPR	0	0	4.78049	1.01923	2.63521	0	0	0	0	0	0	5.64632	0	7.31505	0	0.884431	0	0	2.34503	3.28798	3.9016	2.82519	0	0	0	4.94248	0	3.32025	1.2858	0	0	0	0	0	1.66165	0	0	0	0	0	0	0	0	0	0	0	0	0	0
ENSG00000166887_VPS39	5.80089	11.1266	0	10.1029	0	0	0	0	0	0	5.35541	0	0	0	0	0	0	0	2.91391	2.50622	2.45088	1.7814	2.76947	1.09311	0	4.78643	0	0	0	0	0	0	0	1.88508	0	0	0	0	0	0	0	0	0	0	0	0	0	0	0
ENSG00000163823_CCR1	0	0	0	0	0	0	7.9383	0	0	0	0	0	0	0	0	0	0	0	0	0	0	0	0	0	0	7.65271	0	0	7.79522	0	0	2.92219	0	0	0	0	0	0	0	0	0	0	0	0	3.11055	0	0	0	0
ENSG00000101290_CDS2	0	7.87956	0	0	0	0	0	0	0	0	0	0	4.69093	0	0	8.77649	0	0	0	3.7158	1.29166	9.41046	0	0	0	0	0	2.03958	0	1.26271	5.49794	0	1.14392	5.48083	0	0	0	4.30305	0	0	8.37528	0	0.914176	0	0	0	0	0	0
ENSG00000229994_RPL5P4	0	4.1711	0	0	4.26039	0	0	0	0	0	0	0	0	8.41083	0	12.2112	0	0	0	0	0	0	0	0	6.75428	0	0	0	0	0	0	0	0	3.66909	0	0	0	0	0	0	0	0	0	0	0	0	0	0	0
ENSG00000107863_ARHGAP21	0	2.72575	7.34198	8.5656	0	0	0	0	0	0	0	0	0	0	0	5.96107	0	0	4.86579	0	5.57009	0	0	9.57938	0	7.6884	0	0	1.40812	0	0	4.50801	0	1.55285	0	0	0	0	0	0	0	0	0	1.58905	0	1.90013	0	0	0
ENSG00000178935_ZNF552	0	10.5103	0	6.62326	0	0	0	0	0	0	0	0	0	0	0	0	0	0	0	0	11.51	0	0	0	6.68867	0	0	6.64437	0	0	0	0	0	0	3.3133	0	0	0	0	0	0	12.3391	0	0	0	0	2.63537	0	0
ENSG00000133706_LARS	0	0	0	0	5.71549	0	0	0	0	2.67627	0	5.51742	0	0	0	0	0	0	0	5.8777	2.88058	8.83627	0	0	5.49499	5.46443	0	0	0	6.93031	1.61127	8.11738	0	6.02146	0	0	0	0	0	0	0	7.66708	6.09553	0	0	0	0	0	0
ENSG00000117682_DHDDS	0	0	0	0	0	0	5.51432	0	0	0	0	0	9.33051	0	0	0	0	9.49525	0	0	2.02772	0	0	4.41272	0	0	0	0	0	2.7967	0	0	0	0	0	0	0	0	0	0	0	0	0	0	0	0	1.92015	0	0
ENSG00000271216_LINC01050	0	0	0	0	0	0	0	0	0	0	0	0	0	0	0	0	0	0	0	0	0	0	0	0	0	5.118	6.72606	0	0	0	0	0	0	0	0	0	0	0	0	0	0	0	0	0	0	0	0	0	0
ENSG00000243335_KCTD7	0	9.8417	0	0	0	0	0	0	0	0	0	0	0	0	2.14551	10.2432	0	0	0	0	0	0	0	0	0	0	0	0	0	2.21623	0	1.56981	0	0	0	0	0	0	4.45369	0	0	0.99548	0	0	2.47765	0	0	0	0
ENSG00000162144_CYB561A3	0	0	0	0	11.36	0	0	0	0	0	0	0	0	0	0	0	0	0	0	0	0	0	0	0	0	0	5.08333	0	0	0	0	0	0	0	0	0	0	0	0	0	0	0	0	1.6019	0	0	0	0	1.13693
ENSG00000055208_TAB2	0	1.85523	0	0	0	0	0	0	0	0	0	0	0	7.67693	0	0	0	0	0	0	3.31803	0	0	0	0	0	0	0	7.36182	0	6.81451	0	0	8.1413	0	0	0	0	0	0	0	0	5.59989	0	0	0	0	0	0
ENSG00000183011A38	0	0	0	0	0	0	8.2357	0	0	0	9.4978	0	0	0	0	0	0	0	0	0	0	0	0	0	0	4.21644	0	5.86125	0	0	5.45727	0	0	0	0	0	0	0	0	0	0	0	0	0	0	0	0	0	0
ENSG00000028203_VEZT	0	5.14688	5.17602	0	3.58822	0	6.35658	0	0	0	0	0	0	0	2.19206	1.13301	0	0	0	0	3.88428	5.38463	2.61421	0	6.5295	0	0	4.59931	4.26711	0	0	7.15575	0	0	0	0	0	0	0	0	0	1.02563	9.53092	6.91242	5.60392	7.83833	0	0	1.29342
ENSG00000183431_SF3A3	0	0	0	0	0	3.21513	0	0	0	7.73741	0	0	0	0	0	4.89027	0	0	8.45888	0	0	0	0	0	7.44512	0	0	8.4765	0	7.67708	0	0	0	0	0	0	0	0	0	0	0	0	0	0	6.54542	0	2.10013	0	0
ENSG00000270282	0	0	0	0	0	0	0	0	0	0	0	0	0	0	0	0	0	0	0	0	10.1896	0	0	8.27073	7.42797	0	0	0	0	0	0	0	6.3035	7.14679	0	0	0	0	9.0177	0	0	0	0	0	11.4651	0	14.5727	0	0
ENSG00000124198_ARFGEF2	0	0	8.93441	7.62981	8.88386	0	3.83978	2.09686	0	0	0	0	1.32225	0	0	0	0	0	0	6.4218	0	0	0	1.97474	1.1224	5.42723	0	0	0	2.23921	0.950545	4.76108	0	1.11164	4.94834	0	0	5.66768	0	0	0	0	9.62588	0	0	2.09777	0	0	1.27535
ENSG00000077380_DYNC1I2	0	0	0	0	5.50979	0	0	0	0	0	0	0	7.27965	0	0	0	0	0	0	5.77643	6.59056	0	0	0	5.71644	6.2749	0	3.15075	6.57858	0	1.47343	8.41635	0	0	0	0	0	0	0	0	0	0	0	0	0	0	0	0	0
ENSG00000196954_CASP4	0	0	0	0	0	0	0	0	0	0	0	0	0	0	0	0	0	0	0	0	0	0	0	7.04726	0	0	6.38156	0	0	0	0	0	0	2.74944	0	0	0	0	0	0	0	0	0	0	1.95399	3.18399	0	0	0
ENSG00000123416_TUBA1B	0	0	0	0	3.8589	0	9.56857	0	0	0	0	0	0	0	0	6.02938	0	0	0	0	0	0	0	0	0	0	0	0	0	0	9.07105	0	0	1.96552	0	0	0	0	0	0	0	0	0	0	0	0	0	0	0
ENSG00000164609_SLU7	0	9.39102	0	0	2.87455	3.12578	5.17643	0	0	0	0	0	0	0	0	0	0	0	0	0	0	0	0	0	5.47601	1.42292	0	0	0	0	0	0	2.73605	1.60567	0	0	0	0	0	0	0	0	0	0	0	0	0	0	0
ENSG00000147324_MFHAS1	0	0	0	0	0	0	7.45077	0	0	3.77811	0	0	0	0	0	0	0	0	0	0	0	1.89936	0	7.02779	0	1.16437	5.32474	0	0	0	0	0	0	1.32694	0	0	0	0	0	0	0	0	2.02027	0	2.01086	0	0	0	0
ENSG00000172270_BSG	6.81978	7.17943	0	2.12558	3.25368	0	8.5646	0	0	0	0	0	0	0	0	8.55133	0	0	4.79368	0	0	2.58138	0	0	0	4.41936	0	0	0	0	3.30028	0	0	0	0	0	0	0	0	3.09201	0	0	0	0	0	0	0	0	0
ENSG00000185088_RPS27L	0	0	0	9.15375	5.20476	0	5.12666	0	0	0	0	0	0	3.6054	0	0	0	0	0	0	0	3.90363	0	4.86484	3.81154	3.77599	1.79397	0	0	0	7.058	0	0	0	0	0	5.67991	0	0	0	0	0	0	0	0	0	0	0	0
ENSG00000096746_HNRNPH3	0	0	0	3.01447	0	0	1.07629	0	0	0	0	0	0	0	0	0	0	0	0	0	7.93431	2.99922	0	0	6.03711	0	0	0	0	0	2.50024	0	0	0	0	0	0	0	0	0	0	0	0	0	0	2.69184	0	0	0
ENSG00000154945_ANKRD40	0	0	3.15953	5.01718	5.35151	4.6611	3.06531	0	0	0	0	0	0	0	0	5.31419	0	0	0	0	10.6271	4.81407	0	6.19142	0	0	0	0	0	0	0	6.43021	0	1.65148	0	0	0	0	0	0	0	0	0	7.50106	0	0	0	0	0
ENSG00000205238_SPDYE2	0	6.57867	0	0	0	0	0	0	0	0	0	0	0	0	0	0	0	0	4.66237	5.16344	0	4.25858	0	0	0	0	0	4.23712	3.25884	0	7.87354	4.19735	0	4.00318	0	0	0	0	0	0	0	0	0	0	0	0	0	0	0
ENSG00000141380_SS18	0	0	0	6.70135	2.71501	3.8663	0	0	0	0	0	0	0	3.51069	0	0	7.17813	3.49905	5.47811	2.85622	0	2.08741	0	1.32825	0	7.89115	4.54808	0	6.98782	0	0	0	0	0	0	0	0	0	0	0	0	0	0	2.24178	0	0	0	0	0
ENSG00000161813_LARP4	0	1.51634	7.91193	0	4.07822	0	7.24522	0	5.21906	0	0	0	0	4.75361	0	2.28359	0	5.14281	0	0	0	7.37239	0	0	0	6.43332	0	0	5.91145	3.4946	3.62363	0	0	0	0	0	0	0	0	0	0	0	0	0	0	0	0	0	0
ENSG00000105402PA	0	5.21509	0	0	0	0	0	0	0	6.50714	3.66895	0	6.57363	0	0	3.02817	0	0	0	0	0	5.52549	0	7.63326	0	0	0	5.28623	0	0	0	0	4.37248	1.47428	0	0	5.15998	0	8.94071	0	0	0	0	1.50945	0	0	0	0	0
ENSG00000161217_PCYT1A	5.7525	4.965	0	0	0	5.65055	0	0	0	0	0	0	0	9.21106	0	3.67661	0	0	4.31839	2.46572	8.91407	1.74662	2.7275	0	8.50229	0	0	0	0	0	4.64672	0	0	1.20265	2.12087	0	0	0	0	0	0	12.3015	1.21321	0	0	0	0	2.19737	0
ENSG00000140332_TLE3	0	0	0	0	1.18515	6.60549	0	0	0	0	0	0	0	1.13084	0	0	0	8.83613	0	0	1.24072	9.27572	0	0	3.75498	0	3.15138	0	0	0	0	0	0	0	1.6393	0	0	4.2204	0	0	0	0.780709	0	0	1.40646	0	0	1.09245	0
ENSG00000105928_DFNA5	0	2.87238	4.53548	0	0	0	0	0	0	0	0	0	0	0	0	0	0	8.94434	6.41869	11.0056	6.74879	0	0	0	0	0	0	0	7.63235	0	0	0	0	0	0	0	4.4775	0	0	0	0	0	0	0	0	0	0	0	1.22182
ENSG00000143742_SRP9	0	0	0	3.9832	0	0	0	0	0	0	0	0	7.67839	0	0	0	0	0	0	0	0	4.52076	0	0	0	9.00858	0	0	0	0	9.75401	0	0	0	4.0539	0	0	0	0	0	0	0	0	0	0	0	0	0	0
ENSG00000102699_PARP4	0	0	4.53298	0	0	0	0	0	0	0	0	0	0	10.4669	0	0	0	8.42668	0	0	0	0	0	0	5.00771	7.74555	0	0	0	0	0	10.1646	0	1.4372	0	0	0	0	0	0	0	0	0	0	0	0	0	5.27232	0
ENSG00000183530_PRR14L	0	3.31266	0	0	9.21725	0	0.589197	1.80025	0	3.07269	1.96248	0	0	3.48335	0	1.86963	3.21505	3.23447	5.1351	6.83397	6.14981	7.15626	0	0	0	8.35134	0	0	0	0	0	0	0	4.98994	0	0	0	0	0	0	0	0	0	0	0	0	0	0	0
ENSG00000011114_BTBD7	5.25728	5.72457	0	0	0	0	0	0	0	0	0	0	0	0	0	0	0	0	0	3.7802	10.1519	1.41052	3.15654	0	0	2.25388	0	0	0	6.61366	0	6.98031	0	7.09394	0	0	0	0	0	0	0	0	0	0	0	1.84368	0	0	0
ENSG00000220583_RPL35P2	0	5.41037	0	0	0	0	6.05825	0	0	0	0	0	0	0	0	4.89646	0	0	0	6.65003	0	7.28837	0	0	0	0	0	0	0	0	6.53798	0	0	6.85085	0	0	0	0	0	0	0	0	0	0	0	0	0	0	0
ENSG00000174718_KIAA1551	0	3.86926	0	0	0	0	0	0	0	0	0	0	10.7518	10.3689	0	0	0	0	0	0	0	0	0	0	7.0153	0	0	0	0	0	0	0	0	8.85199	2.32829	0	0	0	0	0	0	0	0	0	0	0	0	0	0
ENSG00000162521_RBBP4	0	2.88117	0	0	2.60844	2.3639	0	0	0	0	0	0	0	6.41164	0	0	0	0	0	0	1.49498	3.44927	0	0	3.46028	0	5.2806	0	0	1.46338	6.81857	0	0	0	0	0	0	0	0	0	0	0	0	0	0	0	0	0	0
ENSG00000228929_RPS13P2	0	6.64955	0	0	0	0	7.04345	0	0	0	0	0	6.89481	0	0	8.43237	0	0	0	7.90071	0	0	0	0	0	0	6.05926	0	0	0	0	0	0	0	0	9.03063	0	0	0	0	0	0	0	0	0	0	0	0	0
ENSG00000160551_TAOK1	0	0	1.09293	0	3.73571	0	0.433813	0	0	0	0	0	0	0	0	0	0	0	0	0	0	1.07507	1.86473	0	5.79617	1.0046	0	0	0	5.72658	0.576562	0	0	0	5.96295	0	4.63814	0	0	0	0	0	9.39482	0	0	0	0	0	8.65416
ENSG00000126432_PRDX5	0	9.32753	0	0	0	0	10.4392	0	0	0	0	0	0	4.15655	0	0	0	0	0	0	0	0	10.1755	0	9.17678	0	12.0874	0	0	0	10.8094	0	0	0	0	0	0	0	0	0	0	0	0	0	0	0	0	0	0
ENSG00000168906_MAT2A	0	0	0	0	0	0	2.65766	0	0	0	3.10857	0	0	0	0	0	0	0	0	0	0	0	0	0	0	0	0	0	0	0	10.7918	0	0	0	0	0	0	0	0	0	0	0	3.66925	0	0	0	2.1612	0	0
ENSG00000197063_MAFG	0	3.27259	0	0	0	3.09161	1.09836	0	0	0	0	0	1.83647	0	0	8.09393	0	3.10633	0	6.26786	5.3431	7.5284	0	0	0	6.34349	1.54024	0	0	0	0	2.15138	0	0	0	0	0	0	0	0	0	0	0	0	0	0	0	0	0
ENSG00000100519_PSMC6	0	0	7.84459	0	0	2.64377	3.60237	0	0	0	0	0	7.46605	0	2.37235	8.72363	0	0	0	0	0	0	6.9877	0	0	0	0	0	0	0	8.83258	0	0	4.77454	0	0	5.7877	0	0	2.26081	0	0	0	0	0	0	0	0	0
ENSG00000185947_ZNF267	0	0	0	0	4.02431	0	0.957579	0	0	0	0	0	5.44148	8.84502	3.44457	3.6516	4.04221	2.05034	0	7.64951	2.68874	5.6016	0	0	0	1.23346	2.86831	0	0	0	2.30976	0	0	0	0	0	0	5.17984	0	0	0	0	0	0	0	0	0	0	0
ENSG00000263244	0	0	0	0	1.89102	0	0	0	0	0	0	0	0	1.8198	0	0	0	0	0	0	0	5.59846	0	6.13191	0	0	7.48174	0	0	0	10.059	2.00889	0	1.45834	0	0	0	0	0	0	0	2.01922	0	0	0	0	0	0	0
ENSG00000227560	0	0	0	0	0	0	11.2555	0	0	0	0	0	0	0	0	0	0	0	0	0	0	0	0	11.8525	0	0	0	0	0	0	0	0	0	0	0	0	0	0	0	0	0	0	0	0	0	0	0	0	0
ENSG00000120688_WBP4	0	4.8968	0	0	0	0	0	0	0	0	0	0	0	0	0	0	0	0	0	0	0	3.03187	0	8.89163	0	0	0	0	0	0	0	0	0	0	0	0	0	0	0	0	0	0	5.93713	0	0	0	0	0	0
ENSG00000129515_SNX6	0	0	0	6.17099	2.29883	0	0	0	0	0	0	0	0	8.56297	0	0	0	0	0	0	0	0	0	0	5.55976	0	0	0	2.41326	0	9.63955	0	0	0	0	0	0	0	0	0	0	0	0	0	0	0	0	0	0
ENSG00000146112_PPP1R18	0	0	0	0	5.74125	0	0	7.92634	0	0	0	0	0	0	0	0	0	3.26899	3.57993	5.99511	5.26483	6.4399	0	0	0	0	0	0	0	0	0	0	0	3.61939	0	0	0	0	0	0	0	0	0	0	0	0	0	0	0
ENSG00000107854_TNKS2	0	0	0	6.06415	0	0	5.20146	5.10156	0	0	0	0	4.76343	6.99956	0	3.48312	0	0	0	2.77864	7.07964	0	0	4.17236	2.61595	6.01871	0	0	0	0	1.23567	0	0	0	0	0	0	0	0	0	0	0	0	0	2.13341	0	0	0	0
ENSG00000111845_PAK1IP1	0	0	0	0	0	0	0	5.63998	0	0	0	0	0	0	0	0	0	0	0	0	0	0	0	0	0	0	0	0	0	0	0	0	0	0	0	0	0	0	0	0	0	0	0	0	3.65389	0	0	0	0
ENSG00000043093_DCUN1D1	0	0	5.61559	4.36444	4.02731	0	0	0	0	0	0	0	3.94117	0	0	7.15582	0	0	0	0	7.21343	3.31276	0	4.86029	0	0	4.03522	0	0	2.30952	6.6463	0	0	3.7382	5.86248	0	0	4.78109	0	0	0	0	0	0	0	2.16618	0	0	8.58756
ENSG00000156411_C14orf2	9.27389	0	9.08173	6.66197	2.51419	0	2.63986	0	0	0	0	0	0	0	0	2.02134	0	7.59231	0	0	0	0	0	5.77434	0	0	2.77279	0	0	0	0	0	0	7.44565	0	0	0	0	0	0	9.17358	0	0	0	0	0	0	0	0
ENSG00000143443_C1orf56	0	0	0	0	0	0	10.3659	0	0	0	0	0	0	0	0	8.37808	0	3.25141	0	0	8.53301	0	0	0	0	0	0	9.16103	0	0	0	0	0	10.5951	0	0	0	0	0	0	0	0	0	0	0	0	0	0	0
ENSG00000144118_RALB	0	2.62562	2.92603	0	0	0	0	0	0	0	0	0	0	0	0	5.20336	0	0	0	0	0	0	0	0	0	0	5.61014	0	0	0	0	0	0	0	0	0	0	6.27535	0	0	0	0	0	0	0	0	0	0	0
ENSG00000182952_HMGN4	0	0	0	0	0	0	0	0	0	0	0	0	0	11.7754	0	0	0	0	0	0	0	0	0	0	0	0	0	0	0	0	8.20779	12.8407	0	6.04893	0	0	0	0	0	0	10.5945	0	0	0	0	0	0	0	0
ENSG00000232559	0	0	0	11.1933	7.88234	0	2.85024	0	0	0	0	0	0	0	0	8.49403	0	0	0	0	0	0	0	0	3.58246	0	0	0	0	0	0	0	0	0	0	0	0	0	0	0	0	0	0	0	0	0	0	0	0
ENSG00000171824_EXOSC10	0	5.60625	0	0	0	0	0	8.57729	0	0	0	0	0	0	0	1.45447	0	0	9.83934	0	5.55161	8.496	0	0	0	0	10.0382	0	1.98505	0	0	0	0	0	8.78694	0	0	0	0	0	0	0	0	0	0	0	1.84632	0	0
ENSG00000062598_ELMO2	0	0	0	8.46074	0	0	0	0	0	0	0	0	0	0	0	0	0	0	0	0	11.368	0	8.4448	0	2.04839	0	0	0	0	0	9.75992	0	0	6.10965	0	0	4.96456	0	4.8793	0	0	0	0	0	2.0379	0	0	0	0
ENSG00000138964_PARVG	0	0	0	7.41392	0	0	1.24668	2.1306	0	0	3.68138	0	0	0	0	0	0	0	0	0	0	0	0	0	4.51362	0	0	0	6.01023	0	2.95044	0	0	0	0	0	4.60798	0	0	0	0	0	0	4.29599	11.3938	0	0	0	0
ENSG00000167491_GATAD2A	0	3.95078	0	4.56046	0	0	0	0	0	0	0	0	1.50574	0	5.14057	3.63885	0	1.89647	0	2.57214	1.74868	3.79489	0	0	4.90026	7.5664	7.42354	1.82203	5.56235	0	0	0	0	5.62621	0	0	0	0	0	0	0	0	8.67605	0	0	0	0	0	1.45505
ENSG00000100220_RTCB	0	0	0	0	0	0	0	0	0	0	0	5.39141	0	0	0	0	0	0	0	0	0	0	0	0	0	0	0	0	3.701	0	0	0	0	2.17294	0	0	0	0	0	0	0	0	0	0	0	0	0	0	0
ENSG00000118260_CREB1	0	0	0	0	7.36974	5.92086	0	0	0	0	0	0	0	0	0	6.38235	0	0	0	0	3.27927	0	0	0	6.42939	0	0	0	0	0	0	0	0	3.76579	0	0	0	0	0	0	0	0	4.67063	8.5172	0	0	0	3.95124	0
ENSG00000101367_MAPRE1	0	9.43185	0	2.54466	0	0	0	0	0	0	0	0	0	2.75085	0	0	0	0	4.33724	0	0	0	0	0	0	0	4.57214	5.6546	0	0	0	8.68669	0	3.15671	0	0	0	0	0	0	9.55367	0	0	0	0	0	0	0	0
ENSG00000196405_EVL	0	6.80847	10.9778	9.47705	0	0	0	0	0	0	0	0	0	0	1.98299	0	0	0	0	0	0	1.47276	0	0	0	0	0	0	0	1.36312	7.10164	8.29174	0	0	0	4.55076	5.87065	0	5.21211	0	0	0	0	0	0	0	1.97977	1.23362	1.13782
ENSG00000149483_TMEM138	0	8.66074	10.5836	0	10.8606	0	0	2.49024	0	0	0	4.32906	0	0	0	0	0	0	3.16012	0	8.80069	0	0	0	0	6.81655	0	0	0	0	0	0	0	1.39827	0	0	0	0	4.9575	0	0	0	0	0	0	0	0	0	0
ENSG00000183741_CBX6	0	0	0	7.78475	0	2.55861	0	2.21762	0	0	0	0	0	0	0	8.15967	0	0	0	3.85641	0	0	0	0	0	1.64528	7.06333	5.69175	0	0	5.78192	0	0	0	0	0	4.71536	0	4.63065	0	0	1.0906	0	0	1.84695	0	0	0	0
ENSG00000198355_PIM3	0	7.90627	0	7.23301	0	0	7.86639	0	0	0	0	0	0	2.82952	0	0	0	0	0	0	0	0	0	10.1377	0	0	0	0	0	0	0	0	0	7.47753	0	0	0	0	0	0	0	0	0	0	0	0	0	3.65837	0
ENSG00000120438_TCP1	0	0	0	0	0	0	6.84042	0	0	0	0	0	0	0	0	3.77809	0	0	0	0	2.16802	0	0	6.90419	0	0	0	0	9.22683	0	0	0	0	0	0	0	0	0	0	0	0	8.61834	0	0	0	0	0	0	0
ENSG00000165275_TRMT10B	0	0	0	0	0	0	0	0	0	0	0	0	0	0	0	5.08139	0	0	0	0	6.99287	0	8.72866	7.991	0	0	0	0	0	0	4.60397	0	0	0	0	0	0	0	0	13.4377	9.42804	0	0	0	0	0	6.70666	2.58465	0
ENSG00000136868_SLC31A1	6.32815	0	0	1.75862	0	0	0	0	0	0	0	0	0	0	6.73826	0	0	0	0	0	5.19416	0	0	0	0	6.74147	0	0	0	0	0	0	0	8.28244	0	0	0	0	0	0	0	0	0	0	2.2988	0	0	0	0
ENSG00000090615_GOLGA3	0	0	0	0	0	0	0	0	0	0	0	0	0	0	0	0	2.49503	0	2.53031	0	2.56006	0	0	10.2212	0	0	0	0	0	0	0	0	0	0	0	0	5.30262	0	0	0	0	0	0	1.6062	0	1.91893	6.72614	0	1.76932
ENSG00000150459_SAP18	0	4.2301	4.87496	0	0	0	0	0	0	0	0	0	0	0	3.35191	0	0	0	0	0	0	7.12344	0	6.80355	0	0	0	0	0	0	0	0	0	0	0	0	0	0	0	0	0	0	0	2.06267	0	0	0	0	0
ENSG00000127540_UQCR11	0	0	0	5.40679	0	0	4.14382	0	0	0	10.7791	0	0	0	0	7.0514	0	0	0	0	0	0	0	10.1479	0	0	3.90168	0	0	0	0	0	0	0	0	0	0	0	6.49308	0	0	0	0	0	0	0	0	0	0
ENSG00000162777_DENND2D	0	0	0	0	0	0	8.75471	0	0	0	3.745	4.52255	10.9457	1.89754	0	2.25977	0	2.20238	0	4.36691	3.37412	3.87096	0	0	0	0	0	0	9.49022	0	0	0	0	0	0	0	0	0	0	2.61948	0	12.6961	0	0	0	0	0	0	3.35282
ENSG00000170234_PWWP2A	0	0	9.79444	4.48786	0	0	8.00739	0	0	0	6.22137	7.03812	0	0	0	0	0	0	0	0	6.97035	0	0	1.22827	5.25613	0	0	0	0	0	0	5.66418	0	7.79978	0	0	5.00831	0	4.92297	0	0	0	0	10.0064	0	0	0	0	1.5621
ENSG00000143924_EML4	0	0	0	6.26441	0	3.91647	0	0	0	0	0	0	0	0	0	4.8332	0	0	0	2.41112	1.61392	5.78065	0	0	4.40317	1.60635	0	0	0	3.69484	6.06356	0	1.44451	0	0	0	0	0	0	0	0	0	0	0	0	0	0	0	10.0132
ENSG00000108651_UTP6	0	0	5.51657	2.30313	0	2.82666	8.18588	0	0	0	0	0	10.3814	0	0	0	0	0	5.01249	0	0	1.96939	0	0	0	0	8.35377	5.93741	0	3.12884	0	0	0	6.5859	0	0	0	0	0	0	0	0	0	0	0	0	0	0	0
ENSG00000114850_SSR3	0	2.90998	0	1.90333	7.7359	0	0	0	10.9887	0	0	4.76569	0	5.63615	2.95526	0	0	0	0	3.13758	0	0	0	6.73816	0	7.5508	2.40763	0	3.11724	0	7.50217	0	0	3.31864	0	0	5.48722	0	0	9.33302	0	0	9.42061	0	0	0	0	2.03277	0
ENSG00000115241_PPM1G	6.70262	0	8.26027	0	0	0	0	0	0	5.04838	0	0	2.91845	0	4.02485	1.8292	3.69556	2.54969	5.96763	7.05858	5.79996	8.33314	0	11.3418	3.1242	0	0	0	3.80957	9.23596	0	0	0	1.82282	0	0	0	0	0	0	0	0	0	0	0	0	0	0	0
ENSG00000258427_RBM8B	0	0	0	0	0	0	6.68808	0	0	0	0	0	0	10.1984	0	0	0	0	0	0	0	0	0	8.06232	0	0	0	0	0	0	0	0	0	8.3977	0	0	0	0	0	0	0	0	0	0	0	0	0	0	0
ENSG00000206582	0	12.1383	0	0	0	0	0	11.4101	0	0	0	0	0	12.0311	0	0	0	0	0	0	0	0	0	0	12.6931	0	10.0056	0	0	0	0	0	0	11.0648	8.1111	0	0	0	0	0	0	0	13.1008	0	0	0	0	0	0
ENSG00000177200_CHD9	0	1.49935	0	0	0	0	4.30532	0	0	0	0	0	0	0	0	0	0	0	0	0	1.03119	0	0	0	0	6.59684	0	0	0	0	7.41672	0	0	0	0	0	3.73308	0	0	0	0	0	0	0	0	0	0	0	0
ENSG00000184922_FMNL1	0	6.86553	0	0	3.54102	3.50929	0	0	0	0	0	5.04709	9.06871	0	0	0	2.9009	1.85873	4.39169	3.93704	8.8557	10.5926	0	0	0	7.49689	0	7.6899	0	8.3807	0	0	0	0	0	0	0	0	0	0	0	0	0	0	0	0	1.61371	0	0
ENSG00000198399_ITSN2	0	5.93616	0	0	1.8794	2.09401	0	1.7826	0	0	0	3.4714	0	0	0	0	2.34264	1.40798	0	3.70231	0	1.35858	0	0.788534	0	5.30028	0	0	0	0	0	0	0	0.898678	1.68899	0	4.16111	0	0	0	0	0	1.85868	0	0	0	0	1.13146	12.8352
ENSG00000113163_COL4A3BP	0	6.71426	0	0	5.17633	0	0	0	0	0	0	0	0	0	0	0	0	0	0	0	0	6.30002	0	0	0	0	0	5.57895	6.94877	0	0	0	0	0	0	0	0	0	0	0	0	0	0	0	0	0	0	0	1.2993
ENSG00000134308_YWHAQ	0	0	0	6.88091	0	0	0	0	0	0	0	0	0	0	0	9.33129	0	6.4737	0	6.0772	0	6.27054	0	8.30669	0	0	4.52555	0	0	0	9.52335	0	0	0	0	0	0	0	0	0	0	4.1471	0	0	0	0	0	0	0
ENSG00000157191_NECAP2	0	0	0	0	0	0	0	0	0	4.06595	4.28277	0	0	0	0	0	5.492	0	4.81749	5.89321	4.99914	6.47412	0	0	0	0	0	0	0	0	0	0	0	0	0	0	0	0	0	0	0	0	0	0	0	0	0	0	0
ENSG00000052802_MSMO1	0	0	0	0	0	0	0	3.47744	0	0	0	0	0	8.33663	0	0	0	9.57654	0	0	0	0	0	0	0	0	0	0	0	0	9.34435	0	0	0	0	0	0	0	6.06623	0	0	0	0	0	0	0	0	0	0
ENSG00000130939_UBE4B	0	8.27345	0	7.66938	0	0	2.77933	0	0	2.53334	0	6.55235	0	5.60575	0	1.09974	0	0	7.22762	0	0	1.61175	2.56272	4.69245	0	4.7642	0	1.59655	0	0	3.78428	0	0	0	5.38998	0	0	0	0	0	0	0	2.98284	8.84178	0	0	3.25164	1.35909	0
ENSG00000109381_ELF2	0	7.69382	5.29312	0	0	0	3.51575	2.14574	0	0	0	0	6.28233	9.10506	0	0	0	7.9211	0	0	2.81472	1.67606	0	0	0	0	0	2.41215	0	0	0	4.15334	0	0	0	0	0	0	0	0	0	0	5.37689	8.15854	0	0	0	0	0
ENSG00000129538_RNASE1	0	0	0	0	0	0	0	0	0	0	0	0	0	0	0	0	0	0	11.9718	0	0	0	0	0	0	0	0	0	0	0	0	0	0	0	0	0	7.08472	0	7.99156	0	0	0	0	3.93756	0	0	0	0	0
ENSG00000131504_DIAPH1	0	0	3.1925	3.75726	0	0	1.81589	0	0	0	0	0	0	4.60444	0	0	0	0	3.92774	0	7.95885	0	0	0	0	0	0	0	0	0	0	12.3302	0	0	0	0	0	0	0	0	0	0	0	0	1.97899	0	1.67724	0	0
ENSG00000106554_CHCHD3	0	0	0	0	0	0	5.66291	0	0	0	3.35084	0	0	0	0	0	0	0	0	0	0	9.30573	0	0	0	6.53796	0	0	0	0	5.51961	0	0	0	0	0	0	0	0	0	0	0	0	0	0	0	0	0	0
ENSG00000092201_SUPT16H	0	0	0	0	0	0	8.27627	0	0	0	0	0	0	0	0	3.96452	0	0	0	4.40524	5.01385	6.22087	0	0	0	2.19676	0	0	0	1.73443	0	0	0	1.29405	0	0	0	0	0	0	0	0	0	0	0	0	0	0	0
ENSG00000196712_NF1	0	0	5.55897	6.51993	2.0056	3.67528	0	3.70995	0	0	3.6484	0	2.46649	4.29206	4.02042	0.83439	0	1.31557	0	2.95656	4.67383	0.769166	0	0	5.63028	4.0329	0.457666	5.92184	0	0	3.6152	0	0	2.68886	3.32376	0	3.10506	0	0	0	0	0	0	7.77371	0	0	0	0	6.92453
ENSG00000249870	0	0	0	0	0	0	0	0	0	0	0	0	9.33955	0	0	0	0	0	0	0	0	0	0	0	0	0	0	0	0	0	11.1437	0	0	0	0	0	0	0	0	0	0	0	10.7679	12.1094	0	0	0	0	0
ENSG00000107937_GTPBP4	0	0	0	0	5.73457	0	0	0	0	0	0	0	0	6.47313	0	7.92787	0	0	7.56331	5.58093	0	5.63828	0	0	0	0	0	0	0	0	1.89066	2.77261	0	0	0	0	0	0	0	0	0	0	0	0	0	0	2.59896	0	0
[truncated: 11,974 more rows]
[truncated: 454 more columns]

## Sheet: cell  metadata
	chip	chip_culture_site	chip_culture_group	harvesting_plate	harvesting_well	sequencing_library	ercc_spikeins_used	macrophage_batch	macrophage_samhd1	macrophage_culture_time_in_hours	macrophage_culture_media	macrophage_staining	macrophage_dye_concentration_in_uM	macrophage_within_beads	max_macrophage_displacement_per_hour	min_macrophage_circularity	max_macrophage_circularity	phagocytosing_beads	cDNA_in_ng_per_ul	reads_mapping_uniquely_to_ensembl_genes	reads_mapping_ambiguously	reads_mapping_to_multiple_sites	reads_mapping_but_not_to_ensembl_genes	unmapped_reads	log10_total_genes	mean_5prime_coverage	mean_3prime_coverage	pct_reads_from_mitochondrial_genes	latent_spatial	latent_temporal	latent_cluster
[truncated: 503 more rows]

[truncated: 2 more sheets: wildtype differential expression, knockout differential expression]
